# Supplementary material for: Pantoea ananatis Genetic Diversity Analysis Reveals Limited Genomic Diversity as Well as Accessory Genes Correlated with Onion Pathogenicity
Source: Front Microbiol. 2018 Feb 13;9:184. doi: 10.3389/fmicb.2018.00184 (PMC5817063; doi:10.3389/fmicb.2018.00184)
Supplement: Supplementary File 1 — ROARY 10 strain WGS Analysis. The presence of each CDS in the respective genome is listed below each labeled strain column. If a cell is blank the respective strain does not have the gene. Logic equations were used to highlight cells, resulting in genes present in pathogenic strains and absent in non-pathogenic strains. [file DataSheet1.XLSX]

## Sheet: gene_presence_absence
Gene	Non-unique Gene name	Annotation	No. isolates	No. sequences	Avg sequences per isolate	Genome Fragment	Order within Fragment	Accessory Fragment	Accessory Order with Fragment	QC	Min group size nuc	Max group size nuc	Avg group size nuc	6897_PANS99_36	6898_PANS99_23	6899_PANS01_02	6900_PANS04_02	6901_PNA99_7	6902_PNA15_1	6903_PNA200_3	6904_PANS06_1	6905_PNA97_1	6906_PANS99_3			6897_PANS99_36	6898_PANS99_23	6899_PANS01_02	6900_PANS04_02	6901_PNA99_7	6902_PNA15_1	6903_PNA200_3	6904_PANS06_1	6905_PNA97_1	6906_PANS99_3
group_115		hypothetical protein	10	10	1	1	2976				305	407	396	6897_PANS99-36_00193	6898_PANS99-23_02983	6899_PANS01-02_03511	6900_PANS04-02_03199	6901_PNA99-7_03388	6902_PNA15-1_03523	6903_PNA200-3_03263	6904_PANS06-1_03614	6905_PNA97-1_03305	6906_PANS99-3_03369			1	1	1	1	1	1	1	1	1	1	0	4	6
group_116		hypothetical protein	10	10	1	1	3022				182	182	182	6897_PANS99-36_00227	6898_PANS99-23_03013	6899_PANS01-02_03545	6900_PANS04-02_03232	6901_PNA99-7_03173	6902_PNA15-1_03488	6903_PNA200-3_03295	6904_PANS06-1_03646	6905_PNA97-1_03093	6906_PANS99-3_03313			1	1	1	1	1	1	1	1	1	1	0
group_118		hypothetical protein	10	10	1	1	118				296	296	296	6897_PANS99-36_00338	6898_PANS99-23_02523	6899_PANS01-02_02822	6900_PANS04-02_00056	6901_PNA99-7_00046	6902_PNA15-1_00047	6903_PNA200-3_00861	6904_PANS06-1_01414	6905_PNA97-1_02752	6906_PANS99-3_02460			1	1	1	1	1	1	1	1	1	1	0
group_119		Acetyltransferase (GNAT) family	10	10	1	1	121				551	551	551	6897_PANS99-36_00341	6898_PANS99-23_02535	6899_PANS01-02_02819	6900_PANS04-02_00059	6901_PNA99-7_00049	6902_PNA15-1_00050	6903_PNA200-3_00864	6904_PANS06-1_01411	6905_PNA97-1_02755	6906_PANS99-3_02463			1	1	1	1	1	1	1	1	1	1	0
group_121		hypothetical protein	10	10	1	1	427				392	392	392	6897_PANS99-36_00623	6898_PANS99-23_00840	6899_PANS01-02_02537	6900_PANS04-02_00339	6901_PNA99-7_00331	6902_PNA15-1_00332	6903_PNA200-3_01144	6904_PANS06-1_01127	6905_PNA97-1_03037	6906_PANS99-3_02753			1	1	1	1	1	1	1	1	1	1	0
group_122		hypothetical protein	10	10	1	1	428				638	698	657	6897_PANS99-36_00624	6898_PANS99-23_00839	6899_PANS01-02_02536	6900_PANS04-02_00340	6901_PNA99-7_00332	6902_PNA15-1_00333	6903_PNA200-3_01145	6904_PANS06-1_01126	6905_PNA97-1_03038	6906_PANS99-3_02754			1	1	1	1	1	1	1	1	1	1	0
group_123		Acetyltransferase (GNAT) family	10	10	1	1	446				437	437	437	6897_PANS99-36_00642	6898_PANS99-23_00821	6899_PANS01-02_02518	6900_PANS04-02_00358	6901_PNA99-7_00350	6902_PNA15-1_00350	6903_PNA200-3_01163	6904_PANS06-1_01108	6905_PNA97-1_03056	6906_PANS99-3_02772			1	1	1	1	1	1	1	1	1	1	0
ccmH_1		Cytochrome c-type biogenesis protein CcmH precursor	10	10	1	1	5690				1211	1211	1211	6897_PANS99-36_01417	6898_PANS99-23_04141	6899_PANS01-02_00810	6900_PANS04-02_01166	6901_PNA99-7_01215	6902_PNA15-1_03302	6903_PNA200-3_00302	6904_PANS06-1_00311	6905_PNA97-1_00428	6906_PANS99-3_00810			1	1	1	1	1	1	1	1	1	1	0
group_130		hypothetical protein	10	10	1	1	5632				761	761	761	6897_PANS99-36_01497	6898_PANS99-23_03552	6899_PANS01-02_00852	6900_PANS04-02_01222	6901_PNA99-7_01283	6902_PNA15-1_03212	6903_PNA200-3_00260	6904_PANS06-1_00255	6905_PNA97-1_00470	6906_PANS99-3_00852			1	1	1	1	1	1	1	1	1	1	0
comR_2		HTH-type transcriptional repressor ComR	10	10	1	1	3447				617	617	617	6897_PANS99-36_01691	6898_PANS99-23_04505	6899_PANS01-02_01031	6900_PANS04-02_04162	6901_PNA99-7_04478	6902_PNA15-1_03039	6903_PNA200-3_00069	6904_PANS06-1_00075	6905_PNA97-1_00713	6906_PANS99-3_04449			1	1	1	1	1	1	1	1	1	1	0
ytcD		Uncharacterized HTH-type transcriptional regulator YtcD	10	10	1	1	3331				398	407	406	6897_PANS99-36_01757	6898_PANS99-23_04463	6899_PANS01-02_01098	6900_PANS04-02_04229	6901_PNA99-7_04467	6902_PNA15-1_02978	6903_PNA200-3_00010	6904_PANS06-1_00010	6905_PNA97-1_00780	6906_PANS99-3_04509			1	1	1	1	1	1	1	1	1	1	0
group_134		hypothetical protein	10	10	1	1	591				248	248	248	6897_PANS99-36_01999	6898_PANS99-23_00679	6899_PANS01-02_00147	6900_PANS04-02_00512	6901_PNA99-7_00501	6902_PNA15-1_00507	6903_PNA200-3_01307	6904_PANS06-1_00966	6905_PNA97-1_02067	6906_PANS99-3_00148			1	1	1	1	1	1	1	1	1	1	0
mug		G/U mismatch-specific DNA glycosylase	10	10	1	1	2444				515	515	515	6897_PANS99-36_02169	6898_PANS99-23_01650	6899_PANS01-02_02253	6900_PANS04-02_02872	6901_PNA99-7_02284	6902_PNA15-1_02748	6903_PNA200-3_01767	6904_PANS06-1_03082	6905_PNA97-1_01864	6906_PANS99-3_01233			1	1	1	1	1	1	1	1	1	1	0
group_137		Helix-turn-helix domain	10	10	1	1	5256				593	710	698	6897_PANS99-36_02298	6898_PANS99-23_01865	6899_PANS01-02_02110	6900_PANS04-02_03368	6901_PNA99-7_02545	6902_PNA15-1_02604	6903_PNA200-3_01895	6904_PANS06-1_03225	6905_PNA97-1_01719	6906_PANS99-3_01481			1	1	1	1	1	1	1	1	1	1	0
group_138		hypothetical protein	10	10	1	1	5353				404	404	404	6897_PANS99-36_02392	6898_PANS99-23_01958	6899_PANS01-02_02017	6900_PANS04-02_03464	6901_PNA99-7_02638	6902_PNA15-1_02510	6903_PNA200-3_01990	6904_PANS06-1_03320	6905_PNA97-1_01625	6906_PANS99-3_01622			1	1	1	1	1	1	1	1	1	1	0
ydiV_2		Anti-FlhC(2)FlhD(4) factor YdiV	10	10	1	1	4607				674	674	674	6897_PANS99-36_02611	6898_PANS99-23_01196	6899_PANS01-02_03228	6900_PANS04-02_01785	6901_PNA99-7_01815	6902_PNA15-1_01388	6903_PNA200-3_02974	6904_PANS06-1_01902	6905_PNA97-1_01225	6906_PANS99-3_02840			1	1	1	1	1	1	1	1	1	1	0
dmlR_7		HTH-type transcriptional regulator DmlR	10	10	1	1	4424				884	944	906	6897_PANS99-36_02788	6898_PANS99-23_01372	6899_PANS01-02_03407	6900_PANS04-02_01959	6901_PNA99-7_01999	6902_PNA15-1_01211	6903_PNA200-3_03158	6904_PANS06-1_02079	6905_PNA97-1_01407	6906_PANS99-3_03012			1	1	1	1	1	1	1	1	1	1	0
cex		Exoglucanase/xylanase precursor	10	10	1	1	2699				542	1163	1076	6897_PANS99-36_03024	6898_PANS99-23_00992	6899_PANS01-02_03032	6900_PANS04-02_01564	6901_PNA99-7_01604	6902_PNA15-1_01609	6903_PNA200-3_02785	6904_PANS06-1_01620	6905_PNA97-1_00938	6906_PANS99-3_03572			1	1	1	1	1	1	1	1	1	1	0
group_152		hypothetical protein	10	10	1	1	6207				290	290	290	6897_PANS99-36_03182	6898_PANS99-23_00381	6899_PANS01-02_00391	6900_PANS04-02_00755	6901_PNA99-7_00807	6902_PNA15-1_00816	6903_PNA200-3_00774	6904_PANS06-1_00729	6905_PNA97-1_00011	6906_PANS99-3_00392			1	1	1	1	1	1	1	1	1	1	0
group_153		hypothetical protein	10	10	1	1	6100				707	806	785	6897_PANS99-36_03270	6898_PANS99-23_00296	6899_PANS01-02_00488	6900_PANS04-02_00841	6901_PNA99-7_00890	6902_PNA15-1_00898	6903_PNA200-3_00684	6904_PANS06-1_00643	6905_PNA97-1_00102	6906_PANS99-3_00486			1	1	1	1	1	1	1	1	1	1	0
group_156		putative acetyltransferase YhhY	10	10	1	3	128				335	494	478	6897_PANS99-36_03563	6898_PANS99-23_03413	6899_PANS01-02_04130	6900_PANS04-02_03701	6901_PNA99-7_03942	6902_PNA15-1_03846	6903_PNA200-3_04019	6904_PANS06-1_03967	6905_PNA97-1_03662	6906_PANS99-3_03894			1	1	1	1	1	1	1	1	1	1	0
fimD		Outer membrane usher protein FimD precursor	10	10	1	1	1293				1361	2561	2430	6897_PANS99-36_04081	6898_PANS99-23_03995	6899_PANS01-02_01151	6900_PANS04-02_04065	6901_PNA99-7_04113	6902_PNA15-1_04355	6903_PNA200-3_02144	6904_PANS06-1_04137	6905_PNA97-1_04398	6906_PANS99-3_04222			1	1	1	1	1	1	1	1	1	1	0
arfA		Alternative ribosome-rescue factor A	10	10	1	5	13				260	260	260	6897_PANS99-36_04427	6898_PANS99-23_04559	6899_PANS01-02_04530	6900_PANS04-02_04428	6901_PNA99-7_04581	6902_PNA15-1_04591	6903_PNA200-3_04643	6904_PANS06-1_04579	6905_PNA97-1_04636	6906_PANS99-3_04664			1	1	1	1	1	1	1	1	1	1	0
phoA		Alkaline phosphatase 4 precursor	10	10	1	1	431				1472	1784	1617	6897_PANS99-36_00627	6898_PANS99-23_00836	6899_PANS01-02_02533	6900_PANS04-02_00343	6901_PNA99-7_00335	6902_PNA15-1_00336	6903_PNA200-3_01148	6904_PANS06-1_01123	6905_PNA97-1_03041	6906_PANS99-3_02757			1	1	1	1	1	1	1	1	1	1	0
ble		Glyoxalase-like domain	10	10	1	1	3095				323	386	379	6897_PANS99-36_00023	6898_PANS99-23_03062	6899_PANS01-02_03589	6900_PANS04-02_03275	6901_PNA99-7_03218	6902_PNA15-1_03433	6903_PNA200-3_03339	6904_PANS06-1_03442	6905_PNA97-1_03138	6906_PANS99-3_03263			1	1	1	1	1	1	1	1	1	1	0
intA_3		Prophage CP4-57 integrase	10	10	1	1	2832				743	1100	1064	6897_PANS99-36_00066	6898_PANS99-23_02858	6899_PANS01-02_03632	6900_PANS04-02_03072	6901_PNA99-7_03262	6902_PNA15-1_03659	6903_PNA200-3_03383	6904_PANS06-1_03485	6905_PNA97-1_03181	6906_PANS99-3_03220			1	1	1	1	1	1	1	1	1	1	0
group_194		hypothetical protein	10	10	1	1	2877				236	236	236	6897_PANS99-36_00110	6898_PANS99-23_02901	6899_PANS01-02_03676	6900_PANS04-02_03116	6901_PNA99-7_03306	6902_PNA15-1_03616	6903_PNA200-3_03427	6904_PANS06-1_03528	6905_PNA97-1_03224	6906_PANS99-3_03177			1	1	1	1	1	1	1	1	1	1	0
group_195		hypothetical protein	10	10	1	1	2931				290	290	290	6897_PANS99-36_00152	6898_PANS99-23_02941	6899_PANS01-02_03715	6900_PANS04-02_03158	6901_PNA99-7_03347	6902_PNA15-1_03565	6903_PNA200-3_03468	6904_PANS06-1_03570	6905_PNA97-1_03263	6906_PANS99-3_03117			1	1	1	1	1	1	1	1	1	1	0
group_196		hypothetical protein	10	10	1	1	2950				287	287	287	6897_PANS99-36_00169	6898_PANS99-23_02959	6899_PANS01-02_03486	6900_PANS04-02_03175	6901_PNA99-7_03363	6902_PNA15-1_03547	6903_PNA200-3_03239	6904_PANS06-1_03589	6905_PNA97-1_03280	6906_PANS99-3_03101			1	1	1	1	1	1	1	1	1	1	0
group_197		hypothetical protein	10	10	1	1	2955				890	965	940	6897_PANS99-36_00174	6898_PANS99-23_02964	6899_PANS01-02_03491	6900_PANS04-02_03180	6901_PNA99-7_03368	6902_PNA15-1_03542	6903_PNA200-3_03244	6904_PANS06-1_03594	6905_PNA97-1_03285	6906_PANS99-3_03096			1	1	1	1	1	1	1	1	1	1	0
group_199		hypothetical protein	10	10	1	1	3048				233	233	233	6897_PANS99-36_00252	6898_PANS99-23_03038	6899_PANS01-02_03569	6900_PANS04-02_03256	6901_PNA99-7_03198	6902_PNA15-1_03464	6903_PNA200-3_03319	6904_PANS06-1_03670	6905_PNA97-1_03118	6906_PANS99-3_03288			1	1	1	1	1	1	1	1	1	1	0
group_200		hypothetical protein	10	10	1	1	3049				500	500	500	6897_PANS99-36_00253	6898_PANS99-23_03039	6899_PANS01-02_03570	6900_PANS04-02_03257	6901_PNA99-7_03199	6902_PNA15-1_03463	6903_PNA200-3_03320	6904_PANS06-1_03671	6905_PNA97-1_03119	6906_PANS99-3_03287			1	1	1	1	1	1	1	1	1	1	0
yceJ_1		Cytochrome b561 homolog 2	10	10	1	1	2779				578	578	578	6897_PANS99-36_00304	6898_PANS99-23_02501	6899_PANS01-02_02854	6900_PANS04-02_00039	6901_PNA99-7_00020	6902_PNA15-1_00021	6903_PNA200-3_00828	6904_PANS06-1_01441	6905_PNA97-1_02726	6906_PANS99-3_02429			1	1	1	1	1	1	1	1	1	1	0
group_209		Bacterial regulatory proteins, luxR family	10	10	1	1	314				248	248	248	6897_PANS99-36_00517	6898_PANS99-23_02740	6899_PANS01-02_02642	6900_PANS04-02_00235	6901_PNA99-7_00226	6902_PNA15-1_00227	6903_PNA200-3_01041	6904_PANS06-1_01232	6905_PNA97-1_02932	6906_PANS99-3_02649			1	1	1	1	1	1	1	1	1	1	0
group_210		DNA-binding transcriptional activator EvgA	10	10	1	1	316				284	284	284	6897_PANS99-36_00520	6898_PANS99-23_02742	6899_PANS01-02_02640	6900_PANS04-02_00237	6901_PNA99-7_00228	6902_PNA15-1_00229	6903_PNA200-3_01043	6904_PANS06-1_01230	6905_PNA97-1_02934	6906_PANS99-3_02651			1	1	1	1	1	1	1	1	1	1	0
group_211		hypothetical protein	10	10	1	1	320				887	887	887	6897_PANS99-36_00524	6898_PANS99-23_02746	6899_PANS01-02_02636	6900_PANS04-02_00241	6901_PNA99-7_00232	6902_PNA15-1_00233	6903_PNA200-3_01047	6904_PANS06-1_01226	6905_PNA97-1_02938	6906_PANS99-3_02655			1	1	1	1	1	1	1	1	1	1	0
ptrA_1		Protease 3 precursor	10	10	1	1	374				2261	2261	2261	6897_PANS99-36_00577	6898_PANS99-23_02800	6899_PANS01-02_02581	6900_PANS04-02_00294	6901_PNA99-7_00286	6902_PNA15-1_00286	6903_PNA200-3_01100	6904_PANS06-1_01172	6905_PNA97-1_02991	6906_PANS99-3_02708			1	1	1	1	1	1	1	1	1	1	0
group_213		hypothetical protein	10	10	1	1	383				446	467	458	6897_PANS99-36_00586	6898_PANS99-23_02809	6899_PANS01-02_02572	6900_PANS04-02_00303	6901_PNA99-7_00295	6902_PNA15-1_00295	6903_PNA200-3_01109	6904_PANS06-1_01163	6905_PNA97-1_03000	6906_PANS99-3_02717			1	1	1	1	1	1	1	1	1	1	0
group_216		hypothetical protein	10	10	1	1	408				386	386	386	6897_PANS99-36_00606	6898_PANS99-23_02829	6899_PANS01-02_02553	6900_PANS04-02_00323	6901_PNA99-7_00315	6902_PNA15-1_00315	6903_PNA200-3_01128	6904_PANS06-1_01143	6905_PNA97-1_03020	6906_PANS99-3_02737			1	1	1	1	1	1	1	1	1	1	0
group_217		hypothetical protein	10	10	1	1	448				164	164	164	6897_PANS99-36_00644	6898_PANS99-23_00819	6899_PANS01-02_02516	6900_PANS04-02_00360	6901_PNA99-7_00352	6902_PNA15-1_00352	6903_PNA200-3_01165	6904_PANS06-1_01106	6905_PNA97-1_03058	6906_PANS99-3_02774			1	1	1	1	1	1	1	1	1	1	0
srlE		Glucitol/sorbitol-specific phosphotransferase enzyme IIB component	10	10	1	1	938				785	1046	995	6897_PANS99-36_00667	6898_PANS99-23_03106	6899_PANS01-02_04481	6900_PANS04-02_02674	6901_PNA99-7_03636	6902_PNA15-1_01775	6903_PNA200-3_03501	6904_PANS06-1_02826	6905_PNA97-1_03566	6906_PANS99-3_01779			1	1	1	1	1	1	1	1	1	1	0
argE_1		Acetylornithine deacetylase	10	10	1	1	952				1169	1169	1169	6897_PANS99-36_00682	6898_PANS99-23_03121	6899_PANS01-02_04466	6900_PANS04-02_02660	6901_PNA99-7_03621	6902_PNA15-1_01789	6903_PNA200-3_03515	6904_PANS06-1_02811	6905_PNA97-1_03551	6906_PANS99-3_01793			1	1	1	1	1	1	1	1	1	1	0
syrM1_2		HTH-type transcriptional regulator SyrM 1	10	10	1	1	1034				881	902	898	6897_PANS99-36_00739	6898_PANS99-23_03183	6899_PANS01-02_01870	6900_PANS04-02_02593	6901_PNA99-7_03561	6902_PNA15-1_01857	6903_PNA200-3_03576	6904_PANS06-1_02751	6905_PNA97-1_03490	6906_PANS99-3_01856			1	1	1	1	1	1	1	1	1	1	0
group_226		hypothetical protein	10	10	1	1	1174				674	1322	1257	6897_PANS99-36_00880	6898_PANS99-23_03324	6899_PANS01-02_01730	6900_PANS04-02_02453	6901_PNA99-7_03420	6902_PNA15-1_01997	6903_PNA200-3_03716	6904_PANS06-1_02611	6905_PNA97-1_03350	6906_PANS99-3_01996			1	1	1	1	1	1	1	1	1	1	0
group_228		hypothetical protein	10	10	1	1	1862				149	149	149	6897_PANS99-36_00924	6898_PANS99-23_02437	6899_PANS01-02_01661	6900_PANS04-02_02405	6901_PNA99-7_03110	6902_PNA15-1_02029	6903_PNA200-3_02602	6904_PANS06-1_02558	6905_PNA97-1_02658	6906_PANS99-3_02033			1	1	1	1	1	1	1	1	1	1	0
group_229		hypothetical protein	10	10	1	1	1850				692	692	692	6897_PANS99-36_00937	6898_PANS99-23_02424	6899_PANS01-02_01649	6900_PANS04-02_02393	6901_PNA99-7_03097	6902_PNA15-1_02042	6903_PNA200-3_02589	6904_PANS06-1_02546	6905_PNA97-1_02646	6906_PANS99-3_02046			1	1	1	1	1	1	1	1	1	1	0
moaD		Molybdopterin synthase sulfur carrier subunit	10	10	1	1	1716				245	245	245	6897_PANS99-36_01094	6898_PANS99-23_02271	6899_PANS01-02_01504	6900_PANS04-02_02240	6901_PNA99-7_02953	6902_PNA15-1_02195	6903_PNA200-3_02444	6904_PANS06-1_02402	6905_PNA97-1_02502	6906_PANS99-3_02190			1	1	1	1	1	1	1	1	1	1	0
gudP_1		Probable glucarate transporter	10	10	1	1	1677				890	1313	1228	6897_PANS99-36_01133	6898_PANS99-23_02232	6899_PANS01-02_01466	6900_PANS04-02_02201	6901_PNA99-7_02913	6902_PNA15-1_02234	6903_PNA200-3_02406	6904_PANS06-1_02363	6905_PNA97-1_02463	6906_PANS99-3_02230			1	1	1	1	1	1	1	1	1	1	0
group_233		hypothetical protein	10	10	1	1	1468				206	206	206	6897_PANS99-36_01297	6898_PANS99-23_02070	6899_PANS01-02_01250	6900_PANS04-02_02037	6901_PNA99-7_02749	6902_PNA15-1_02398	6903_PNA200-3_02243	6904_PANS06-1_04657	6905_PNA97-1_02300	6906_PANS99-3_02393			1	1	1	1	1	1	1	1	1	1	0
ccmD		Heme exporter protein D	10	10	1	1	5685				233	233	233	6897_PANS99-36_01422	6898_PANS99-23_04146	6899_PANS01-02_00815	6900_PANS04-02_01171	6901_PNA99-7_01220	6902_PNA15-1_03297	6903_PNA200-3_00297	6904_PANS06-1_00306	6905_PNA97-1_00433	6906_PANS99-3_00815			1	1	1	1	1	1	1	1	1	1	0
phnS		Putative 2-aminoethylphosphonate-binding periplasmic protein precursor	10	10	1	1	5561				545	1022	974	6897_PANS99-36_01573	6898_PANS99-23_03628	6899_PANS01-02_00928	6900_PANS04-02_01298	6901_PNA99-7_01359	6902_PNA15-1_03136	6903_PNA200-3_00184	6904_PANS06-1_00179	6905_PNA97-1_00546	6906_PANS99-3_00928			1	1	1	1	1	1	1	1	1	1	0
kefF_2		Glutathione-regulated potassium-efflux system ancillary protein KefF	10	10	1	1	3378				599	599	599	6897_PANS99-36_01710	6898_PANS99-23_04488	6899_PANS01-02_01050	6900_PANS04-02_04181	6901_PNA99-7_04497	6902_PNA15-1_03020	6903_PNA200-3_00052	6904_PANS06-1_00058	6905_PNA97-1_00732	6906_PANS99-3_04467			1	1	1	1	1	1	1	1	1	1	0
yecN		Inner membrane protein YecN	10	10	1	1	741				215	395	377	6897_PANS99-36_01848	6898_PANS99-23_00528	6899_PANS01-02_00301	6900_PANS04-02_00662	6901_PNA99-7_00651	6902_PNA15-1_00659	6903_PNA200-3_01459	6904_PANS06-1_00814	6905_PNA97-1_02219	6906_PANS99-3_00300			1	1	1	1	1	1	1	1	1	1	0
pcoC		Copper resistance protein C precursor	10	10	1	1	718				374	374	374	6897_PANS99-36_01871	6898_PANS99-23_00551	6899_PANS01-02_00278	6900_PANS04-02_00639	6901_PNA99-7_00628	6902_PNA15-1_00636	6903_PNA200-3_01436	6904_PANS06-1_00837	6905_PNA97-1_02196	6906_PANS99-3_00277			1	1	1	1	1	1	1	1	1	1	0
group_244		MEKHLA domain	10	10	1	1	711				467	647	485	6897_PANS99-36_01878	6898_PANS99-23_00556	6899_PANS01-02_00271	6900_PANS04-02_00632	6901_PNA99-7_00623	6902_PNA15-1_00629	6903_PNA200-3_01429	6904_PANS06-1_00844	6905_PNA97-1_02189	6906_PANS99-3_00270			1	1	1	1	1	1	1	1	1	1	0
group_245		hypothetical protein	10	10	1	1	513				134	134	134	6897_PANS99-36_02079	6898_PANS99-23_00758	6899_PANS01-02_00067	6900_PANS04-02_00432	6901_PNA99-7_00421	6902_PNA15-1_00427	6903_PNA200-3_01227	6904_PANS06-1_01046	6905_PNA97-1_01987	6906_PANS99-3_00068			1	1	1	1	1	1	1	1	1	1	0
hipB		Antitoxin HipB	10	10	1	1	481				239	239	239	6897_PANS99-36_02110	6898_PANS99-23_00790	6899_PANS01-02_00036	6900_PANS04-02_00400	6901_PNA99-7_00391	6902_PNA15-1_00395	6903_PNA200-3_01196	6904_PANS06-1_01077	6905_PNA97-1_01956	6906_PANS99-3_00036			1	1	1	1	1	1	1	1	1	1	0
mdlY		Mandelamide hydrolase	10	10	1	1	464				953	1376	1333	6897_PANS99-36_02127	6898_PANS99-23_00807	6899_PANS01-02_00019	6900_PANS04-02_00383	6901_PNA99-7_00375	6902_PNA15-1_00378	6903_PNA200-3_01179	6904_PANS06-1_01094	6905_PNA97-1_01939	6906_PANS99-3_00020			1	1	1	1	1	1	1	1	1	1	0
group_249		RNA pyrophosphohydrolase	10	10	1	1	456				410	461	455	6897_PANS99-36_02135	6898_PANS99-23_00815	6899_PANS01-02_00011	6900_PANS04-02_00375	6901_PNA99-7_00367	6902_PNA15-1_00370	6903_PNA200-3_01170	6904_PANS06-1_01102	6905_PNA97-1_01931	6906_PANS99-3_00012			1	1	1	1	1	1	1	1	1	1	0
group_252		LigB family dioxygenase	10	10	1	1	2459				782	782	782	6897_PANS99-36_02184	6898_PANS99-23_01665	6899_PANS01-02_02238	6900_PANS04-02_02887	6901_PNA99-7_02299	6902_PNA15-1_02733	6903_PNA200-3_01782	6904_PANS06-1_03097	6905_PNA97-1_01849	6906_PANS99-3_01248			1	1	1	1	1	1	1	1	1	1	0
fruA_3		PTS system fructose-specific EIIBC component	10	10	1	1	2473				929	1091	1074	6897_PANS99-36_02198	6898_PANS99-23_01679	6899_PANS01-02_02224	6900_PANS04-02_02901	6901_PNA99-7_02313	6902_PNA15-1_02719	6903_PNA200-3_01796	6904_PANS06-1_03111	6905_PNA97-1_01835	6906_PANS99-3_01262			1	1	1	1	1	1	1	1	1	1	0
group_255		hypothetical protein	10	10	1	1	5248				242	242	242	6897_PANS99-36_02289	6898_PANS99-23_01856	6899_PANS01-02_02119	6900_PANS04-02_03359	6901_PNA99-7_02536	6902_PNA15-1_02613	6903_PNA200-3_01886	6904_PANS06-1_03216	6905_PNA97-1_01728	6906_PANS99-3_01472			1	1	1	1	1	1	1	1	1	1	0
pilT		Twitching mobility protein	10	10	1	1	5291				821	995	977	6897_PANS99-36_02331	6898_PANS99-23_01897	6899_PANS01-02_02078	6900_PANS04-02_03402	6901_PNA99-7_02577	6902_PNA15-1_02571	6903_PNA200-3_01929	6904_PANS06-1_03258	6905_PNA97-1_01686	6906_PANS99-3_01515			1	1	1	1	1	1	1	1	1	1	0
cptA		Toxin CptA	10	10	1	1	5330				314	314	314	6897_PANS99-36_02370	6898_PANS99-23_01936	6899_PANS01-02_02039	6900_PANS04-02_03441	6901_PNA99-7_02616	6902_PNA15-1_02532	6903_PNA200-3_01968	6904_PANS06-1_03298	6905_PNA97-1_01647	6906_PANS99-3_01554			1	1	1	1	1	1	1	1	1	1	0
group_260		Cupin domain	10	10	1	1	5338				239	494	468	6897_PANS99-36_02377	6898_PANS99-23_01943	6899_PANS01-02_02032	6900_PANS04-02_03448	6901_PNA99-7_02623	6902_PNA15-1_02525	6903_PNA200-3_01975	6904_PANS06-1_03305	6905_PNA97-1_01640	6906_PANS99-3_01607			1	1	1	1	1	1	1	1	1	1	0
garD		D-galactarate dehydratase	10	10	1	1	5377				1031	1559	1506	6897_PANS99-36_02419	6898_PANS99-23_01985	6899_PANS01-02_01990	6900_PANS04-02_03491	6901_PNA99-7_02665	6902_PNA15-1_02483	6903_PNA200-3_02017	6904_PANS06-1_03348	6905_PNA97-1_01598	6906_PANS99-3_01649			1	1	1	1	1	1	1	1	1	1	0
group_264		N-acetyltransferase	10	10	1	1	5397				827	827	827	6897_PANS99-36_02439	6898_PANS99-23_02005	6899_PANS01-02_01971	6900_PANS04-02_03511	6901_PNA99-7_02684	6902_PNA15-1_02464	6903_PNA200-3_02037	6904_PANS06-1_03368	6905_PNA97-1_01579	6906_PANS99-3_01669			1	1	1	1	1	1	1	1	1	1	0
group_274		hypothetical protein	10	10	1	1	4637				143	533	494	6897_PANS99-36_02582	6898_PANS99-23_01168	6899_PANS01-02_03200	6900_PANS04-02_01756	6901_PNA99-7_01786	6902_PNA15-1_01417	6903_PNA200-3_02945	6904_PANS06-1_01891	6905_PNA97-1_01197	6906_PANS99-3_02812			1	1	1	1	1	1	1	1	1	1	0
nanT		Putative sialic acid transporter	10	10	1	1	4565				965	1259	1229	6897_PANS99-36_02648	6898_PANS99-23_01232	6899_PANS01-02_03265	6900_PANS04-02_01818	6901_PNA99-7_01856	6902_PNA15-1_01352	6903_PNA200-3_03018	6904_PANS06-1_01938	6905_PNA97-1_01264	6906_PANS99-3_02872			1	1	1	1	1	1	1	1	1	1	0
group_280		Sulfite exporter TauE/SafE	10	10	1	1	2665				791	791	791	6897_PANS99-36_03057	6898_PANS99-23_00959	6899_PANS01-02_03065	6900_PANS04-02_01530	6901_PNA99-7_01571	6902_PNA15-1_01642	6903_PNA200-3_02818	6904_PANS06-1_01587	6905_PNA97-1_00905	6906_PANS99-3_03605			1	1	1	1	1	1	1	1	1	1	0
group_281		hypothetical protein	10	10	1	1	2663				425	425	425	6897_PANS99-36_03059	6898_PANS99-23_00957	6899_PANS01-02_03067	6900_PANS04-02_01528	6901_PNA99-7_01569	6902_PNA15-1_01644	6903_PNA200-3_02820	6904_PANS06-1_01585	6905_PNA97-1_00903	6906_PANS99-3_03607			1	1	1	1	1	1	1	1	1	1	0
hmuV		Hemin import ATP-binding protein HmuV	10	10	1	1	6163				800	803	801	6897_PANS99-36_03224	6898_PANS99-23_00339	6899_PANS01-02_00434	6900_PANS04-02_00796	6901_PNA99-7_00847	6902_PNA15-1_00856	6903_PNA200-3_00733	6904_PANS06-1_00686	6905_PNA97-1_00052	6906_PANS99-3_00434			1	1	1	1	1	1	1	1	1	1	0
hrsA_1		Heat-responsive suppressor HrsA	10	10	1	1	6156				641	1175	1121	6897_PANS99-36_03231	6898_PANS99-23_00332	6899_PANS01-02_00441	6900_PANS04-02_00803	6901_PNA99-7_00854	6902_PNA15-1_00863	6903_PNA200-3_00726	6904_PANS06-1_00679	6905_PNA97-1_00059	6906_PANS99-3_00440			1	1	1	1	1	1	1	1	1	1	0
group_285		hypothetical protein	10	10	1	1	6134				767	848	820	6897_PANS99-36_03243	6898_PANS99-23_00326	6899_PANS01-02_00454	6900_PANS04-02_00812	6901_PNA99-7_00863	6902_PNA15-1_00871	6903_PNA200-3_00714	6904_PANS06-1_00669	6905_PNA97-1_00071	6906_PANS99-3_00449			1	1	1	1	1	1	1	1	1	1	0
tap_1		Methyl-accepting chemotaxis protein IV	10	10	1	1	6049				1250	1544	1514	6897_PANS99-36_03317	6898_PANS99-23_00242	6899_PANS01-02_00535	6900_PANS04-02_00888	6901_PNA99-7_00937	6902_PNA15-1_00945	6903_PNA200-3_00637	6904_PANS06-1_00596	6905_PNA97-1_00149	6906_PANS99-3_00533			1	1	1	1	1	1	1	1	1	1	0
group_289		hypothetical protein	10	10	1	1	6047				314	314	314	6897_PANS99-36_03318	6898_PANS99-23_00241	6899_PANS01-02_00536	6900_PANS04-02_00890	6901_PNA99-7_00938	6902_PNA15-1_00946	6903_PNA200-3_00636	6904_PANS06-1_00595	6905_PNA97-1_00150	6906_PANS99-3_00534			1	1	1	1	1	1	1	1	1	1	0
group_290		hypothetical protein	10	10	1	1	5869				197	197	197	6897_PANS99-36_03427	6898_PANS99-23_00084	6899_PANS01-02_00637	6900_PANS04-02_00995	6901_PNA99-7_01042	6902_PNA15-1_01051	6903_PNA200-3_00472	6904_PANS06-1_00484	6905_PNA97-1_00255	6906_PANS99-3_00640			1	1	1	1	1	1	1	1	1	1	0
group_291		Acetyltransferase, GNAT family	10	10	1	3	114				386	536	446	6897_PANS99-36_03576	6898_PANS99-23_03426	6899_PANS01-02_04144	6900_PANS04-02_03688	6901_PNA99-7_03956	6902_PNA15-1_03832	6903_PNA200-3_04033	6904_PANS06-1_03981	6905_PNA97-1_03676	6906_PANS99-3_03907			1	1	1	1	1	1	1	1	1	1	0
group_293		hypothetical protein	10	10	1	3	57				662	1103	1058	6897_PANS99-36_03632	6898_PANS99-23_03482	6899_PANS01-02_04200	6900_PANS04-02_03632	6901_PNA99-7_04012	6902_PNA15-1_03776	6903_PNA200-3_04089	6904_PANS06-1_04037	6905_PNA97-1_03732	6906_PANS99-3_03963			1	1	1	1	1	1	1	1	1	1	0
group_295		hypothetical protein	10	10	1	3	38				158	242	233	6897_PANS99-36_03651	6898_PANS99-23_03501	6899_PANS01-02_04220	6900_PANS04-02_03613	6901_PNA99-7_04031	6902_PNA15-1_03757	6903_PNA200-3_04108	6904_PANS06-1_04056	6905_PNA97-1_03751	6906_PANS99-3_03982			1	1	1	1	1	1	1	1	1	1	0
group_297		hypothetical protein	10	10	1	1	2261				410	410	410	6897_PANS99-36_03773	6898_PANS99-23_01532	6899_PANS01-02_02430	6900_PANS04-02_02775	6901_PNA99-7_02159	6902_PNA15-1_02884	6903_PNA200-3_01624	6904_PANS06-1_02927	6905_PNA97-1_03872	6906_PANS99-3_01102			1	1	1	1	1	1	1	1	1	1	0
yfiH_1		Laccase domain protein YfiH	10	10	1	1	2320				707	707	707	6897_PANS99-36_03833	6898_PANS99-23_01591	6899_PANS01-02_02371	6900_PANS04-02_02834	6901_PNA99-7_02218	6902_PNA15-1_02825	6903_PNA200-3_01683	6904_PANS06-1_02986	6905_PNA97-1_03932	6906_PANS99-3_01161			1	1	1	1	1	1	1	1	1	1	0
group_299		hypothetical protein	10	10	1	1	2339				257	257	257	6897_PANS99-36_03852	6898_PANS99-23_01610	6899_PANS01-02_02352	6900_PANS04-02_02853	6901_PNA99-7_02237	6902_PNA15-1_02806	6903_PNA200-3_01702	6904_PANS06-1_03005	6905_PNA97-1_03951	6906_PANS99-3_01180			1	1	1	1	1	1	1	1	1	1	0
oppF_2		Oligopeptide transport ATP-binding protein OppF	10	10	1	2	167				1028	2003	1125	6897_PANS99-36_03961	6898_PANS99-23_03821	6899_PANS01-02_03815	6900_PANS04-02_03859	6901_PNA99-7_03737	6902_PNA15-1_04002	6903_PNA200-3_03854	6904_PANS06-1_03805	6905_PNA97-1_04060	6906_PANS99-3_03806			1	1	1	1	1	1	1	1	1	1	0
rbsC_9		Ribose transport system permease protein RbsC	10	10	1	2	50				668	1001	806	6897_PANS99-36_04038	6898_PANS99-23_03898	6899_PANS01-02_03892	6900_PANS04-02_03780	6901_PNA99-7_03815	6902_PNA15-1_03925	6903_PNA200-3_03778	6904_PANS06-1_03728	6905_PNA97-1_04137	6906_PANS99-3_03882			1	1	1	1	1	1	1	1	1	1	0
acoD		Acetaldehyde dehydrogenase 2	10	10	1	1	1251				1100	1520	1478	6897_PANS99-36_04041	6898_PANS99-23_04036	6899_PANS01-02_01111	6900_PANS04-02_04383	6901_PNA99-7_04072	6902_PNA15-1_04395	6903_PNA200-3_02103	6904_PANS06-1_04096	6905_PNA97-1_04439	6906_PANS99-3_04182			1	1	1	1	1	1	1	1	1	1	0
glpK_1		Glycerol kinase	10	10	1	1	1263				1064	1487	1444	6897_PANS99-36_04053	6898_PANS99-23_04023	6899_PANS01-02_01123	6900_PANS04-02_04371	6901_PNA99-7_04084	6902_PNA15-1_04383	6903_PNA200-3_02115	6904_PANS06-1_04108	6905_PNA97-1_04427	6906_PANS99-3_04194			1	1	1	1	1	1	1	1	1	1	0
thiK		Thiamine kinase	10	10	1	1	1318				812	836	828	6897_PANS99-36_04106	6898_PANS99-23_03970	6899_PANS01-02_01176	6900_PANS04-02_04090	6901_PNA99-7_04139	6902_PNA15-1_04330	6903_PNA200-3_02169	6904_PANS06-1_04162	6905_PNA97-1_04372	6906_PANS99-3_04247			1	1	1	1	1	1	1	1	1	1	0
group_314		hypothetical protein	10	10	1	1	1380				143	143	143	6897_PANS99-36_04168	6898_PANS99-23_03908	6899_PANS01-02_01238	6900_PANS04-02_04152	6901_PNA99-7_04201	6902_PNA15-1_04268	6903_PNA200-3_02231	6904_PANS06-1_04224	6905_PNA97-1_04310	6906_PANS99-3_04309			1	1	1	1	1	1	1	1	1	1	0
mobB		Molybdopterin-guanine dinucleotide biosynthesis adapter protein	10	10	1	4	9				515	515	515	6897_PANS99-36_04179	6898_PANS99-23_04185	6899_PANS01-02_04259	6900_PANS04-02_04053	6901_PNA99-7_04212	6902_PNA15-1_04399	6903_PNA200-3_04460	6904_PANS06-1_04345	6905_PNA97-1_04443	6906_PANS99-3_04320			1	1	1	1	1	1	1	1	1	1	0
acsAB		Cellulose synthase 1	10	10	1	2	162				2771	2861	2828	6897_PANS99-36_03957	6898_PANS99-23_03817	6899_PANS01-02_03811	6900_PANS04-02_03863	6901_PNA99-7_03733	6902_PNA15-1_04006	6903_PNA200-3_03858	6904_PANS06-1_03809	6905_PNA97-1_04056	6906_PANS99-3_03802			1	1	1	1	1	1	1	1	1	1	0
group_36		hypothetical protein	10	10	1	1	2982				263	263	263	6897_PANS99-36_00199	6898_PANS99-23_02989	6899_PANS01-02_03517	6900_PANS04-02_03205	6901_PNA99-7_03146	6902_PNA15-1_03517	6903_PNA200-3_03269	6904_PANS06-1_03620	6905_PNA97-1_03067	6906_PANS99-3_03363			1	1	1	1	1	1	1	1	1	1	0
ywrO		General stress protein 14	10	10	1	3	162				551	551	551	6897_PANS99-36_03497	6898_PANS99-23_03347	6899_PANS01-02_04425	6900_PANS04-02_03767	6901_PNA99-7_03876	6902_PNA15-1_03912	6903_PNA200-3_03952	6904_PANS06-1_03901	6905_PNA97-1_03596	6906_PANS99-3_04530			1	1	1	1	1	1	1	1	1	1	0
group_3874		YciI-like protein	10	10	1	1	613				296	296	296	6897_PANS99-36_01977	6898_PANS99-23_00656	6899_PANS01-02_00169	6900_PANS04-02_00534	6901_PNA99-7_00523	6902_PNA15-1_00529	6903_PNA200-3_01329	6904_PANS06-1_00944	6905_PNA97-1_02089	6906_PANS99-3_00170			1	1	1	1	1	1	1	1	1	1	0
corC_2		Magnesium and cobalt efflux protein CorC	10	10	1	1	1800				881	881	881	6897_PANS99-36_00998	6898_PANS99-23_02367	6899_PANS01-02_01600	6900_PANS04-02_02336	6901_PNA99-7_03049	6902_PNA15-1_02099	6903_PNA200-3_02540	6904_PANS06-1_02498	6905_PNA97-1_02598	6906_PANS99-3_02094			1	1	1	1	1	1	1	1	1	1	0
kdsC		3-deoxy-D-manno-octulosonate 8-phosphate phosphatase KdsC	10	10	1	1	4852				566	566	566	6897_PANS99-36_02973	6898_PANS99-23_01039	6899_PANS01-02_02981	6900_PANS04-02_01615	6901_PNA99-7_01655	6902_PNA15-1_01558	6903_PNA200-3_02734	6904_PANS06-1_01778	6905_PNA97-1_01079	6906_PANS99-3_03457			1	1	1	1	1	1	1	1	1	1	0
rpsU		30S ribosomal protein S21	10	10	1	1	2447				215	215	215	6897_PANS99-36_02172	6898_PANS99-23_01653	6899_PANS01-02_02250	6900_PANS04-02_02875	6901_PNA99-7_02287	6902_PNA15-1_02745	6903_PNA200-3_01770	6904_PANS06-1_03085	6905_PNA97-1_01861	6906_PANS99-3_01236			1	1	1	1	1	1	1	1	1	1	0
minC		Septum site-determining protein MinC	10	10	1	1	663				698	698	698	6897_PANS99-36_01926	6898_PANS99-23_00604	6899_PANS01-02_00223	6900_PANS04-02_00585	6901_PNA99-7_00575	6902_PNA15-1_00581	6903_PNA200-3_01381	6904_PANS06-1_00892	6905_PNA97-1_02141	6906_PANS99-3_00222			1	1	1	1	1	1	1	1	1	1	0
pykA		Pyruvate kinase II	10	10	1	1	727				1442	1442	1442	6897_PANS99-36_01862	6898_PANS99-23_00542	6899_PANS01-02_00287	6900_PANS04-02_00648	6901_PNA99-7_00637	6902_PNA15-1_00645	6903_PNA200-3_01445	6904_PANS06-1_00828	6905_PNA97-1_02205	6906_PANS99-3_00286			1	1	1	1	1	1	1	1	1	1	0
sdhB		Succinate dehydrogenase iron-sulfur subunit	10	10	1	1	1764				716	716	716	6897_PANS99-36_01041	6898_PANS99-23_02324	6899_PANS01-02_01557	6900_PANS04-02_02293	6901_PNA99-7_03006	6902_PNA15-1_02142	6903_PNA200-3_02497	6904_PANS06-1_02455	6905_PNA97-1_02555	6906_PANS99-3_02137			1	1	1	1	1	1	1	1	1	1	0
group_3881		entericidin B membrane lipoprotein	10	10	1	1	4875				134	134	134	6897_PANS99-36_02996	6898_PANS99-23_01016	6899_PANS01-02_03004	6900_PANS04-02_01592	6901_PNA99-7_01632	6902_PNA15-1_01581	6903_PNA200-3_02757	6904_PANS06-1_01755	6905_PNA97-1_01056	6906_PANS99-3_03434			1	1	1	1	1	1	1	1	1	1	0
fkpB		FKBP-type 16 kDa peptidyl-prolyl cis-trans isomerase	10	10	1	1	4500				470	470	470	6897_PANS99-36_02713	6898_PANS99-23_01297	6899_PANS01-02_03332	6900_PANS04-02_01884	6901_PNA99-7_01924	6902_PNA15-1_01286	6903_PNA200-3_03083	6904_PANS06-1_02004	6905_PNA97-1_01331	6906_PANS99-3_02937			1	1	1	1	1	1	1	1	1	1	0
rcsB		Transcriptional regulatory protein RcsB	10	10	1	1	5781				650	650	650	6897_PANS99-36_01330	6898_PANS99-23_04056	6899_PANS01-02_00722	6900_PANS04-02_01081	6901_PNA99-7_01127	6902_PNA15-1_03389	6903_PNA200-3_00387	6904_PANS06-1_00398	6905_PNA97-1_00341	6906_PANS99-3_00725			1	1	1	1	1	1	1	1	1	1	0
group_3884	mepS_1	Murein DD-endopeptidase MepS/Murein LD-carboxypeptidase precursor	10	10	1	1	5826				569	569	569	6897_PANS99-36_03468	6898_PANS99-23_00043	6899_PANS01-02_00678	6900_PANS04-02_01036	6901_PNA99-7_01083	6902_PNA15-1_01093	6903_PNA200-3_00431	6904_PANS06-1_00442	6905_PNA97-1_00296	6906_PANS99-3_00681			1	1	1	1	1	1	1	1	1	1	0
ybgC		Acyl-CoA thioester hydrolase YbgC	10	10	1	1	1756				404	404	404	6897_PANS99-36_01050	6898_PANS99-23_02315	6899_PANS01-02_01548	6900_PANS04-02_02284	6901_PNA99-7_02997	6902_PNA15-1_02151	6903_PNA200-3_02488	6904_PANS06-1_02446	6905_PNA97-1_02546	6906_PANS99-3_02146			1	1	1	1	1	1	1	1	1	1	0
ndhC		NAD(P)H-quinone oxidoreductase subunit 3	10	10	1	1	5754				443	443	443	6897_PANS99-36_01354	6898_PANS99-23_04080	6899_PANS01-02_00749	6900_PANS04-02_01105	6901_PNA99-7_01152	6902_PNA15-1_03365	6903_PNA200-3_00363	6904_PANS06-1_00374	6905_PNA97-1_00365	6906_PANS99-3_00749			1	1	1	1	1	1	1	1	1	1	0
zapD		Cell division protein ZapD	10	10	1	1	4441				743	743	743	6897_PANS99-36_02772	6898_PANS99-23_01356	6899_PANS01-02_03391	6900_PANS04-02_01943	6901_PNA99-7_01983	6902_PNA15-1_01227	6903_PNA200-3_03142	6904_PANS06-1_02063	6905_PNA97-1_01391	6906_PANS99-3_02996			1	1	1	1	1	1	1	1	1	1	0
osmC		Peroxiredoxin OsmC	10	10	1	1	1048				428	428	428	6897_PANS99-36_00753	6898_PANS99-23_03197	6899_PANS01-02_01856	6900_PANS04-02_02579	6901_PNA99-7_03547	6902_PNA15-1_01871	6903_PNA200-3_03590	6904_PANS06-1_02737	6905_PNA97-1_03476	6906_PANS99-3_01870			1	1	1	1	1	1	1	1	1	1	0
tusA		Sulfurtransferase TusA	10	10	1	3	104				251	251	251	6897_PANS99-36_03586	6898_PANS99-23_03436	6899_PANS01-02_04154	6900_PANS04-02_03678	6901_PNA99-7_03966	6902_PNA15-1_03822	6903_PNA200-3_04043	6904_PANS06-1_03991	6905_PNA97-1_03686	6906_PANS99-3_03917			1	1	1	1	1	1	1	1	1	1	0
comEA		ComE operon protein 1	10	10	1	1	1122				323	323	323	6897_PANS99-36_00829	6898_PANS99-23_03273	6899_PANS01-02_01781	6900_PANS04-02_02504	6901_PNA99-7_03472	6902_PNA15-1_01946	6903_PNA200-3_03665	6904_PANS06-1_02662	6905_PNA97-1_03401	6906_PANS99-3_01945			1	1	1	1	1	1	1	1	1	1	0
aroK		Shikimate kinase 1	10	10	1	3	189				521	521	521	6897_PANS99-36_03524	6898_PANS99-23_03374	6899_PANS01-02_04398	6900_PANS04-02_03740	6901_PNA99-7_03903	6902_PNA15-1_03885	6903_PNA200-3_03979	6904_PANS06-1_03928	6905_PNA97-1_03623	6906_PANS99-3_04557			1	1	1	1	1	1	1	1	1	1	0
phnD		Phosphate-import protein PhnD precursor	10	10	1	1	6088				929	929	929	6897_PANS99-36_03282	6898_PANS99-23_00284	6899_PANS01-02_00500	6900_PANS04-02_00853	6901_PNA99-7_00902	6902_PNA15-1_00910	6903_PNA200-3_00672	6904_PANS06-1_00631	6905_PNA97-1_00114	6906_PANS99-3_00498			1	1	1	1	1	1	1	1	1	1	0
rnfE		Electron transport complex protein RnfE	10	10	1	1	290				704	704	704	6897_PANS99-36_00498	6898_PANS99-23_02721	6899_PANS01-02_02661	6900_PANS04-02_00216	6901_PNA99-7_00207	6902_PNA15-1_00208	6903_PNA200-3_01023	6904_PANS06-1_01251	6905_PNA97-1_02913	6906_PANS99-3_02630			1	1	1	1	1	1	1	1	1	1	0
yhjD		Inner membrane protein YhjD	10	10	1	3	21				1019	1019	1019	6897_PANS99-36_03668	6898_PANS99-23_03518	6899_PANS01-02_04237	6900_PANS04-02_03596	6901_PNA99-7_04048	6902_PNA15-1_03740	6903_PNA200-3_04125	6904_PANS06-1_04073	6905_PNA97-1_03768	6906_PANS99-3_03999			1	1	1	1	1	1	1	1	1	1	0
nuoB		NADH-quinone oxidoreductase subunit B	10	10	1	1	5755				677	677	677	6897_PANS99-36_01353	6898_PANS99-23_04079	6899_PANS01-02_00748	6900_PANS04-02_01104	6901_PNA99-7_01151	6902_PNA15-1_03366	6903_PNA200-3_00364	6904_PANS06-1_00375	6905_PNA97-1_00364	6906_PANS99-3_00748			1	1	1	1	1	1	1	1	1	1	0
mntB_1		Manganese transport system membrane protein MntB	10	10	1	1	1138				839	839	839	6897_PANS99-36_00845	6898_PANS99-23_03289	6899_PANS01-02_01765	6900_PANS04-02_02488	6901_PNA99-7_03456	6902_PNA15-1_01962	6903_PNA200-3_03681	6904_PANS06-1_02646	6905_PNA97-1_03385	6906_PANS99-3_01961			1	1	1	1	1	1	1	1	1	1	0
clpX		ATP-dependent Clp protease ATP-binding subunit ClpX	10	10	1	1	1118				1271	1271	1271	6897_PANS99-36_00825	6898_PANS99-23_03269	6899_PANS01-02_01785	6900_PANS04-02_02508	6901_PNA99-7_03476	6902_PNA15-1_01942	6903_PNA200-3_03661	6904_PANS06-1_02666	6905_PNA97-1_03405	6906_PANS99-3_01941			1	1	1	1	1	1	1	1	1	1	0
cyoB		Cytochrome bo(3) ubiquinol oxidase subunit 1	10	10	1	1	1111				1982	1982	1982	6897_PANS99-36_00818	6898_PANS99-23_03262	6899_PANS01-02_01792	6900_PANS04-02_02515	6901_PNA99-7_03483	6902_PNA15-1_01935	6903_PNA200-3_03654	6904_PANS06-1_02673	6905_PNA97-1_03412	6906_PANS99-3_01934			1	1	1	1	1	1	1	1	1	1	0
group_3899		hypothetical protein	10	10	1	1	3081				194	194	194	6897_PANS99-36_00038	6898_PANS99-23_03077	6899_PANS01-02_03604	6900_PANS04-02_03290	6901_PNA99-7_03234	6902_PNA15-1_03418	6903_PNA200-3_03355	6904_PANS06-1_03457	6905_PNA97-1_03153	6906_PANS99-3_03248			1	1	1	1	1	1	1	1	1	1	0
atpE		ATP synthase subunit c	10	10	1	2	24				239	239	239	6897_PANS99-36_04316	6898_PANS99-23_04407	6899_PANS01-02_03918	6900_PANS04-02_04331	6901_PNA99-7_03841	6902_PNA15-1_04536	6903_PNA200-3_03752	6904_PANS06-1_03702	6905_PNA97-1_04581	6906_PANS99-3_04610			1	1	1	1	1	1	1	1	1	1	0
ygdR_3		Uncharacterized lipoprotein YgdR precursor	10	10	1	1	5344				218	218	218	6897_PANS99-36_02383	6898_PANS99-23_01949	6899_PANS01-02_02026	6900_PANS04-02_03455	6901_PNA99-7_02629	6902_PNA15-1_02519	6903_PNA200-3_01981	6904_PANS06-1_03311	6905_PNA97-1_01634	6906_PANS99-3_01613			1	1	1	1	1	1	1	1	1	1	0
ppiB		Peptidyl-prolyl cis-trans isomerase B	10	10	1	1	1176				494	494	494	6897_PANS99-36_00883	6898_PANS99-23_03326	6899_PANS01-02_01728	6900_PANS04-02_02451	6901_PNA99-7_03418	6902_PNA15-1_01999	6903_PNA200-3_03718	6904_PANS06-1_02609	6905_PNA97-1_03348	6906_PANS99-3_01998			1	1	1	1	1	1	1	1	1	1	0
dat		Diaminobutyrate--2-oxoglutarate aminotransferase	10	10	1	1	2953				1382	1382	1382	6897_PANS99-36_00172	6898_PANS99-23_02962	6899_PANS01-02_03489	6900_PANS04-02_03178	6901_PNA99-7_03366	6902_PNA15-1_03544	6903_PNA200-3_03242	6904_PANS06-1_03592	6905_PNA97-1_03283	6906_PANS99-3_03098			1	1	1	1	1	1	1	1	1	1	0
tyrS		Tyrosine--tRNA ligase	10	10	1	1	284				1274	1274	1274	6897_PANS99-36_00492	6898_PANS99-23_02715	6899_PANS01-02_02667	6900_PANS04-02_00210	6901_PNA99-7_00201	6902_PNA15-1_00202	6903_PNA200-3_01017	6904_PANS06-1_01257	6905_PNA97-1_02907	6906_PANS99-3_02624			1	1	1	1	1	1	1	1	1	1	0
nrdB		Ribonucleoside-diphosphate reductase 1 subunit beta	10	10	1	1	5773				1130	1130	1130	6897_PANS99-36_01335	6898_PANS99-23_04061	6899_PANS01-02_00730	6900_PANS04-02_01086	6901_PNA99-7_01132	6902_PNA15-1_03384	6903_PNA200-3_00382	6904_PANS06-1_00393	6905_PNA97-1_00346	6906_PANS99-3_00730			1	1	1	1	1	1	1	1	1	1	0
gltC_1		HTH-type transcriptional regulator GltC	10	10	1	1	5753				923	923	923	6897_PANS99-36_01355	6898_PANS99-23_04081	6899_PANS01-02_00750	6900_PANS04-02_01106	6901_PNA99-7_01153	6902_PNA15-1_03364	6903_PNA200-3_00362	6904_PANS06-1_00373	6905_PNA97-1_00366	6906_PANS99-3_00750			1	1	1	1	1	1	1	1	1	1	0
ispU		Ditrans,polycis-undecaprenyl-diphosphate synthase ((2E,6E)-farnesyl-diphosphate specific)	10	10	1	1	4372				752	752	752	6897_PANS99-36_02839	6898_PANS99-23_01423	6899_PANS01-02_03458	6900_PANS04-02_02010	6901_PNA99-7_02050	6902_PNA15-1_01160	6903_PNA200-3_03210	6904_PANS06-1_02130	6905_PNA97-1_01459	6906_PANS99-3_03063			1	1	1	1	1	1	1	1	1	1	0
kgtP_2		Alpha-ketoglutarate permease	10	10	1	2	61				1301	1301	1301	6897_PANS99-36_04027	6898_PANS99-23_03886	6899_PANS01-02_03881	6900_PANS04-02_03791	6901_PNA99-7_03804	6902_PNA15-1_03936	6903_PNA200-3_03789	6904_PANS06-1_03739	6905_PNA97-1_04126	6906_PANS99-3_03871			1	1	1	1	1	1	1	1	1	1	0
oppC		Oligopeptide transport system permease protein OppC	10	10	1	1	620				908	908	908	6897_PANS99-36_01970	6898_PANS99-23_00649	6899_PANS01-02_00176	6900_PANS04-02_00541	6901_PNA99-7_00530	6902_PNA15-1_00536	6903_PNA200-3_01336	6904_PANS06-1_00937	6905_PNA97-1_02096	6906_PANS99-3_00177			1	1	1	1	1	1	1	1	1	1	0
metA		Homoserine O-succinyltransferase	10	10	1	1	2554				929	929	929	6897_PANS99-36_03167	6898_PANS99-23_00848	6899_PANS01-02_03176	6900_PANS04-02_01419	6901_PNA99-7_01461	6902_PNA15-1_01753	6903_PNA200-3_02929	6904_PANS06-1_01476	6905_PNA97-1_00795	6906_PANS99-3_03716			1	1	1	1	1	1	1	1	1	1	0
pheS		Phenylalanine--tRNA ligase alpha subunit	10	10	1	1	208				983	983	983	6897_PANS99-36_00410	6898_PANS99-23_02626	6899_PANS01-02_02749	6900_PANS04-02_00129	6901_PNA99-7_00119	6902_PNA15-1_00120	6903_PNA200-3_00935	6904_PANS06-1_01339	6905_PNA97-1_02825	6906_PANS99-3_02542			1	1	1	1	1	1	1	1	1	1	0
cpxP		Periplasmic protein CpxP precursor	10	10	1	4	115				509	509	509	6897_PANS99-36_04250	6898_PANS99-23_04254	6899_PANS01-02_04330	6900_PANS04-02_03982	6901_PNA99-7_04283	6902_PNA15-1_04470	6903_PNA200-3_04364	6904_PANS06-1_04273	6905_PNA97-1_04515	6906_PANS99-3_04392			1	1	1	1	1	1	1	1	1	1	0
dapE_1		Succinyl-diaminopimelate desuccinylase	10	10	1	1	5581				1127	1127	1127	6897_PANS99-36_01554	6898_PANS99-23_03609	6899_PANS01-02_00908	6900_PANS04-02_01279	6901_PNA99-7_01340	6902_PNA15-1_03155	6903_PNA200-3_00203	6904_PANS06-1_00198	6905_PNA97-1_00527	6906_PANS99-3_00909			1	1	1	1	1	1	1	1	1	1	0
group_3914		hypothetical protein	10	10	1	2	184				362	362	362	6897_PANS99-36_03978	6898_PANS99-23_03838	6899_PANS01-02_03833	6900_PANS04-02_03841	6901_PNA99-7_03755	6902_PNA15-1_03985	6903_PNA200-3_03837	6904_PANS06-1_03788	6905_PNA97-1_04078	6906_PANS99-3_03823			1	1	1	1	1	1	1	1	1	1	0
chbA_2		N,N'-diacetylchitobiose-specific phosphotransferase enzyme IIA component	10	10	1	2	63				302	302	302	6897_PANS99-36_04025	6898_PANS99-23_03884	6899_PANS01-02_03879	6900_PANS04-02_03793	6901_PNA99-7_03802	6902_PNA15-1_03938	6903_PNA200-3_03791	6904_PANS06-1_03741	6905_PNA97-1_04124	6906_PANS99-3_03869			1	1	1	1	1	1	1	1	1	1	0
group_3916		dUMP phosphatase	10	10	1	1	6062				668	668	668	6897_PANS99-36_03308	6898_PANS99-23_00258	6899_PANS01-02_00526	6900_PANS04-02_00879	6901_PNA99-7_00928	6902_PNA15-1_00936	6903_PNA200-3_00646	6904_PANS06-1_00605	6905_PNA97-1_00140	6906_PANS99-3_00524			1	1	1	1	1	1	1	1	1	1	0
rplI		50S ribosomal protein L9	10	10	1	1	2245				449	449	449	6897_PANS99-36_03757	6898_PANS99-23_01516	6899_PANS01-02_02446	6900_PANS04-02_02759	6901_PNA99-7_02143	6902_PNA15-1_02900	6903_PNA200-3_01608	6904_PANS06-1_02911	6905_PNA97-1_03856	6906_PANS99-3_01086			1	1	1	1	1	1	1	1	1	1	0
argB		Acetylglutamate kinase	10	10	1	4	85				776	776	776	6897_PANS99-36_04280	6898_PANS99-23_04284	6899_PANS01-02_04360	6900_PANS04-02_03952	6901_PNA99-7_04313	6902_PNA15-1_04500	6903_PNA200-3_04394	6904_PANS06-1_04243	6905_PNA97-1_04545	6906_PANS99-3_04422			1	1	1	1	1	1	1	1	1	1	0
group_3919		hypothetical protein	10	10	1	1	6178				254	254	254	6897_PANS99-36_03211	6898_PANS99-23_00352	6899_PANS01-02_00420	6900_PANS04-02_00784	6901_PNA99-7_00836	6902_PNA15-1_00845	6903_PNA200-3_00745	6904_PANS06-1_00700	6905_PNA97-1_00040	6906_PANS99-3_00421			1	1	1	1	1	1	1	1	1	1	0
group_3920		hypothetical protein	10	10	1	1	500				323	323	323	6897_PANS99-36_02092	6898_PANS99-23_00771	6899_PANS01-02_00054	6900_PANS04-02_00419	6901_PNA99-7_00409	6902_PNA15-1_00414	6903_PNA200-3_01215	6904_PANS06-1_01058	6905_PNA97-1_01974	6906_PANS99-3_00055			1	1	1	1	1	1	1	1	1	1	0
group_3921		hypothetical protein	10	10	1	2	33				383	383	383	6897_PANS99-36_04307	6898_PANS99-23_04416	6899_PANS01-02_03909	6900_PANS04-02_04322	6901_PNA99-7_03832	6902_PNA15-1_04527	6903_PNA200-3_03761	6904_PANS06-1_03711	6905_PNA97-1_04572	6906_PANS99-3_04601			1	1	1	1	1	1	1	1	1	1	0
spoT		Bifunctional (p)ppGpp synthase/hydrolase SpoT	10	10	1	4	30				2108	2108	2108	6897_PANS99-36_04200	6898_PANS99-23_04206	6899_PANS01-02_04280	6900_PANS04-02_04032	6901_PNA99-7_04233	6902_PNA15-1_04420	6903_PNA200-3_04481	6904_PANS06-1_04324	6905_PNA97-1_04464	6906_PANS99-3_04341			1	1	1	1	1	1	1	1	1	1	0
ilvH		Acetolactate synthase isozyme 3 small subunit	10	10	1	1	4463				491	491	491	6897_PANS99-36_02750	6898_PANS99-23_01334	6899_PANS01-02_03369	6900_PANS04-02_01921	6901_PNA99-7_01961	6902_PNA15-1_01249	6903_PNA200-3_03120	6904_PANS06-1_02041	6905_PNA97-1_01369	6906_PANS99-3_02974			1	1	1	1	1	1	1	1	1	1	0
group_3924		hypothetical protein	10	10	1	1	5456				335	335	335	6897_PANS99-36_02469	6898_PANS99-23_02035	6899_PANS01-02_01941	6900_PANS04-02_03541	6901_PNA99-7_02714	6902_PNA15-1_02434	6903_PNA200-3_02067	6904_PANS06-1_03398	6905_PNA97-1_01520	6906_PANS99-3_01725			1	1	1	1	1	1	1	1	1	1	0
yjcH		Inner membrane protein YjcH	10	10	1	1	2615				329	329	329	6897_PANS99-36_03107	6898_PANS99-23_00908	6899_PANS01-02_03115	6900_PANS04-02_01480	6901_PNA99-7_01521	6902_PNA15-1_01692	6903_PNA200-3_02869	6904_PANS06-1_01536	6905_PNA97-1_00855	6906_PANS99-3_03655			1	1	1	1	1	1	1	1	1	1	0
ykgO		50S ribosomal protein L36 2	10	10	1	1	1140				140	140	140	6897_PANS99-36_00847	6898_PANS99-23_03291	6899_PANS01-02_01763	6900_PANS04-02_02486	6901_PNA99-7_03454	6902_PNA15-1_01964	6903_PNA200-3_03683	6904_PANS06-1_02644	6905_PNA97-1_03383	6906_PANS99-3_01963			1	1	1	1	1	1	1	1	1	1	0
group_3927		hypothetical protein	10	10	1	1	248				467	467	467	6897_PANS99-36_00454	6898_PANS99-23_02670	6899_PANS01-02_02705	6900_PANS04-02_00173	6901_PNA99-7_00163	6902_PNA15-1_00164	6903_PNA200-3_00979	6904_PANS06-1_01295	6905_PNA97-1_02869	6906_PANS99-3_02586			1	1	1	1	1	1	1	1	1	1	0
gmk		Guanylate kinase	10	10	1	4	32				674	674	674	6897_PANS99-36_04202	6898_PANS99-23_04208	6899_PANS01-02_04282	6900_PANS04-02_04030	6901_PNA99-7_04235	6902_PNA15-1_04422	6903_PNA200-3_04483	6904_PANS06-1_04322	6905_PNA97-1_04466	6906_PANS99-3_04343			1	1	1	1	1	1	1	1	1	1	0
malP_3		Maltodextrin phosphorylase	10	10	1	3	140				2447	2447	2447	6897_PANS99-36_03552	6898_PANS99-23_03402	6899_PANS01-02_04119	6900_PANS04-02_03712	6901_PNA99-7_03931	6902_PNA15-1_03857	6903_PNA200-3_04007	6904_PANS06-1_03956	6905_PNA97-1_03651	6906_PANS99-3_03883			1	1	1	1	1	1	1	1	1	1	0
yhjE		Inner membrane metabolite transport protein YhjE	10	10	1	3	20				1331	1331	1331	6897_PANS99-36_03669	6898_PANS99-23_03519	6899_PANS01-02_04238	6900_PANS04-02_03595	6901_PNA99-7_04049	6902_PNA15-1_03739	6903_PNA200-3_04126	6904_PANS06-1_04074	6905_PNA97-1_03769	6906_PANS99-3_04000			1	1	1	1	1	1	1	1	1	1	0
frr		Ribosome-recycling factor	10	10	1	1	4374				557	557	557	6897_PANS99-36_02837	6898_PANS99-23_01421	6899_PANS01-02_03456	6900_PANS04-02_02008	6901_PNA99-7_02048	6902_PNA15-1_01162	6903_PNA200-3_03208	6904_PANS06-1_02128	6905_PNA97-1_01457	6906_PANS99-3_03061			1	1	1	1	1	1	1	1	1	1	0
relA_2		Bifunctional (p)ppGpp synthase/hydrolase relA	10	10	1	2	175				593	593	593	6897_PANS99-36_03970	6898_PANS99-23_03830	6899_PANS01-02_03824	6900_PANS04-02_03850	6901_PNA99-7_03747	6902_PNA15-1_03993	6903_PNA200-3_03846	6904_PANS06-1_03796	6905_PNA97-1_04069	6906_PANS99-3_03815			1	1	1	1	1	1	1	1	1	1	0
apt		Adenine phosphoribosyltransferase	10	10	1	1	1148				551	551	551	6897_PANS99-36_00855	6898_PANS99-23_03299	6899_PANS01-02_01755	6900_PANS04-02_02478	6901_PNA99-7_03446	6902_PNA15-1_01972	6903_PNA200-3_03691	6904_PANS06-1_02636	6905_PNA97-1_03375	6906_PANS99-3_01971			1	1	1	1	1	1	1	1	1	1	0
uraA		Uracil permease	10	10	1	1	5555				1283	1283	1283	6897_PANS99-36_01578	6898_PANS99-23_03633	6899_PANS01-02_00933	6900_PANS04-02_01303	6901_PNA99-7_01365	6902_PNA15-1_03131	6903_PNA200-3_00179	6904_PANS06-1_00174	6905_PNA97-1_00551	6906_PANS99-3_00933			1	1	1	1	1	1	1	1	1	1	0
group_3935		hypothetical protein	10	10	1	1	697				218	218	218	6897_PANS99-36_01892	6898_PANS99-23_00570	6899_PANS01-02_00257	6900_PANS04-02_00619	6901_PNA99-7_00609	6902_PNA15-1_00615	6903_PNA200-3_01415	6904_PANS06-1_00858	6905_PNA97-1_02175	6906_PANS99-3_00256			1	1	1	1	1	1	1	1	1	1	0
gcvA_3		Glycine cleavage system transcriptional activator	10	10	1	1	5367				917	917	917	6897_PANS99-36_02409	6898_PANS99-23_01975	6899_PANS01-02_02000	6900_PANS04-02_03481	6901_PNA99-7_02655	6902_PNA15-1_02493	6903_PNA200-3_02007	6904_PANS06-1_03337	6905_PNA97-1_01608	6906_PANS99-3_01639			1	1	1	1	1	1	1	1	1	1	0
group_3937		Fatty acid hydroxylase superfamily	10	10	1	1	2905				527	527	527	6897_PANS99-36_00138	6898_PANS99-23_02927	6899_PANS01-02_03701	6900_PANS04-02_03144	6901_PNA99-7_03333	6902_PNA15-1_03589	6903_PNA200-3_03454	6904_PANS06-1_03556	6905_PNA97-1_03249	6906_PANS99-3_03150			1	1	1	1	1	1	1	1	1	1	0
fliI		Flagellum-specific ATP synthase	10	10	1	1	6202				1361	1361	1361	6897_PANS99-36_03187	6898_PANS99-23_00376	6899_PANS01-02_00396	6900_PANS04-02_00760	6901_PNA99-7_00812	6902_PNA15-1_00821	6903_PNA200-3_00769	6904_PANS06-1_00724	6905_PNA97-1_00016	6906_PANS99-3_00397			1	1	1	1	1	1	1	1	1	1	0
serB_2		Phosphoserine phosphatase	10	10	1	1	1636				656	656	656	6897_PANS99-36_01174	6898_PANS99-23_02193	6899_PANS01-02_01425	6900_PANS04-02_02160	6901_PNA99-7_02872	6902_PNA15-1_02275	6903_PNA200-3_02365	6904_PANS06-1_02322	6905_PNA97-1_02422	6906_PANS99-3_02271			1	1	1	1	1	1	1	1	1	1	0
rplK		50S ribosomal protein L11	10	10	1	6	4				428	428	428	6897_PANS99-36_04458	6898_PANS99-23_04508	6899_PANS01-02_04545	6900_PANS04-02_04479	6901_PNA99-7_04596	6902_PNA15-1_04606	6903_PNA200-3_04659	6904_PANS06-1_04595	6905_PNA97-1_04651	6906_PANS99-3_04679			1	1	1	1	1	1	1	1	1	1	0
marA_2		Multiple antibiotic resistance protein MarA	10	10	1	1	2634				368	368	368	6897_PANS99-36_03087	6898_PANS99-23_00929	6899_PANS01-02_03095	6900_PANS04-02_01500	6901_PNA99-7_01541	6902_PNA15-1_01672	6903_PNA200-3_02849	6904_PANS06-1_01557	6905_PNA97-1_00875	6906_PANS99-3_03635			1	1	1	1	1	1	1	1	1	1	0
manP_2		PTS system mannose-specific EIIBCA component	10	10	1	1	2474				314	314	314	6897_PANS99-36_02199	6898_PANS99-23_01680	6899_PANS01-02_02223	6900_PANS04-02_02903	6901_PNA99-7_02314	6902_PNA15-1_02718	6903_PNA200-3_01797	6904_PANS06-1_03112	6905_PNA97-1_01834	6906_PANS99-3_01263			1	1	1	1	1	1	1	1	1	1	0
prs		Ribose-phosphate pyrophosphokinase	10	10	1	1	80				947	947	947	6897_PANS99-36_00349	6898_PANS99-23_02565	6899_PANS01-02_02811	6900_PANS04-02_00067	6901_PNA99-7_00057	6902_PNA15-1_00058	6903_PNA200-3_00872	6904_PANS06-1_01401	6905_PNA97-1_02763	6906_PANS99-3_02480			1	1	1	1	1	1	1	1	1	1	0
ompC_1		Outer membrane protein C precursor	10	10	1	1	5790				1127	1127	1127	6897_PANS99-36_01322	6898_PANS99-23_00006	6899_PANS01-02_00714	6900_PANS04-02_01073	6901_PNA99-7_01119	6902_PNA15-1_01129	6903_PNA200-3_00395	6904_PANS06-1_00406	6905_PNA97-1_00333	6906_PANS99-3_00717			1	1	1	1	1	1	1	1	1	1	0
hflC		Modulator of FtsH protease HflC	10	10	1	1	2232				1004	1004	1004	6897_PANS99-36_03744	6898_PANS99-23_01503	6899_PANS01-02_02459	6900_PANS04-02_02746	6901_PNA99-7_02130	6902_PNA15-1_02913	6903_PNA200-3_01595	6904_PANS06-1_02898	6905_PNA97-1_03843	6906_PANS99-3_01073			1	1	1	1	1	1	1	1	1	1	0
gsiD_1		Glutathione transport system permease protein GsiD	10	10	1	1	6066				848	848	848	6897_PANS99-36_03304	6898_PANS99-23_00262	6899_PANS01-02_00522	6900_PANS04-02_00875	6901_PNA99-7_00924	6902_PNA15-1_00932	6903_PNA200-3_00650	6904_PANS06-1_00609	6905_PNA97-1_00136	6906_PANS99-3_00520			1	1	1	1	1	1	1	1	1	1	0
dctA		Aerobic C4-dicarboxylate transport protein	10	10	1	2	157				1283	1283	1283	6897_PANS99-36_03952	6898_PANS99-23_03812	6899_PANS01-02_03806	6900_PANS04-02_03868	6901_PNA99-7_03728	6902_PNA15-1_04011	6903_PNA200-3_03863	6904_PANS06-1_03814	6905_PNA97-1_04051	6906_PANS99-3_03797			1	1	1	1	1	1	1	1	1	1	0
group_3948		hypothetical protein	10	10	1	3	49				536	536	536	6897_PANS99-36_03640	6898_PANS99-23_03490	6899_PANS01-02_04209	6900_PANS04-02_03624	6901_PNA99-7_04020	6902_PNA15-1_03768	6903_PNA200-3_04097	6904_PANS06-1_04045	6905_PNA97-1_03740	6906_PANS99-3_03971			1	1	1	1	1	1	1	1	1	1	0
gpx1_2		Hydroperoxy fatty acid reductase gpx1	10	10	1	1	212				545	545	545	6897_PANS99-36_00414	6898_PANS99-23_02630	6899_PANS01-02_02745	6900_PANS04-02_00133	6901_PNA99-7_00123	6902_PNA15-1_00124	6903_PNA200-3_00939	6904_PANS06-1_01335	6905_PNA97-1_02829	6906_PANS99-3_02546			1	1	1	1	1	1	1	1	1	1	0
tatA_2		Sec-independent protein translocase protein TatA	10	10	1	2	95				254	254	254	6897_PANS99-36_03889	6898_PANS99-23_03751	6899_PANS01-02_03742	6900_PANS04-02_03930	6901_PNA99-7_03665	6902_PNA15-1_04072	6903_PNA200-3_03927	6904_PANS06-1_03876	6905_PNA97-1_03987	6906_PANS99-3_03733			1	1	1	1	1	1	1	1	1	1	0
osmY_2		Osmotically-inducible protein Y precursor	10	10	1	1	2289				572	572	572	6897_PANS99-36_03801	6898_PANS99-23_01560	6899_PANS01-02_02402	6900_PANS04-02_02803	6901_PNA99-7_02187	6902_PNA15-1_02856	6903_PNA200-3_01652	6904_PANS06-1_02955	6905_PNA97-1_03900	6906_PANS99-3_01130			1	1	1	1	1	1	1	1	1	1	0
cysA_1		Sulfate/thiosulfate import ATP-binding protein CysA	10	10	1	1	5613				1088	1088	1088	6897_PANS99-36_01522	6898_PANS99-23_03577	6899_PANS01-02_00876	6900_PANS04-02_01247	6901_PNA99-7_01308	6902_PNA15-1_03187	6903_PNA200-3_00235	6904_PANS06-1_00230	6905_PNA97-1_00495	6906_PANS99-3_00877			1	1	1	1	1	1	1	1	1	1	0
group_3953		hypothetical protein	10	10	1	1	2551				215	215	215	6897_PANS99-36_03170	6898_PANS99-23_00845	6899_PANS01-02_03179	6900_PANS04-02_01416	6901_PNA99-7_01458	6902_PNA15-1_01756	6903_PNA200-3_02932	6904_PANS06-1_01473	6905_PNA97-1_00792	6906_PANS99-3_03719			1	1	1	1	1	1	1	1	1	1	0
group_3954		hypothetical protein	10	10	1	3	102				554	554	554	6897_PANS99-36_03588	6898_PANS99-23_03438	6899_PANS01-02_04156	6900_PANS04-02_03676	6901_PNA99-7_03968	6902_PNA15-1_03820	6903_PNA200-3_04045	6904_PANS06-1_03993	6905_PNA97-1_03688	6906_PANS99-3_03919			1	1	1	1	1	1	1	1	1	1	0
group_3955		hypothetical protein	10	10	1	1	2306				374	374	374	6897_PANS99-36_03819	6898_PANS99-23_01577	6899_PANS01-02_02385	6900_PANS04-02_02820	6901_PNA99-7_02204	6902_PNA15-1_02839	6903_PNA200-3_01669	6904_PANS06-1_02972	6905_PNA97-1_03918	6906_PANS99-3_01147			1	1	1	1	1	1	1	1	1	1	0
group_3956		hypothetical protein	10	10	1	1	4355				200	200	200	6897_PANS99-36_02856	6898_PANS99-23_01440	6899_PANS01-02_03475	6900_PANS04-02_02027	6901_PNA99-7_02067	6902_PNA15-1_01143	6903_PNA200-3_03227	6904_PANS06-1_02147	6905_PNA97-1_01476	6906_PANS99-3_03080			1	1	1	1	1	1	1	1	1	1	0
ppiA		Peptidyl-prolyl cis-trans isomerase A precursor	10	10	1	3	180				572	572	572	6897_PANS99-36_03515	6898_PANS99-23_03365	6899_PANS01-02_04407	6900_PANS04-02_03749	6901_PNA99-7_03894	6902_PNA15-1_03894	6903_PNA200-3_03970	6904_PANS06-1_03919	6905_PNA97-1_03614	6906_PANS99-3_04548			1	1	1	1	1	1	1	1	1	1	0
cfxP		Phosphoribulokinase, plasmid	10	10	1	3	172				869	869	869	6897_PANS99-36_03507	6898_PANS99-23_03357	6899_PANS01-02_04415	6900_PANS04-02_03757	6901_PNA99-7_03886	6902_PNA15-1_03902	6903_PNA200-3_03962	6904_PANS06-1_03911	6905_PNA97-1_03606	6906_PANS99-3_04540			1	1	1	1	1	1	1	1	1	1	0
qseB_1		Transcriptional regulatory protein QseB	10	10	1	1	2633				659	659	659	6897_PANS99-36_03088	6898_PANS99-23_00928	6899_PANS01-02_03096	6900_PANS04-02_01499	6901_PNA99-7_01540	6902_PNA15-1_01673	6903_PNA200-3_02850	6904_PANS06-1_01556	6905_PNA97-1_00874	6906_PANS99-3_03636			1	1	1	1	1	1	1	1	1	1	0
stp_3		Serine/threonine phosphatase stp	10	10	1	1	6120				791	791	791	6897_PANS99-36_03254	6898_PANS99-23_00315	6899_PANS01-02_00467	6900_PANS04-02_00822	6901_PNA99-7_00873	6902_PNA15-1_00881	6903_PNA200-3_00703	6904_PANS06-1_00659	6905_PNA97-1_00082	6906_PANS99-3_00469			1	1	1	1	1	1	1	1	1	1	0
group_3961		hypothetical protein	10	10	1	1	6546				617	617	617	6897_PANS99-36_01624	6898_PANS99-23_03679	6899_PANS01-02_00979	6900_PANS04-02_01349	6901_PNA99-7_01411	6902_PNA15-1_03085	6903_PNA200-3_00127	6904_PANS06-1_00128	6905_PNA97-1_00597	6906_PANS99-3_00978			1	1	1	1	1	1	1	1	1	1	0
dsbA		Thiol:disulfide interchange protein DsbA precursor	10	10	1	4	13				629	629	629	6897_PANS99-36_04183	6898_PANS99-23_04189	6899_PANS01-02_04263	6900_PANS04-02_04049	6901_PNA99-7_04216	6902_PNA15-1_04403	6903_PNA200-3_04464	6904_PANS06-1_04341	6905_PNA97-1_04447	6906_PANS99-3_04324			1	1	1	1	1	1	1	1	1	1	0
group_3963		hypothetical protein	10	10	1	1	276				203	203	203	6897_PANS99-36_00484	6898_PANS99-23_02707	6899_PANS01-02_02675	6900_PANS04-02_00202	6901_PNA99-7_00193	6902_PNA15-1_00194	6903_PNA200-3_01009	6904_PANS06-1_01265	6905_PNA97-1_02899	6906_PANS99-3_02616			1	1	1	1	1	1	1	1	1	1	0
trkH		Trk system potassium uptake protein TrkH	10	10	1	2	84				1451	1451	1451	6897_PANS99-36_03878	6898_PANS99-23_03740	6899_PANS01-02_03731	6900_PANS04-02_03941	6901_PNA99-7_03654	6902_PNA15-1_04083	6903_PNA200-3_03938	6904_PANS06-1_03887	6905_PNA97-1_03976	6906_PANS99-3_03722			1	1	1	1	1	1	1	1	1	1	0
ruvB		Holliday junction ATP-dependent DNA helicase RuvB	10	10	1	1	734				1004	1004	1004	6897_PANS99-36_01855	6898_PANS99-23_00535	6899_PANS01-02_00294	6900_PANS04-02_00655	6901_PNA99-7_00644	6902_PNA15-1_00652	6903_PNA200-3_01452	6904_PANS06-1_00821	6905_PNA97-1_02212	6906_PANS99-3_00293			1	1	1	1	1	1	1	1	1	1	0
group_3966		Stress-induced bacterial acidophilic repeat motif	10	10	1	1	263				176	176	176	6897_PANS99-36_00470	6898_PANS99-23_02686	6899_PANS01-02_02689	6900_PANS04-02_00189	6901_PNA99-7_00178	6902_PNA15-1_00180	6903_PNA200-3_00995	6904_PANS06-1_01279	6905_PNA97-1_02885	6906_PANS99-3_02602			1	1	1	1	1	1	1	1	1	1	0
nusA		Transcription termination/antitermination protein NusA	10	10	1	1	4827				1487	1487	1487	6897_PANS99-36_02946	6898_PANS99-23_01066	6899_PANS01-02_02954	6900_PANS04-02_01642	6901_PNA99-7_01682	6902_PNA15-1_01531	6903_PNA200-3_02707	6904_PANS06-1_01805	6905_PNA97-1_01106	6906_PANS99-3_03484			1	1	1	1	1	1	1	1	1	1	0
manY		Mannose permease IIC component	10	10	1	1	680				803	803	803	6897_PANS99-36_01909	6898_PANS99-23_00587	6899_PANS01-02_00240	6900_PANS04-02_00602	6901_PNA99-7_00592	6902_PNA15-1_00598	6903_PNA200-3_01398	6904_PANS06-1_00875	6905_PNA97-1_02158	6906_PANS99-3_00239			1	1	1	1	1	1	1	1	1	1	0
group_3969		hypothetical protein	10	10	1	3	4				338	338	338	6897_PANS99-36_03685	6898_PANS99-23_03535	6899_PANS01-02_04254	6900_PANS04-02_03579	6901_PNA99-7_04065	6902_PNA15-1_03723	6903_PNA200-3_04142	6904_PANS06-1_04090	6905_PNA97-1_03785	6906_PANS99-3_04016			1	1	1	1	1	1	1	1	1	1	0
iciA		Chromosome initiation inhibitor	10	10	1	1	5312				902	902	902	6897_PANS99-36_02352	6898_PANS99-23_01918	6899_PANS01-02_02057	6900_PANS04-02_03423	6901_PNA99-7_02598	6902_PNA15-1_02550	6903_PNA200-3_01950	6904_PANS06-1_03280	6905_PNA97-1_01665	6906_PANS99-3_01536			1	1	1	1	1	1	1	1	1	1	0
group_3971		Bacterial chaperone lipoprotein (PulS_OutS)	10	10	1	1	4413				347	347	347	6897_PANS99-36_02799	6898_PANS99-23_01383	6899_PANS01-02_03418	6900_PANS04-02_01970	6901_PNA99-7_02010	6902_PNA15-1_01200	6903_PNA200-3_03170	6904_PANS06-1_02090	6905_PNA97-1_01419	6906_PANS99-3_03023			1	1	1	1	1	1	1	1	1	1	0
group_3972		hypothetical protein	10	10	1	1	1640				449	449	449	6897_PANS99-36_01170	6898_PANS99-23_02197	6899_PANS01-02_01429	6900_PANS04-02_02164	6901_PNA99-7_02876	6902_PNA15-1_02271	6903_PNA200-3_02369	6904_PANS06-1_02326	6905_PNA97-1_02426	6906_PANS99-3_02267			1	1	1	1	1	1	1	1	1	1	0
group_3973		hypothetical protein	10	10	1	1	2651				290	290	290	6897_PANS99-36_03070	6898_PANS99-23_00946	6899_PANS01-02_03078	6900_PANS04-02_01517	6901_PNA99-7_01558	6902_PNA15-1_01655	6903_PNA200-3_02832	6904_PANS06-1_01574	6905_PNA97-1_00892	6906_PANS99-3_03618			1	1	1	1	1	1	1	1	1	1	0
infB		Translation initiation factor IF-2	10	10	1	1	4826				2684	2684	2684	6897_PANS99-36_02945	6898_PANS99-23_01067	6899_PANS01-02_02953	6900_PANS04-02_01643	6901_PNA99-7_01683	6902_PNA15-1_01530	6903_PNA200-3_02706	6904_PANS06-1_01806	6905_PNA97-1_01107	6906_PANS99-3_03485			1	1	1	1	1	1	1	1	1	1	0
rfaH		Transcription antitermination protein RfaH	10	10	1	2	91				488	488	488	6897_PANS99-36_03885	6898_PANS99-23_03747	6899_PANS01-02_03738	6900_PANS04-02_03934	6901_PNA99-7_03661	6902_PNA15-1_04076	6903_PNA200-3_03931	6904_PANS06-1_03880	6905_PNA97-1_03983	6906_PANS99-3_03729			1	1	1	1	1	1	1	1	1	1	0
ftsI_1		Peptidoglycan synthase FtsI precursor	10	10	1	1	4805				1739	1739	1739	6897_PANS99-36_02923	6898_PANS99-23_01088	6899_PANS01-02_02932	6900_PANS04-02_01664	6901_PNA99-7_01704	6902_PNA15-1_01509	6903_PNA200-3_02685	6904_PANS06-1_01827	6905_PNA97-1_01128	6906_PANS99-3_03506			1	1	1	1	1	1	1	1	1	1	0
uvrY		Response regulator UvrY	10	10	1	1	1521				659	659	659	6897_PANS99-36_01291	6898_PANS99-23_02076	6899_PANS01-02_01309	6900_PANS04-02_02043	6901_PNA99-7_02755	6902_PNA15-1_02392	6903_PNA200-3_02249	6904_PANS06-1_02206	6905_PNA97-1_02306	6906_PANS99-3_02387			1	1	1	1	1	1	1	1	1	1	0
yqjI		Transcriptional regulator YqjI	10	10	1	1	5267				530	530	530	6897_PANS99-36_02309	6898_PANS99-23_01876	6899_PANS01-02_02099	6900_PANS04-02_03379	6901_PNA99-7_02556	6902_PNA15-1_02593	6903_PNA200-3_01907	6904_PANS06-1_03236	6905_PNA97-1_01708	6906_PANS99-3_01492			1	1	1	1	1	1	1	1	1	1	0
yigZ		IMPACT family member YigZ	10	10	1	2	85				617	617	617	6897_PANS99-36_03879	6898_PANS99-23_03741	6899_PANS01-02_03732	6900_PANS04-02_03940	6901_PNA99-7_03655	6902_PNA15-1_04082	6903_PNA200-3_03937	6904_PANS06-1_03886	6905_PNA97-1_03977	6906_PANS99-3_03723			1	1	1	1	1	1	1	1	1	1	0
tsaA		Probable tRNA (adenine(37)-N6)-methyltransferase	10	10	1	1	4352				704	704	704	6897_PANS99-36_02859	6898_PANS99-23_01443	6899_PANS01-02_03478	6900_PANS04-02_02030	6901_PNA99-7_02070	6902_PNA15-1_01140	6903_PNA200-3_03230	6904_PANS06-1_02150	6905_PNA97-1_01479	6906_PANS99-3_03083			1	1	1	1	1	1	1	1	1	1	0
mepM		Murein DD-endopeptidase MepM	10	10	1	1	730				1331	1331	1331	6897_PANS99-36_01859	6898_PANS99-23_00539	6899_PANS01-02_00290	6900_PANS04-02_00651	6901_PNA99-7_00640	6902_PNA15-1_00648	6903_PNA200-3_01448	6904_PANS06-1_00825	6905_PNA97-1_02208	6906_PANS99-3_00289			1	1	1	1	1	1	1	1	1	1	0
group_3982		hypothetical protein	10	10	1	1	6523				332	332	332	6897_PANS99-36_01601	6898_PANS99-23_03656	6899_PANS01-02_00956	6900_PANS04-02_01326	6901_PNA99-7_01388	6902_PNA15-1_03108	6903_PNA200-3_00150	6904_PANS06-1_00151	6905_PNA97-1_00574	6906_PANS99-3_00956			1	1	1	1	1	1	1	1	1	1	0
group_3983		hypothetical protein	10	10	1	1	2214				263	263	263	6897_PANS99-36_03721	6898_PANS99-23_01481	6899_PANS01-02_02481	6900_PANS04-02_02724	6901_PNA99-7_02108	6902_PNA15-1_02935	6903_PNA200-3_01573	6904_PANS06-1_02876	6905_PNA97-1_03821	6906_PANS99-3_01051			1	1	1	1	1	1	1	1	1	1	0
ssuD		Alkanesulfonate monooxygenase	10	10	1	1	1563				1148	1148	1148	6897_PANS99-36_01246	6898_PANS99-23_02121	6899_PANS01-02_01353	6900_PANS04-02_02088	6901_PNA99-7_02800	6902_PNA15-1_02347	6903_PNA200-3_02293	6904_PANS06-1_02250	6905_PNA97-1_02350	6906_PANS99-3_02343			1	1	1	1	1	1	1	1	1	1	0
group_3985		Peptidase M15	10	10	1	1	1573				548	548	548	6897_PANS99-36_01237	6898_PANS99-23_02130	6899_PANS01-02_01362	6900_PANS04-02_02097	6901_PNA99-7_02809	6902_PNA15-1_02338	6903_PNA200-3_02302	6904_PANS06-1_02259	6905_PNA97-1_02359	6906_PANS99-3_02334			1	1	1	1	1	1	1	1	1	1	0
oppB		Oligopeptide transport system permease protein OppB	10	10	1	1	621				920	920	920	6897_PANS99-36_01969	6898_PANS99-23_00648	6899_PANS01-02_00177	6900_PANS04-02_00542	6901_PNA99-7_00531	6902_PNA15-1_00537	6903_PNA200-3_01337	6904_PANS06-1_00936	6905_PNA97-1_02097	6906_PANS99-3_00178			1	1	1	1	1	1	1	1	1	1	0
skp		Chaperone protein Skp precursor	10	10	1	1	4368				500	500	500	6897_PANS99-36_02843	6898_PANS99-23_01427	6899_PANS01-02_03462	6900_PANS04-02_02014	6901_PNA99-7_02054	6902_PNA15-1_01156	6903_PNA200-3_03214	6904_PANS06-1_02134	6905_PNA97-1_01463	6906_PANS99-3_03067			1	1	1	1	1	1	1	1	1	1	0
sucD		Succinyl-CoA ligase [ADP-forming] subunit alpha	10	10	1	1	1760				875	875	875	6897_PANS99-36_01045	6898_PANS99-23_02320	6899_PANS01-02_01553	6900_PANS04-02_02289	6901_PNA99-7_03002	6902_PNA15-1_02146	6903_PNA200-3_02493	6904_PANS06-1_02451	6905_PNA97-1_02551	6906_PANS99-3_02141			1	1	1	1	1	1	1	1	1	1	0
emrB_1		Multidrug export protein EmrB	10	10	1	1	3333				1535	1535	1535	6897_PANS99-36_01755	6898_PANS99-23_04461	6899_PANS01-02_01096	6900_PANS04-02_04227	6901_PNA99-7_04465	6902_PNA15-1_02980	6903_PNA200-3_00012	6904_PANS06-1_00012	6905_PNA97-1_00778	6906_PANS99-3_04507			1	1	1	1	1	1	1	1	1	1	0
lptB_1		Lipopolysaccharide export system ATP-binding protein LptB	10	10	1	1	4855				725	725	725	6897_PANS99-36_02976	6898_PANS99-23_01036	6899_PANS01-02_02984	6900_PANS04-02_01612	6901_PNA99-7_01652	6902_PNA15-1_01561	6903_PNA200-3_02737	6904_PANS06-1_01775	6905_PNA97-1_01076	6906_PANS99-3_03454			1	1	1	1	1	1	1	1	1	1	0
acrR		HTH-type transcriptional regulator AcrR	10	10	1	1	1144				638	638	638	6897_PANS99-36_00851	6898_PANS99-23_03295	6899_PANS01-02_01759	6900_PANS04-02_02482	6901_PNA99-7_03450	6902_PNA15-1_01968	6903_PNA200-3_03687	6904_PANS06-1_02640	6905_PNA97-1_03379	6906_PANS99-3_01967			1	1	1	1	1	1	1	1	1	1	0
ftsE_2		Cell division ATP-binding protein FtsE	10	10	1	3	111				668	668	668	6897_PANS99-36_03579	6898_PANS99-23_03429	6899_PANS01-02_04147	6900_PANS04-02_03685	6901_PNA99-7_03959	6902_PNA15-1_03829	6903_PNA200-3_04036	6904_PANS06-1_03984	6905_PNA97-1_03679	6906_PANS99-3_03910			1	1	1	1	1	1	1	1	1	1	0
group_3993		hypothetical protein	10	10	1	2	57				215	215	215	6897_PANS99-36_04031	6898_PANS99-23_03890	6899_PANS01-02_03885	6900_PANS04-02_03787	6901_PNA99-7_03808	6902_PNA15-1_03932	6903_PNA200-3_03785	6904_PANS06-1_03735	6905_PNA97-1_04130	6906_PANS99-3_03875			1	1	1	1	1	1	1	1	1	1	0
amn		AMP nucleosidase	10	10	1	1	6101				1454	1454	1454	6897_PANS99-36_03269	6898_PANS99-23_00297	6899_PANS01-02_00487	6900_PANS04-02_00840	6901_PNA99-7_00889	6902_PNA15-1_00897	6903_PNA200-3_00685	6904_PANS06-1_00644	6905_PNA97-1_00101	6906_PANS99-3_00485			1	1	1	1	1	1	1	1	1	1	0
yqjE		Inner membrane protein YqjE	10	10	1	1	2304				395	395	395	6897_PANS99-36_03817	6898_PANS99-23_01575	6899_PANS01-02_02387	6900_PANS04-02_02818	6901_PNA99-7_02202	6902_PNA15-1_02841	6903_PNA200-3_01667	6904_PANS06-1_02970	6905_PNA97-1_03916	6906_PANS99-3_01145			1	1	1	1	1	1	1	1	1	1	0
mglC		Galactoside transport system permease protein MglC	10	10	1	1	5855				1010	1010	1010	6897_PANS99-36_03439	6898_PANS99-23_00072	6899_PANS01-02_00649	6900_PANS04-02_01007	6901_PNA99-7_01054	6902_PNA15-1_01064	6903_PNA200-3_00460	6904_PANS06-1_00471	6905_PNA97-1_00267	6906_PANS99-3_00652			1	1	1	1	1	1	1	1	1	1	0
group_3997	exbD_2	Biopolymer transport protein ExbD	10	10	1	1	2500				422	422	422	6897_PANS99-36_02225	6898_PANS99-23_01706	6899_PANS01-02_02197	6900_PANS04-02_02929	6901_PNA99-7_02340	6902_PNA15-1_02692	6903_PNA200-3_01823	6904_PANS06-1_03138	6905_PNA97-1_01808	6906_PANS99-3_01289			1	1	1	1	1	1	1	1	1	1	0
crp		cAMP-activated global transcriptional regulator CRP	10	10	1	3	174				632	632	632	6897_PANS99-36_03509	6898_PANS99-23_03359	6899_PANS01-02_04413	6900_PANS04-02_03755	6901_PNA99-7_03888	6902_PNA15-1_03900	6903_PNA200-3_03964	6904_PANS06-1_03913	6905_PNA97-1_03608	6906_PANS99-3_04542			1	1	1	1	1	1	1	1	1	1	0
group_3999		hypothetical protein	10	10	1	1	2330				239	239	239	6897_PANS99-36_03843	6898_PANS99-23_01601	6899_PANS01-02_02361	6900_PANS04-02_02844	6901_PNA99-7_02228	6902_PNA15-1_02815	6903_PNA200-3_01693	6904_PANS06-1_02996	6905_PNA97-1_03942	6906_PANS99-3_01171			1	1	1	1	1	1	1	1	1	1	0
group_4000		hypothetical protein	10	10	1	1	5959				326	326	326	6897_PANS99-36_03347	6898_PANS99-23_00164	6899_PANS01-02_00564	6900_PANS04-02_00917	6901_PNA99-7_00968	6902_PNA15-1_00975	6903_PNA200-3_00609	6904_PANS06-1_00565	6905_PNA97-1_00179	6906_PANS99-3_00563			1	1	1	1	1	1	1	1	1	1	0
guaB		Inosine-5'-monophosphate dehydrogenase	10	10	1	1	6520				1466	1466	1466	6897_PANS99-36_01598	6898_PANS99-23_03653	6899_PANS01-02_00953	6900_PANS04-02_01323	6901_PNA99-7_01385	6902_PNA15-1_03111	6903_PNA200-3_00153	6904_PANS06-1_00154	6905_PNA97-1_00571	6906_PANS99-3_00953			1	1	1	1	1	1	1	1	1	1	0
ftsE_1		Cell division ATP-binding protein FtsE	10	10	1	1	6087				830	830	830	6897_PANS99-36_03283	6898_PANS99-23_00283	6899_PANS01-02_00501	6900_PANS04-02_00854	6901_PNA99-7_00903	6902_PNA15-1_00911	6903_PNA200-3_00671	6904_PANS06-1_00630	6905_PNA97-1_00115	6906_PANS99-3_00499			1	1	1	1	1	1	1	1	1	1	0
group_4003		Polysaccharide biosynthesis/export protein	10	10	1	1	5891				1139	1139	1139	6897_PANS99-36_03402	6898_PANS99-23_00109	6899_PANS01-02_00615	6900_PANS04-02_00971	6901_PNA99-7_01020	6902_PNA15-1_01026	6903_PNA200-3_00497	6904_PANS06-1_00509	6905_PNA97-1_00230	6906_PANS99-3_00615			1	1	1	1	1	1	1	1	1	1	0
ywnA		Putative HTH-type transcriptional regulator YwnA	10	10	1	1	351				494	494	494	6897_PANS99-36_00555	6898_PANS99-23_02777	6899_PANS01-02_02604	6900_PANS04-02_00272	6901_PNA99-7_00263	6902_PNA15-1_00264	6903_PNA200-3_01078	6904_PANS06-1_01195	6905_PNA97-1_02969	6906_PANS99-3_02686			1	1	1	1	1	1	1	1	1	1	0
group_4005		hypothetical protein	10	10	1	1	2336				269	269	269	6897_PANS99-36_03849	6898_PANS99-23_01607	6899_PANS01-02_02355	6900_PANS04-02_02850	6901_PNA99-7_02234	6902_PNA15-1_02809	6903_PNA200-3_01699	6904_PANS06-1_03002	6905_PNA97-1_03948	6906_PANS99-3_01177			1	1	1	1	1	1	1	1	1	1	0
group_4006		hypothetical protein	10	10	1	1	643				281	281	281	6897_PANS99-36_01946	6898_PANS99-23_00625	6899_PANS01-02_00203	6900_PANS04-02_00565	6901_PNA99-7_00555	6902_PNA15-1_00561	6903_PNA200-3_01361	6904_PANS06-1_00912	6905_PNA97-1_02121	6906_PANS99-3_00202			1	1	1	1	1	1	1	1	1	1	0
atpF		ATP synthase subunit b	10	10	1	2	25				470	470	470	6897_PANS99-36_04315	6898_PANS99-23_04408	6899_PANS01-02_03917	6900_PANS04-02_04330	6901_PNA99-7_03840	6902_PNA15-1_04535	6903_PNA200-3_03753	6904_PANS06-1_03703	6905_PNA97-1_04580	6906_PANS99-3_04609			1	1	1	1	1	1	1	1	1	1	0
group_4008		hypothetical protein	10	10	1	1	512				257	257	257	6897_PANS99-36_02080	6898_PANS99-23_00759	6899_PANS01-02_00066	6900_PANS04-02_00431	6901_PNA99-7_00420	6902_PNA15-1_00426	6903_PNA200-3_01226	6904_PANS06-1_01047	6905_PNA97-1_01986	6906_PANS99-3_00067			1	1	1	1	1	1	1	1	1	1	0
chaA		Sodium/proton antiporter ChaA	10	10	1	1	71				1091	1091	1091	6897_PANS99-36_00358	6898_PANS99-23_02574	6899_PANS01-02_02802	6900_PANS04-02_00076	6901_PNA99-7_00066	6902_PNA15-1_00067	6903_PNA200-3_00881	6904_PANS06-1_01392	6905_PNA97-1_02772	6906_PANS99-3_02489			1	1	1	1	1	1	1	1	1	1	0
group_4010		hypothetical protein	10	10	1	1	1630				257	257	257	6897_PANS99-36_01180	6898_PANS99-23_02187	6899_PANS01-02_01419	6900_PANS04-02_02154	6901_PNA99-7_02866	6902_PNA15-1_02281	6903_PNA200-3_02359	6904_PANS06-1_02316	6905_PNA97-1_02416	6906_PANS99-3_02277			1	1	1	1	1	1	1	1	1	1	0
group_4011		hypothetical protein	10	10	1	1	3040				224	224	224	6897_PANS99-36_00245	6898_PANS99-23_03031	6899_PANS01-02_03563	6900_PANS04-02_03250	6901_PNA99-7_03191	6902_PNA15-1_03470	6903_PNA200-3_03313	6904_PANS06-1_03664	6905_PNA97-1_03111	6906_PANS99-3_03295			1	1	1	1	1	1	1	1	1	1	0
lpdA		Dihydrolipoyl dehydrogenase	10	10	1	1	4426				1424	1424	1424	6897_PANS99-36_02787	6898_PANS99-23_01371	6899_PANS01-02_03406	6900_PANS04-02_01958	6901_PNA99-7_01998	6902_PNA15-1_01212	6903_PNA200-3_03157	6904_PANS06-1_02078	6905_PNA97-1_01406	6906_PANS99-3_03011			1	1	1	1	1	1	1	1	1	1	0
group_4013		hypothetical protein	10	10	1	1	2305				305	305	305	6897_PANS99-36_03818	6898_PANS99-23_01576	6899_PANS01-02_02386	6900_PANS04-02_02819	6901_PNA99-7_02203	6902_PNA15-1_02840	6903_PNA200-3_01668	6904_PANS06-1_02971	6905_PNA97-1_03917	6906_PANS99-3_01146			1	1	1	1	1	1	1	1	1	1	0
galF		UTP--glucose-1-phosphate uridylyltransferase	10	10	1	1	5902				896	896	896	6897_PANS99-36_03391	6898_PANS99-23_00120	6899_PANS01-02_00604	6900_PANS04-02_00960	6901_PNA99-7_01009	6902_PNA15-1_01015	6903_PNA200-3_00508	6904_PANS06-1_00520	6905_PNA97-1_00219	6906_PANS99-3_00604			1	1	1	1	1	1	1	1	1	1	0
fruA_4		PTS system fructose-specific EIIABC component	10	10	1	1	2475				470	470	470	6897_PANS99-36_02200	6898_PANS99-23_01681	6899_PANS01-02_02222	6900_PANS04-02_02904	6901_PNA99-7_02315	6902_PNA15-1_02717	6903_PNA200-3_01798	6904_PANS06-1_03113	6905_PNA97-1_01833	6906_PANS99-3_01264			1	1	1	1	1	1	1	1	1	1	0
baeR_2		Transcriptional regulatory protein BaeR	10	10	1	1	3365				698	698	698	6897_PANS99-36_01723	6898_PANS99-23_04475	6899_PANS01-02_01064	6900_PANS04-02_04195	6901_PNA99-7_04511	6902_PNA15-1_03012	6903_PNA200-3_00044	6904_PANS06-1_00044	6905_PNA97-1_00746	6906_PANS99-3_04475			1	1	1	1	1	1	1	1	1	1	0
spoVD		Stage V sporulation protein D	10	10	1	1	1813				1904	1904	1904	6897_PANS99-36_00985	6898_PANS99-23_02380	6899_PANS01-02_01613	6900_PANS04-02_02349	6901_PNA99-7_03062	6902_PNA15-1_02086	6903_PNA200-3_02553	6904_PANS06-1_02511	6905_PNA97-1_02611	6906_PANS99-3_02081			1	1	1	1	1	1	1	1	1	1	0
kipI		Kinase A inhibitor	10	10	1	1	1776				656	656	656	6897_PANS99-36_01029	6898_PANS99-23_02336	6899_PANS01-02_01569	6900_PANS04-02_02305	6901_PNA99-7_03018	6902_PNA15-1_02130	6903_PNA200-3_02509	6904_PANS06-1_02467	6905_PNA97-1_02567	6906_PANS99-3_02125			1	1	1	1	1	1	1	1	1	1	0
slyA_1		Transcriptional regulator SlyA	10	10	1	1	252				437	437	437	6897_PANS99-36_00458	6898_PANS99-23_02674	6899_PANS01-02_02701	6900_PANS04-02_00177	6901_PNA99-7_00167	6902_PNA15-1_00168	6903_PNA200-3_00983	6904_PANS06-1_01291	6905_PNA97-1_02873	6906_PANS99-3_02590			1	1	1	1	1	1	1	1	1	1	0
hfq		RNA-binding protein Hfq	10	10	1	1	2229				314	314	314	6897_PANS99-36_03740	6898_PANS99-23_01499	6899_PANS01-02_02463	6900_PANS04-02_02742	6901_PNA99-7_02126	6902_PNA15-1_02917	6903_PNA200-3_01591	6904_PANS06-1_02894	6905_PNA97-1_03839	6906_PANS99-3_01069			1	1	1	1	1	1	1	1	1	1	0
hisM		Histidine transport system permease protein HisM	10	10	1	1	5729				716	716	716	6897_PANS99-36_01379	6898_PANS99-23_04103	6899_PANS01-02_00772	6900_PANS04-02_01128	6901_PNA99-7_01177	6902_PNA15-1_03340	6903_PNA200-3_00340	6904_PANS06-1_00349	6905_PNA97-1_00390	6906_PANS99-3_00772			1	1	1	1	1	1	1	1	1	1	0
rpe_1		Ribulose-phosphate 3-epimerase	10	10	1	3	185				683	683	683	6897_PANS99-36_03520	6898_PANS99-23_03370	6899_PANS01-02_04402	6900_PANS04-02_03744	6901_PNA99-7_03899	6902_PNA15-1_03889	6903_PNA200-3_03975	6904_PANS06-1_03924	6905_PNA97-1_03619	6906_PANS99-3_04553			1	1	1	1	1	1	1	1	1	1	0
ispB		Octaprenyl-diphosphate synthase	10	10	1	1	4841				971	971	971	6897_PANS99-36_02962	6898_PANS99-23_01050	6899_PANS01-02_02970	6900_PANS04-02_01626	6901_PNA99-7_01666	6902_PNA15-1_01547	6903_PNA200-3_02723	6904_PANS06-1_01789	6905_PNA97-1_01090	6906_PANS99-3_03468			1	1	1	1	1	1	1	1	1	1	0
ohrB		Organic hydroperoxide resistance protein OhrB	10	10	1	2	173				428	428	428	6897_PANS99-36_03968	6898_PANS99-23_03828	6899_PANS01-02_03822	6900_PANS04-02_03852	6901_PNA99-7_03745	6902_PNA15-1_03995	6903_PNA200-3_03848	6904_PANS06-1_03798	6905_PNA97-1_04067	6906_PANS99-3_03813			1	1	1	1	1	1	1	1	1	1	0
cmoA		tRNA (cmo5U34)-methyltransferase	10	10	1	1	742				728	728	728	6897_PANS99-36_01847	6898_PANS99-23_00527	6899_PANS01-02_00302	6900_PANS04-02_00663	6901_PNA99-7_00652	6902_PNA15-1_00661	6903_PNA200-3_01460	6904_PANS06-1_00813	6905_PNA97-1_02220	6906_PANS99-3_00301			1	1	1	1	1	1	1	1	1	1	0
zapB		Cell division protein ZapB	10	10	1	4	101				239	239	239	6897_PANS99-36_04264	6898_PANS99-23_04268	6899_PANS01-02_04344	6900_PANS04-02_03968	6901_PNA99-7_04297	6902_PNA15-1_04484	6903_PNA200-3_04378	6904_PANS06-1_04259	6905_PNA97-1_04529	6906_PANS99-3_04406			1	1	1	1	1	1	1	1	1	1	0
rplA		50S ribosomal protein L1	10	10	1	6	5				704	704	704	6897_PANS99-36_04457	6898_PANS99-23_04509	6899_PANS01-02_04546	6900_PANS04-02_04478	6901_PNA99-7_04597	6902_PNA15-1_04607	6903_PNA200-3_04660	6904_PANS06-1_04596	6905_PNA97-1_04652	6906_PANS99-3_04680			1	1	1	1	1	1	1	1	1	1	0
pal		Peptidoglycan-associated lipoprotein precursor	10	10	1	1	1751				524	524	524	6897_PANS99-36_01055	6898_PANS99-23_02310	6899_PANS01-02_01543	6900_PANS04-02_02279	6901_PNA99-7_02992	6902_PNA15-1_02156	6903_PNA200-3_02483	6904_PANS06-1_02441	6905_PNA97-1_02541	6906_PANS99-3_02151			1	1	1	1	1	1	1	1	1	1	0
bamB		Outer membrane protein assembly factor BamB precursor	10	10	1	1	6527				1181	1181	1181	6897_PANS99-36_01605	6898_PANS99-23_03660	6899_PANS01-02_00960	6900_PANS04-02_01330	6901_PNA99-7_01392	6902_PNA15-1_03104	6903_PNA200-3_00146	6904_PANS06-1_00147	6905_PNA97-1_00578	6906_PANS99-3_00959			1	1	1	1	1	1	1	1	1	1	0
group_4030		hypothetical protein	10	10	1	1	749				560	560	560	6897_PANS99-36_01839	6898_PANS99-23_00520	6899_PANS01-02_00309	6900_PANS04-02_00671	6901_PNA99-7_00660	6902_PNA15-1_00668	6903_PNA200-3_01468	6904_PANS06-1_00806	6905_PNA97-1_02228	6906_PANS99-3_00309			1	1	1	1	1	1	1	1	1	1	0
rplX		50S ribosomal protein L24	10	10	1	5	29				314	314	314	6897_PANS99-36_04410	6898_PANS99-23_04542	6899_PANS01-02_04513	6900_PANS04-02_04445	6901_PNA99-7_04564	6902_PNA15-1_04574	6903_PNA200-3_04626	6904_PANS06-1_04562	6905_PNA97-1_04619	6906_PANS99-3_04647			1	1	1	1	1	1	1	1	1	1	0
rnr		Ribonuclease R	10	10	1	1	2236				2435	2435	2435	6897_PANS99-36_03748	6898_PANS99-23_01507	6899_PANS01-02_02455	6900_PANS04-02_02750	6901_PNA99-7_02134	6902_PNA15-1_02909	6903_PNA200-3_01599	6904_PANS06-1_02902	6905_PNA97-1_03847	6906_PANS99-3_01077			1	1	1	1	1	1	1	1	1	1	0
infA		Translation initiation factor IF-1	10	10	1	1	1605				218	218	218	6897_PANS99-36_01205	6898_PANS99-23_02162	6899_PANS01-02_01394	6900_PANS04-02_02129	6901_PNA99-7_02841	6902_PNA15-1_02306	6903_PNA200-3_02334	6904_PANS06-1_02291	6905_PNA97-1_02391	6906_PANS99-3_02302			1	1	1	1	1	1	1	1	1	1	0
ygdR_2		Uncharacterized lipoprotein YgdR precursor	10	10	1	1	280				233	233	233	6897_PANS99-36_00488	6898_PANS99-23_02711	6899_PANS01-02_02671	6900_PANS04-02_00206	6901_PNA99-7_00197	6902_PNA15-1_00198	6903_PNA200-3_01013	6904_PANS06-1_01261	6905_PNA97-1_02903	6906_PANS99-3_02620			1	1	1	1	1	1	1	1	1	1	0
upp		Uracil phosphoribosyltransferase	10	10	1	1	5553				626	626	626	6897_PANS99-36_01580	6898_PANS99-23_03635	6899_PANS01-02_00935	6900_PANS04-02_01305	6901_PNA99-7_01367	6902_PNA15-1_03129	6903_PNA200-3_00177	6904_PANS06-1_00172	6905_PNA97-1_00553	6906_PANS99-3_00935			1	1	1	1	1	1	1	1	1	1	0
yeiP		Elongation factor P-like protein	10	10	1	1	5829				572	572	572	6897_PANS99-36_03465	6898_PANS99-23_00046	6899_PANS01-02_00675	6900_PANS04-02_01033	6901_PNA99-7_01080	6902_PNA15-1_01090	6903_PNA200-3_00434	6904_PANS06-1_00445	6905_PNA97-1_00293	6906_PANS99-3_00678			1	1	1	1	1	1	1	1	1	1	0
yheI		Probable multidrug resistance ABC transporter ATP-binding/permease protein YheI	10	10	1	1	1127				1769	1769	1769	6897_PANS99-36_00834	6898_PANS99-23_03278	6899_PANS01-02_01776	6900_PANS04-02_02499	6901_PNA99-7_03467	6902_PNA15-1_01951	6903_PNA200-3_03670	6904_PANS06-1_02657	6905_PNA97-1_03396	6906_PANS99-3_01950			1	1	1	1	1	1	1	1	1	1	0
nfuA		Fe/S biogenesis protein NfuA	10	10	1	3	147				575	575	575	6897_PANS99-36_03545	6898_PANS99-23_03395	6899_PANS01-02_04377	6900_PANS04-02_03719	6901_PNA99-7_03924	6902_PNA15-1_03864	6903_PNA200-3_04000	6904_PANS06-1_03949	6905_PNA97-1_03644	6906_PANS99-3_04578			1	1	1	1	1	1	1	1	1	1	0
ibpA		Small heat shock protein IbpA	10	10	1	2	210				416	416	416	6897_PANS99-36_04005	6898_PANS99-23_03864	6899_PANS01-02_03859	6900_PANS04-02_03814	6901_PNA99-7_03782	6902_PNA15-1_03959	6903_PNA200-3_03811	6904_PANS06-1_03762	6905_PNA97-1_04104	6906_PANS99-3_03849			1	1	1	1	1	1	1	1	1	1	0
hpf		Ribosome hibernation promoting factor	10	10	1	1	4857				287	287	287	6897_PANS99-36_02978	6898_PANS99-23_01034	6899_PANS01-02_02986	6900_PANS04-02_01610	6901_PNA99-7_01650	6902_PNA15-1_01563	6903_PNA200-3_02739	6904_PANS06-1_01773	6905_PNA97-1_01074	6906_PANS99-3_03452			1	1	1	1	1	1	1	1	1	1	0
cimH		Citrate/malate transporter	10	10	1	1	5601				1361	1361	1361	6897_PANS99-36_01534	6898_PANS99-23_03589	6899_PANS01-02_00888	6900_PANS04-02_01259	6901_PNA99-7_01320	6902_PNA15-1_03175	6903_PNA200-3_00223	6904_PANS06-1_00218	6905_PNA97-1_00507	6906_PANS99-3_00889			1	1	1	1	1	1	1	1	1	1	0
lpxC		UDP-3-O-[3-hydroxymyristoyl] N-acetylglucosamine deacetylase	10	10	1	1	4446				917	917	917	6897_PANS99-36_02767	6898_PANS99-23_01351	6899_PANS01-02_03386	6900_PANS04-02_01938	6901_PNA99-7_01978	6902_PNA15-1_01232	6903_PNA200-3_03137	6904_PANS06-1_02058	6905_PNA97-1_01386	6906_PANS99-3_02991			1	1	1	1	1	1	1	1	1	1	0
fliE		Flagellar hook-basal body complex protein FliE	10	10	1	1	6206				311	311	311	6897_PANS99-36_03183	6898_PANS99-23_00380	6899_PANS01-02_00392	6900_PANS04-02_00756	6901_PNA99-7_00808	6902_PNA15-1_00817	6903_PNA200-3_00773	6904_PANS06-1_00728	6905_PNA97-1_00012	6906_PANS99-3_00393			1	1	1	1	1	1	1	1	1	1	0
rplO		50S ribosomal protein L15	10	10	1	5	21				434	434	434	6897_PANS99-36_04418	6898_PANS99-23_04550	6899_PANS01-02_04521	6900_PANS04-02_04437	6901_PNA99-7_04572	6902_PNA15-1_04582	6903_PNA200-3_04634	6904_PANS06-1_04570	6905_PNA97-1_04627	6906_PANS99-3_04655			1	1	1	1	1	1	1	1	1	1	0
cycA		D-serine/D-alanine/glycine transporter	10	10	1	1	1526				1391	1391	1391	6897_PANS99-36_01286	6898_PANS99-23_02081	6899_PANS01-02_01314	6900_PANS04-02_02048	6901_PNA99-7_02760	6902_PNA15-1_02387	6903_PNA200-3_02254	6904_PANS06-1_02211	6905_PNA97-1_02311	6906_PANS99-3_02382			1	1	1	1	1	1	1	1	1	1	0
holC		DNA polymerase III subunit chi	10	10	1	1	4785				458	458	458	6897_PANS99-36_02907	6898_PANS99-23_01104	6899_PANS01-02_02915	6900_PANS04-02_01681	6901_PNA99-7_01721	6902_PNA15-1_01491	6903_PNA200-3_02668	6904_PANS06-1_01844	6905_PNA97-1_01144	6906_PANS99-3_03523			1	1	1	1	1	1	1	1	1	1	0
queG		Epoxyqueuosine reductase	10	10	1	1	2223				977	977	977	6897_PANS99-36_03734	6898_PANS99-23_01493	6899_PANS01-02_02469	6900_PANS04-02_02736	6901_PNA99-7_02120	6902_PNA15-1_02923	6903_PNA200-3_01585	6904_PANS06-1_02888	6905_PNA97-1_03833	6906_PANS99-3_01063			1	1	1	1	1	1	1	1	1	1	0
purE		N5-carboxyaminoimidazole ribonucleotide mutase	10	10	1	1	1173				509	509	509	6897_PANS99-36_00879	6898_PANS99-23_03323	6899_PANS01-02_01731	6900_PANS04-02_02454	6901_PNA99-7_03421	6902_PNA15-1_01996	6903_PNA200-3_03715	6904_PANS06-1_02612	6905_PNA97-1_03351	6906_PANS99-3_01995			1	1	1	1	1	1	1	1	1	1	0
rplT		50S ribosomal protein L20	10	10	1	1	207				356	356	356	6897_PANS99-36_00409	6898_PANS99-23_02625	6899_PANS01-02_02750	6900_PANS04-02_00128	6901_PNA99-7_00118	6902_PNA15-1_00119	6903_PNA200-3_00934	6904_PANS06-1_01340	6905_PNA97-1_02824	6906_PANS99-3_02541			1	1	1	1	1	1	1	1	1	1	0
group_4050		hypothetical protein	10	10	1	1	1289				293	293	293	6897_PANS99-36_04077	6898_PANS99-23_03999	6899_PANS01-02_01147	6900_PANS04-02_04061	6901_PNA99-7_04109	6902_PNA15-1_04359	6903_PNA200-3_02140	6904_PANS06-1_04133	6905_PNA97-1_04402	6906_PANS99-3_04218			1	1	1	1	1	1	1	1	1	1	0
gyrB		DNA gyrase subunit B	10	10	1	2	206				2408	2408	2408	6897_PANS99-36_04001	6898_PANS99-23_03860	6899_PANS01-02_03855	6900_PANS04-02_03818	6901_PNA99-7_03778	6902_PNA15-1_03963	6903_PNA200-3_03815	6904_PANS06-1_03766	6905_PNA97-1_04100	6906_PANS99-3_03845			1	1	1	1	1	1	1	1	1	1	0
cpxA_2		Sensor protein CpxA	10	10	1	4	117				1379	1379	1379	6897_PANS99-36_04248	6898_PANS99-23_04252	6899_PANS01-02_04328	6900_PANS04-02_03984	6901_PNA99-7_04281	6902_PNA15-1_04468	6903_PNA200-3_04362	6904_PANS06-1_04275	6905_PNA97-1_04513	6906_PANS99-3_04390			1	1	1	1	1	1	1	1	1	1	0
dnaE		DNA polymerase III subunit alpha	10	10	1	1	4362				3482	3482	3482	6897_PANS99-36_02849	6898_PANS99-23_01433	6899_PANS01-02_03468	6900_PANS04-02_02020	6901_PNA99-7_02060	6902_PNA15-1_01150	6903_PNA200-3_03220	6904_PANS06-1_02140	6905_PNA97-1_01469	6906_PANS99-3_03073			1	1	1	1	1	1	1	1	1	1	0
sulA		Cell division inhibitor SulA	10	10	1	1	1546				491	491	491	6897_PANS99-36_01264	6898_PANS99-23_02103	6899_PANS01-02_01336	6900_PANS04-02_02070	6901_PNA99-7_02783	6902_PNA15-1_02365	6903_PNA200-3_02276	6904_PANS06-1_02233	6905_PNA97-1_02333	6906_PANS99-3_02360			1	1	1	1	1	1	1	1	1	1	0
pldA		Phospholipase A1 precursor	10	10	1	2	113				875	875	875	6897_PANS99-36_03907	6898_PANS99-23_03769	6899_PANS01-02_03760	6900_PANS04-02_03912	6901_PNA99-7_03683	6902_PNA15-1_04054	6903_PNA200-3_03909	6904_PANS06-1_03858	6905_PNA97-1_04005	6906_PANS99-3_03751			1	1	1	1	1	1	1	1	1	1	0
group_4058		hypothetical protein	10	10	1	1	542				188	188	188	6897_PANS99-36_02049	6898_PANS99-23_00728	6899_PANS01-02_00097	6900_PANS04-02_00462	6901_PNA99-7_00451	6902_PNA15-1_00457	6903_PNA200-3_01257	6904_PANS06-1_01016	6905_PNA97-1_02017	6906_PANS99-3_00098			1	1	1	1	1	1	1	1	1	1	0
acrZ		Multidrug efflux pump accessory protein AcrZ	10	10	1	1	1733				155	155	155	6897_PANS99-36_01076	6898_PANS99-23_02289	6899_PANS01-02_01522	6900_PANS04-02_02258	6901_PNA99-7_02971	6902_PNA15-1_02177	6903_PNA200-3_02462	6904_PANS06-1_02420	6905_PNA97-1_02520	6906_PANS99-3_02172			1	1	1	1	1	1	1	1	1	1	0
kefC		Glutathione-regulated potassium-efflux system protein KefC	10	10	1	3	161				1805	1805	1805	6897_PANS99-36_03496	6898_PANS99-23_03346	6899_PANS01-02_04426	6900_PANS04-02_03768	6901_PNA99-7_03875	6902_PNA15-1_03913	6903_PNA200-3_03951	6904_PANS06-1_03900	6905_PNA97-1_03595	6906_PANS99-3_04529			1	1	1	1	1	1	1	1	1	1	0
catM		HTH-type transcriptional regulator CatM	10	10	1	1	525				920	920	920	6897_PANS99-36_02066	6898_PANS99-23_00745	6899_PANS01-02_00080	6900_PANS04-02_00445	6901_PNA99-7_00434	6902_PNA15-1_00440	6903_PNA200-3_01240	6904_PANS06-1_01033	6905_PNA97-1_02000	6906_PANS99-3_00081			1	1	1	1	1	1	1	1	1	1	0
gpmA		2,3-bisphosphoglycerate-dependent phosphoglycerate mutase	10	10	1	1	1739				752	752	752	6897_PANS99-36_01070	6898_PANS99-23_02295	6899_PANS01-02_01528	6900_PANS04-02_02264	6901_PNA99-7_02977	6902_PNA15-1_02171	6903_PNA200-3_02468	6904_PANS06-1_02426	6905_PNA97-1_02526	6906_PANS99-3_02166			1	1	1	1	1	1	1	1	1	1	0
corC_3		Magnesium and cobalt efflux protein CorC	10	10	1	1	2254				1319	1319	1319	6897_PANS99-36_03766	6898_PANS99-23_01525	6899_PANS01-02_02437	6900_PANS04-02_02768	6901_PNA99-7_02152	6902_PNA15-1_02891	6903_PNA200-3_01617	6904_PANS06-1_02920	6905_PNA97-1_03865	6906_PANS99-3_01095			1	1	1	1	1	1	1	1	1	1	0
ygdH		LOG family protein YgdH	10	10	1	1	5371				1364	1364	1364	6897_PANS99-36_02413	6898_PANS99-23_01979	6899_PANS01-02_01996	6900_PANS04-02_03485	6901_PNA99-7_02659	6902_PNA15-1_02489	6903_PNA200-3_02011	6904_PANS06-1_03341	6905_PNA97-1_01604	6906_PANS99-3_01643			1	1	1	1	1	1	1	1	1	1	0
manZ		Mannose permease IID component	10	10	1	1	681				845	845	845	6897_PANS99-36_01908	6898_PANS99-23_00586	6899_PANS01-02_00241	6900_PANS04-02_00603	6901_PNA99-7_00593	6902_PNA15-1_00599	6903_PNA200-3_01399	6904_PANS06-1_00874	6905_PNA97-1_02159	6906_PANS99-3_00240			1	1	1	1	1	1	1	1	1	1	0
group_4066		hypothetical protein	10	10	1	1	1826				245	245	245	6897_PANS99-36_00973	6898_PANS99-23_02392	6899_PANS01-02_01626	6900_PANS04-02_02361	6901_PNA99-7_03074	6902_PNA15-1_02074	6903_PNA200-3_02565	6904_PANS06-1_02523	6905_PNA97-1_02623	6906_PANS99-3_02069			1	1	1	1	1	1	1	1	1	1	0
group_4067		hypothetical protein	10	10	1	1	1817				263	263	263	6897_PANS99-36_00981	6898_PANS99-23_02384	6899_PANS01-02_01617	6900_PANS04-02_02353	6901_PNA99-7_03066	6902_PNA15-1_02082	6903_PNA200-3_02557	6904_PANS06-1_02515	6905_PNA97-1_02615	6906_PANS99-3_02077			1	1	1	1	1	1	1	1	1	1	0
tktB_2		Transketolase 2	10	10	1	1	1265				830	830	830	6897_PANS99-36_04055	6898_PANS99-23_04021	6899_PANS01-02_01125	6900_PANS04-02_04369	6901_PNA99-7_04086	6902_PNA15-1_04381	6903_PNA200-3_02117	6904_PANS06-1_04110	6905_PNA97-1_04425	6906_PANS99-3_04196			1	1	1	1	1	1	1	1	1	1	0
group_4069		hypothetical protein	10	10	1	1	5580				188	188	188	6897_PANS99-36_01555	6898_PANS99-23_03610	6899_PANS01-02_00909	6900_PANS04-02_01280	6901_PNA99-7_01341	6902_PNA15-1_03154	6903_PNA200-3_00202	6904_PANS06-1_00197	6905_PNA97-1_00528	6906_PANS99-3_00910			1	1	1	1	1	1	1	1	1	1	0
rsfS		Ribosomal silencing factor RsfS	10	10	1	1	1811				317	317	317	6897_PANS99-36_00987	6898_PANS99-23_02378	6899_PANS01-02_01611	6900_PANS04-02_02347	6901_PNA99-7_03060	6902_PNA15-1_02088	6903_PNA200-3_02551	6904_PANS06-1_02509	6905_PNA97-1_02609	6906_PANS99-3_02083			1	1	1	1	1	1	1	1	1	1	0
group_4071		hypothetical protein	10	10	1	1	5875				131	131	131	6897_PANS99-36_03418	6898_PANS99-23_00093	6899_PANS01-02_00631	6900_PANS04-02_00987	6901_PNA99-7_01036	6902_PNA15-1_01042	6903_PNA200-3_00481	6904_PANS06-1_00493	6905_PNA97-1_00246	6906_PANS99-3_00631			1	1	1	1	1	1	1	1	1	1	0
group_4072		hypothetical protein	10	10	1	1	6184				131	131	131	6897_PANS99-36_03205	6898_PANS99-23_00358	6899_PANS01-02_00414	6900_PANS04-02_00778	6901_PNA99-7_00830	6902_PNA15-1_00839	6903_PNA200-3_00751	6904_PANS06-1_00706	6905_PNA97-1_00034	6906_PANS99-3_00415			1	1	1	1	1	1	1	1	1	1	0
narL		Nitrate/nitrite response regulator protein NarL	10	10	1	1	5584				632	632	632	6897_PANS99-36_01551	6898_PANS99-23_03606	6899_PANS01-02_00905	6900_PANS04-02_01276	6901_PNA99-7_01337	6902_PNA15-1_03158	6903_PNA200-3_00206	6904_PANS06-1_00201	6905_PNA97-1_00524	6906_PANS99-3_00906			1	1	1	1	1	1	1	1	1	1	0
nagD		Ribonucleotide monophosphatase NagD	10	10	1	1	1794				752	752	752	6897_PANS99-36_01011	6898_PANS99-23_02354	6899_PANS01-02_01587	6900_PANS04-02_02323	6901_PNA99-7_03036	6902_PNA15-1_02112	6903_PNA200-3_02527	6904_PANS06-1_02485	6905_PNA97-1_02585	6906_PANS99-3_02107			1	1	1	1	1	1	1	1	1	1	0
group_4075		YhhN-like protein	10	10	1	3	106				629	629	629	6897_PANS99-36_03584	6898_PANS99-23_03434	6899_PANS01-02_04152	6900_PANS04-02_03680	6901_PNA99-7_03964	6902_PNA15-1_03824	6903_PNA200-3_04041	6904_PANS06-1_03989	6905_PNA97-1_03684	6906_PANS99-3_03915			1	1	1	1	1	1	1	1	1	1	0
group_4076		hypothetical protein	10	10	1	1	5293				632	632	632	6897_PANS99-36_02333	6898_PANS99-23_01899	6899_PANS01-02_02076	6900_PANS04-02_03404	6901_PNA99-7_02579	6902_PNA15-1_02569	6903_PNA200-3_01931	6904_PANS06-1_03261	6905_PNA97-1_01684	6906_PANS99-3_01517			1	1	1	1	1	1	1	1	1	1	0
group_4077		Integral membrane protein TerC family	10	10	1	1	5345				710	710	710	6897_PANS99-36_02384	6898_PANS99-23_01950	6899_PANS01-02_02025	6900_PANS04-02_03456	6901_PNA99-7_02630	6902_PNA15-1_02518	6903_PNA200-3_01982	6904_PANS06-1_03312	6905_PNA97-1_01633	6906_PANS99-3_01614			1	1	1	1	1	1	1	1	1	1	0
crl		Sigma factor-binding protein Crl	10	10	1	1	995				401	401	401	6897_PANS99-36_00720	6898_PANS99-23_03159	6899_PANS01-02_01897	6900_PANS04-02_02623	6901_PNA99-7_03584	6902_PNA15-1_01827	6903_PNA200-3_03553	6904_PANS06-1_02773	6905_PNA97-1_03513	6906_PANS99-3_01831			1	1	1	1	1	1	1	1	1	1	0
fabF_3		3-oxoacyl-[acyl-carrier-protein] synthase 2	10	10	1	1	1329				1241	1241	1241	6897_PANS99-36_04117	6898_PANS99-23_03959	6899_PANS01-02_01187	6900_PANS04-02_04101	6901_PNA99-7_04150	6902_PNA15-1_04319	6903_PNA200-3_02180	6904_PANS06-1_04173	6905_PNA97-1_04361	6906_PANS99-3_04258			1	1	1	1	1	1	1	1	1	1	0
group_408		hypothetical protein	10	10	1	1	3094				290	311	308	6897_PANS99-36_00024	6898_PANS99-23_03063	6899_PANS01-02_03590	6900_PANS04-02_03276	6901_PNA99-7_03219	6902_PNA15-1_03432	6903_PNA200-3_03340	6904_PANS06-1_03443	6905_PNA97-1_03139	6906_PANS99-3_03262			1	1	1	1	1	1	1	1	1	1	0
cysE		Serine acetyltransferase	10	10	1	4	119				821	821	821	6897_PANS99-36_04246	6898_PANS99-23_04250	6899_PANS01-02_04326	6900_PANS04-02_03986	6901_PNA99-7_04279	6902_PNA15-1_04466	6903_PNA200-3_04360	6904_PANS06-1_04277	6905_PNA97-1_04511	6906_PANS99-3_04388			1	1	1	1	1	1	1	1	1	1	0
ubiX		3-octaprenyl-4-hydroxybenzoate carboxy-lyase partner protein	10	10	1	1	5726				569	569	569	6897_PANS99-36_01382	6898_PANS99-23_04106	6899_PANS01-02_00775	6900_PANS04-02_01131	6901_PNA99-7_01180	6902_PNA15-1_03337	6903_PNA200-3_00337	6904_PANS06-1_00346	6905_PNA97-1_00393	6906_PANS99-3_00775			1	1	1	1	1	1	1	1	1	1	0
group_4082		hypothetical protein	10	10	1	1	924				791	791	791	6897_PANS99-36_00653	6898_PANS99-23_03092	6899_PANS01-02_04495	6900_PANS04-02_02688	6901_PNA99-7_03649	6902_PNA15-1_01761	6903_PNA200-3_03486	6904_PANS06-1_02840	6905_PNA97-1_03580	6906_PANS99-3_01765			1	1	1	1	1	1	1	1	1	1	0
argA		Amino-acid acetyltransferase	10	10	1	1	5359				1328	1328	1328	6897_PANS99-36_02398	6898_PANS99-23_01964	6899_PANS01-02_02011	6900_PANS04-02_03470	6901_PNA99-7_02644	6902_PNA15-1_02504	6903_PNA200-3_01996	6904_PANS06-1_03326	6905_PNA97-1_01619	6906_PANS99-3_01628			1	1	1	1	1	1	1	1	1	1	0
clcB		Voltage-gated ClC-type chloride channel ClcB	10	10	1	1	2316				1688	1688	1688	6897_PANS99-36_03829	6898_PANS99-23_01587	6899_PANS01-02_02375	6900_PANS04-02_02830	6901_PNA99-7_02214	6902_PNA15-1_02829	6903_PNA200-3_01679	6904_PANS06-1_02982	6905_PNA97-1_03928	6906_PANS99-3_01157			1	1	1	1	1	1	1	1	1	1	0
group_4085	rbsC_2	Ribose transport system permease protein RbsC	10	10	1	1	342				986	986	986	6897_PANS99-36_00546	6898_PANS99-23_02768	6899_PANS01-02_02613	6900_PANS04-02_00263	6901_PNA99-7_00254	6902_PNA15-1_00255	6903_PNA200-3_01069	6904_PANS06-1_01204	6905_PNA97-1_02960	6906_PANS99-3_02677			1	1	1	1	1	1	1	1	1	1	0
group_4086		hypothetical protein	10	10	1	5	2			Hypothetical protein with no hits to refseq/uniprot/clusters/cdd/tigrfams/pfam overlapping another protein with hits	257	257	257	6897_PANS99-36_04438	6898_PANS99-23_04570	6899_PANS01-02_04541	6900_PANS04-02_04417	6901_PNA99-7_04592	6902_PNA15-1_04602	6903_PNA200-3_04654	6904_PANS06-1_04590	6905_PNA97-1_04647	6906_PANS99-3_04675			1	1	1	1	1	1	1	1	1	1	0
rpoC		DNA-directed RNA polymerase subunit beta'	10	10	1	6	9				4223	4223	4223	6897_PANS99-36_04453	6898_PANS99-23_04513	6899_PANS01-02_04550	6900_PANS04-02_04474	6901_PNA99-7_04601	6902_PNA15-1_04611	6903_PNA200-3_04664	6904_PANS06-1_04600	6905_PNA97-1_04656	6906_PANS99-3_04684			1	1	1	1	1	1	1	1	1	1	0
ydaF_3		Putative ribosomal N-acetyltransferase YdaF	10	10	1	1	1358				590	590	590	6897_PANS99-36_04146	6898_PANS99-23_03930	6899_PANS01-02_01216	6900_PANS04-02_04130	6901_PNA99-7_04179	6902_PNA15-1_04290	6903_PNA200-3_02209	6904_PANS06-1_04202	6905_PNA97-1_04332	6906_PANS99-3_04287			1	1	1	1	1	1	1	1	1	1	0
axeA1_3		Acetylxylan esterase precursor	10	10	1	3	54				935	935	935	6897_PANS99-36_03635	6898_PANS99-23_03485	6899_PANS01-02_04204	6900_PANS04-02_03629	6901_PNA99-7_04015	6902_PNA15-1_03773	6903_PNA200-3_04092	6904_PANS06-1_04040	6905_PNA97-1_03735	6906_PANS99-3_03966			1	1	1	1	1	1	1	1	1	1	0
lip2		Lipase 2	10	10	1	1	3083				1034	1127	1089	6897_PANS99-36_00036	6898_PANS99-23_03075	6899_PANS01-02_03602	6900_PANS04-02_03288	6901_PNA99-7_03232	6902_PNA15-1_03420	6903_PNA200-3_03353	6904_PANS06-1_03455	6905_PNA97-1_03151	6906_PANS99-3_03250			1	1	1	1	1	1	1	1	1	1	0
ppa_1		Inorganic pyrophosphatase	10	10	1	1	2259				530	530	530	6897_PANS99-36_03771	6898_PANS99-23_01530	6899_PANS01-02_02432	6900_PANS04-02_02773	6901_PNA99-7_02157	6902_PNA15-1_02886	6903_PNA200-3_01622	6904_PANS06-1_02925	6905_PNA97-1_03870	6906_PANS99-3_01100			1	1	1	1	1	1	1	1	1	1	0
group_4091		YGGT family	10	10	1	1	5289				554	554	554	6897_PANS99-36_02329	6898_PANS99-23_01895	6899_PANS01-02_02080	6900_PANS04-02_03400	6901_PNA99-7_02575	6902_PNA15-1_02573	6903_PNA200-3_01927	6904_PANS06-1_03256	6905_PNA97-1_01688	6906_PANS99-3_01513			1	1	1	1	1	1	1	1	1	1	0
flgH		Flagellar L-ring protein precursor	10	10	1	1	1344				710	710	710	6897_PANS99-36_04132	6898_PANS99-23_03944	6899_PANS01-02_01202	6900_PANS04-02_04116	6901_PNA99-7_04165	6902_PNA15-1_04304	6903_PNA200-3_02195	6904_PANS06-1_04188	6905_PNA97-1_04346	6906_PANS99-3_04273			1	1	1	1	1	1	1	1	1	1	0
lutR_1		HTH-type transcriptional regulator LutR	10	10	1	1	4579				710	710	710	6897_PANS99-36_02633	6898_PANS99-23_01217	6899_PANS01-02_03250	6900_PANS04-02_01803	6901_PNA99-7_01841	6902_PNA15-1_01366	6903_PNA200-3_03004	6904_PANS06-1_01924	6905_PNA97-1_01250	6906_PANS99-3_02858			1	1	1	1	1	1	1	1	1	1	0
group_4094		hypothetical protein	10	10	1	1	5948				161	161	161	6897_PANS99-36_03358	6898_PANS99-23_00153	6899_PANS01-02_00575	6900_PANS04-02_00928	6901_PNA99-7_00979	6902_PNA15-1_00986	6903_PNA200-3_00540	6904_PANS06-1_00554	6905_PNA97-1_00190	6906_PANS99-3_00574			1	1	1	1	1	1	1	1	1	1	0
group_4095		Non-canonical purine NTP pyrophosphatase	10	10	1	1	2828				560	560	560	6897_PANS99-36_00063	6898_PANS99-23_02855	6899_PANS01-02_03629	6900_PANS04-02_03069	6901_PNA99-7_03259	6902_PNA15-1_03662	6903_PNA200-3_03380	6904_PANS06-1_03482	6905_PNA97-1_03178	6906_PANS99-3_03223			1	1	1	1	1	1	1	1	1	1	0
thiE		Thiamine-phosphate synthase	10	10	1	6	12				632	632	632	6897_PANS99-36_04450	6898_PANS99-23_04516	6899_PANS01-02_04553	6900_PANS04-02_04471	6901_PNA99-7_04604	6902_PNA15-1_04614	6903_PNA200-3_04667	6904_PANS06-1_04603	6905_PNA97-1_04659	6906_PANS99-3_04687			1	1	1	1	1	1	1	1	1	1	0
pcaR		Pca regulon regulatory protein	10	10	1	1	2485				806	806	806	6897_PANS99-36_02210	6898_PANS99-23_01691	6899_PANS01-02_02212	6900_PANS04-02_02914	6901_PNA99-7_02325	6902_PNA15-1_02707	6903_PNA200-3_01808	6904_PANS06-1_03123	6905_PNA97-1_01823	6906_PANS99-3_01274			1	1	1	1	1	1	1	1	1	1	0
group_4098		Transposase	10	10	1	1	2601				395	395	395	6897_PANS99-36_03121	6898_PANS99-23_00894	6899_PANS01-02_03129	6900_PANS04-02_01466	6901_PNA99-7_01507	6902_PNA15-1_01706	6903_PNA200-3_02883	6904_PANS06-1_01522	6905_PNA97-1_00841	6906_PANS99-3_03669			1	1	1	1	1	1	1	1	1	1	0
brnQ		Branched-chain amino acid transport system 2 carrier protein	10	10	1	1	1079				1319	1319	1319	6897_PANS99-36_00785	6898_PANS99-23_03230	6899_PANS01-02_01824	6900_PANS04-02_02547	6901_PNA99-7_03515	6902_PNA15-1_01903	6903_PNA200-3_03622	6904_PANS06-1_02705	6905_PNA97-1_03444	6906_PANS99-3_01902			1	1	1	1	1	1	1	1	1	1	0
mtr		Tryptophan-specific transport protein	10	10	1	1	3080				1208	1250	1245	6897_PANS99-36_00039	6898_PANS99-23_03078	6899_PANS01-02_03605	6900_PANS04-02_03291	6901_PNA99-7_03235	6902_PNA15-1_03417	6903_PNA200-3_03356	6904_PANS06-1_03458	6905_PNA97-1_03154	6906_PANS99-3_03247			1	1	1	1	1	1	1	1	1	1	0
flhB		Flagellar biosynthetic protein FlhB	10	10	1	1	754				1151	1151	1151	6897_PANS99-36_01833	6898_PANS99-23_00514	6899_PANS01-02_00315	6900_PANS04-02_00677	6901_PNA99-7_00666	6902_PNA15-1_00674	6903_PNA200-3_01474	6904_PANS06-1_00800	6905_PNA97-1_02234	6906_PANS99-3_00315			1	1	1	1	1	1	1	1	1	1	0
group_4101		hypothetical protein	10	10	1	1	2623				209	209	209	6897_PANS99-36_03099	6898_PANS99-23_00916	6899_PANS01-02_03107	6900_PANS04-02_01488	6901_PNA99-7_01529	6902_PNA15-1_01684	6903_PNA200-3_02861	6904_PANS06-1_01544	6905_PNA97-1_00863	6906_PANS99-3_03647			1	1	1	1	1	1	1	1	1	1	0
cytR_2		HTH-type transcriptional repressor CytR	10	10	1	3	168				980	980	980	6897_PANS99-36_03503	6898_PANS99-23_03353	6899_PANS01-02_04419	6900_PANS04-02_03761	6901_PNA99-7_03882	6902_PNA15-1_03906	6903_PNA200-3_03958	6904_PANS06-1_03907	6905_PNA97-1_03602	6906_PANS99-3_04536			1	1	1	1	1	1	1	1	1	1	0
group_4103		preprotein translocase subunit SecY	10	10	1	5	20				1331	1331	1331	6897_PANS99-36_04419	6898_PANS99-23_04551	6899_PANS01-02_04522	6900_PANS04-02_04436	6901_PNA99-7_04573	6902_PNA15-1_04583	6903_PNA200-3_04635	6904_PANS06-1_04571	6905_PNA97-1_04628	6906_PANS99-3_04656			1	1	1	1	1	1	1	1	1	1	0
fliZ		Regulator of sigma S factor FliZ	10	10	1	1	6246				503	503	503	6897_PANS99-36_01790	6898_PANS99-23_00416	6899_PANS01-02_00358	6900_PANS04-02_00721	6901_PNA99-7_00773	6902_PNA15-1_00781	6903_PNA200-3_01519	6904_PANS06-1_00756	6905_PNA97-1_02276	6906_PANS99-3_00357			1	1	1	1	1	1	1	1	1	1	0
group_4105		hypothetical protein	10	10	1	6	18				590	590	590	6897_PANS99-36_04444	6898_PANS99-23_04522	6899_PANS01-02_04559	6900_PANS04-02_04465	6901_PNA99-7_04610	6902_PNA15-1_04620	6903_PNA200-3_04673	6904_PANS06-1_04609	6905_PNA97-1_04665	6906_PANS99-3_04693			1	1	1	1	1	1	1	1	1	1	0
azoR		FMN-dependent NADH-azoreductase	10	10	1	1	540				599	599	599	6897_PANS99-36_02051	6898_PANS99-23_00730	6899_PANS01-02_00095	6900_PANS04-02_00460	6901_PNA99-7_00449	6902_PNA15-1_00455	6903_PNA200-3_01255	6904_PANS06-1_01018	6905_PNA97-1_02015	6906_PANS99-3_00096			1	1	1	1	1	1	1	1	1	1	0
rplC		50S ribosomal protein L3	10	10	1	5	40				629	629	629	6897_PANS99-36_04399	6898_PANS99-23_04531	6899_PANS01-02_04502	6900_PANS04-02_04456	6901_PNA99-7_04553	6902_PNA15-1_04563	6903_PNA200-3_04615	6904_PANS06-1_04551	6905_PNA97-1_04608	6906_PANS99-3_04636			1	1	1	1	1	1	1	1	1	1	0
group_4108		hypothetical protein	10	10	1	1	1610				917	917	917	6897_PANS99-36_01200	6898_PANS99-23_02167	6899_PANS01-02_01399	6900_PANS04-02_02134	6901_PNA99-7_02846	6902_PNA15-1_02301	6903_PNA200-3_02339	6904_PANS06-1_02296	6905_PNA97-1_02396	6906_PANS99-3_02297			1	1	1	1	1	1	1	1	1	1	0
rplW		50S ribosomal protein L23	10	10	1	5	42				302	302	302	6897_PANS99-36_04401	6898_PANS99-23_04533	6899_PANS01-02_04504	6900_PANS04-02_04454	6901_PNA99-7_04555	6902_PNA15-1_04565	6903_PNA200-3_04617	6904_PANS06-1_04553	6905_PNA97-1_04610	6906_PANS99-3_04638			1	1	1	1	1	1	1	1	1	1	0
group_411		hypothetical protein	10	10	1	1	3071				401	401	401	6897_PANS99-36_00048	6898_PANS99-23_03087	6899_PANS01-02_03614	6900_PANS04-02_03300	6901_PNA99-7_03244	6902_PNA15-1_03408	6903_PNA200-3_03365	6904_PANS06-1_03467	6905_PNA97-1_03163	6906_PANS99-3_03238			1	1	1	1	1	1	1	1	1	1	0
flhD		Flagellar transcriptional regulator FlhD	10	10	1	1	767				350	350	350	6897_PANS99-36_01820	6898_PANS99-23_00501	6899_PANS01-02_00327	6900_PANS04-02_00689	6901_PNA99-7_00678	6902_PNA15-1_00686	6903_PNA200-3_01486	6904_PANS06-1_00787	6905_PNA97-1_02246	6906_PANS99-3_00327			1	1	1	1	1	1	1	1	1	1	0
dps		DNA protection during starvation protein	10	10	1	1	1658				503	503	503	6897_PANS99-36_01152	6898_PANS99-23_02215	6899_PANS01-02_01447	6900_PANS04-02_02182	6901_PNA99-7_02894	6902_PNA15-1_02253	6903_PNA200-3_02387	6904_PANS06-1_02344	6905_PNA97-1_02444	6906_PANS99-3_02249			1	1	1	1	1	1	1	1	1	1	0
sdhC		Succinate dehydrogenase cytochrome b556 subunit	10	10	1	1	1767				422	422	422	6897_PANS99-36_01038	6898_PANS99-23_02327	6899_PANS01-02_01560	6900_PANS04-02_02296	6901_PNA99-7_03009	6902_PNA15-1_02139	6903_PNA200-3_02500	6904_PANS06-1_02458	6905_PNA97-1_02558	6906_PANS99-3_02134			1	1	1	1	1	1	1	1	1	1	0
yohD		Inner membrane protein YohD	10	10	1	1	1700				581	581	581	6897_PANS99-36_01110	6898_PANS99-23_02255	6899_PANS01-02_01488	6900_PANS04-02_02224	6901_PNA99-7_02937	6902_PNA15-1_02211	6903_PNA200-3_02428	6904_PANS06-1_02386	6905_PNA97-1_02486	6906_PANS99-3_02206			1	1	1	1	1	1	1	1	1	1	0
dksA		RNA polymerase-binding transcription factor DksA	10	10	1	1	4400				455	455	455	6897_PANS99-36_02812	6898_PANS99-23_01396	6899_PANS01-02_03431	6900_PANS04-02_01983	6901_PNA99-7_02023	6902_PNA15-1_01187	6903_PNA200-3_03183	6904_PANS06-1_02103	6905_PNA97-1_01432	6906_PANS99-3_03036			1	1	1	1	1	1	1	1	1	1	0
dcuR		Transcriptional regulatory protein DcuR	10	10	1	1	2945				719	719	719	6897_PANS99-36_00165	6898_PANS99-23_02955	6899_PANS01-02_03728	6900_PANS04-02_03171	6901_PNA99-7_03359	6902_PNA15-1_03551	6903_PNA200-3_03481	6904_PANS06-1_03585	6905_PNA97-1_03276	6906_PANS99-3_03105			1	1	1	1	1	1	1	1	1	1	0
yjjX		Non-canonical purine NTP phosphatase	10	10	1	1	4521				518	518	518	6897_PANS99-36_02692	6898_PANS99-23_01276	6899_PANS01-02_03310	6900_PANS04-02_01863	6901_PNA99-7_01902	6902_PNA15-1_01307	6903_PNA200-3_03062	6904_PANS06-1_01983	6905_PNA97-1_01309	6906_PANS99-3_02916			1	1	1	1	1	1	1	1	1	1	0
motA		Motility protein A	10	10	1	1	765				887	887	887	6897_PANS99-36_01822	6898_PANS99-23_00503	6899_PANS01-02_00325	6900_PANS04-02_00687	6901_PNA99-7_00676	6902_PNA15-1_00684	6903_PNA200-3_01484	6904_PANS06-1_00789	6905_PNA97-1_02244	6906_PANS99-3_00325			1	1	1	1	1	1	1	1	1	1	0
ygdR_4		Uncharacterized lipoprotein YgdR precursor	10	10	1	1	5366				221	221	221	6897_PANS99-36_02408	6898_PANS99-23_01974	6899_PANS01-02_02001	6900_PANS04-02_03480	6901_PNA99-7_02654	6902_PNA15-1_02494	6903_PNA200-3_02006	6904_PANS06-1_03336	6905_PNA97-1_01609	6906_PANS99-3_01638			1	1	1	1	1	1	1	1	1	1	0
yecD_1		Isochorismatase family protein YecD	10	10	1	1	642				608	608	608	6897_PANS99-36_01947	6898_PANS99-23_00626	6899_PANS01-02_00202	6900_PANS04-02_00564	6901_PNA99-7_00554	6902_PNA15-1_00560	6903_PNA200-3_01360	6904_PANS06-1_00913	6905_PNA97-1_02120	6906_PANS99-3_00201			1	1	1	1	1	1	1	1	1	1	0
gdhA		Glutamate dehydrogenase	10	10	1	1	3061				1115	1274	1258	6897_PANS99-36_00058	6898_PANS99-23_02850	6899_PANS01-02_03624	6900_PANS04-02_03064	6901_PNA99-7_03254	6902_PNA15-1_03398	6903_PNA200-3_03375	6904_PANS06-1_03477	6905_PNA97-1_03173	6906_PANS99-3_03228			1	1	1	1	1	1	1	1	1	1	0
trxB		Thioredoxin reductase	10	10	1	1	1601				965	965	965	6897_PANS99-36_01209	6898_PANS99-23_02158	6899_PANS01-02_01390	6900_PANS04-02_02125	6901_PNA99-7_02837	6902_PNA15-1_02310	6903_PNA200-3_02330	6904_PANS06-1_02287	6905_PNA97-1_02387	6906_PANS99-3_02306			1	1	1	1	1	1	1	1	1	1	0
group_4121		PrkA AAA domain	10	10	1	1	649				1934	1934	1934	6897_PANS99-36_01940	6898_PANS99-23_00619	6899_PANS01-02_00209	6900_PANS04-02_00571	6901_PNA99-7_00561	6902_PNA15-1_00567	6903_PNA200-3_01367	6904_PANS06-1_00906	6905_PNA97-1_02127	6906_PANS99-3_00208			1	1	1	1	1	1	1	1	1	1	0
ulaB		Ascorbate-specific phosphotransferase enzyme IIB component	10	10	1	1	5284				269	269	269	6897_PANS99-36_02324	6898_PANS99-23_01890	6899_PANS01-02_02085	6900_PANS04-02_03395	6901_PNA99-7_02570	6902_PNA15-1_02578	6903_PNA200-3_01922	6904_PANS06-1_03251	6905_PNA97-1_01693	6906_PANS99-3_01508			1	1	1	1	1	1	1	1	1	1	0
luxS		S-ribosylhomocysteine lyase	10	10	1	1	5446				515	515	515	6897_PANS99-36_02487	6898_PANS99-23_02050	6899_PANS01-02_01924	6900_PANS04-02_03557	6901_PNA99-7_02730	6902_PNA15-1_02418	6903_PNA200-3_02082	6904_PANS06-1_03414	6905_PNA97-1_01503	6906_PANS99-3_01742			1	1	1	1	1	1	1	1	1	1	0
ytfQ		ABC transporter periplasmic-binding protein YtfQ precursor	10	10	1	1	299				956	956	956	6897_PANS99-36_00506	6898_PANS99-23_02729	6899_PANS01-02_02653	6900_PANS04-02_00224	6901_PNA99-7_00215	6902_PNA15-1_00216	6903_PNA200-3_01031	6904_PANS06-1_01243	6905_PNA97-1_02921	6906_PANS99-3_02638			1	1	1	1	1	1	1	1	1	1	0
group_4125		glmZ(sRNA)-inactivating NTPase	10	10	1	1	4859				854	854	854	6897_PANS99-36_02980	6898_PANS99-23_01032	6899_PANS01-02_02988	6900_PANS04-02_01608	6901_PNA99-7_01648	6902_PNA15-1_01565	6903_PNA200-3_02741	6904_PANS06-1_01771	6905_PNA97-1_01072	6906_PANS99-3_03450			1	1	1	1	1	1	1	1	1	1	0
rplJ		50S ribosomal protein L10	10	10	1	6	6				497	497	497	6897_PANS99-36_04456	6898_PANS99-23_04510	6899_PANS01-02_04547	6900_PANS04-02_04477	6901_PNA99-7_04598	6902_PNA15-1_04608	6903_PNA200-3_04661	6904_PANS06-1_04597	6905_PNA97-1_04653	6906_PANS99-3_04681			1	1	1	1	1	1	1	1	1	1	0
marA_1		Multiple antibiotic resistance protein MarA	10	10	1	1	355				347	347	347	6897_PANS99-36_00559	6898_PANS99-23_02781	6899_PANS01-02_02600	6900_PANS04-02_00276	6901_PNA99-7_00267	6902_PNA15-1_00268	6903_PNA200-3_01082	6904_PANS06-1_01191	6905_PNA97-1_02973	6906_PANS99-3_02690			1	1	1	1	1	1	1	1	1	1	0
fur		Ferric uptake regulation protein	10	10	1	1	1787				443	443	443	6897_PANS99-36_01018	6898_PANS99-23_02347	6899_PANS01-02_01580	6900_PANS04-02_02316	6901_PNA99-7_03029	6902_PNA15-1_02119	6903_PNA200-3_02520	6904_PANS06-1_02478	6905_PNA97-1_02578	6906_PANS99-3_02114			1	1	1	1	1	1	1	1	1	1	0
hslV		ATP-dependent protease subunit HslV	10	10	1	4	98				587	587	587	6897_PANS99-36_04267	6898_PANS99-23_04271	6899_PANS01-02_04347	6900_PANS04-02_03965	6901_PNA99-7_04300	6902_PNA15-1_04487	6903_PNA200-3_04381	6904_PANS06-1_04256	6905_PNA97-1_04532	6906_PANS99-3_04409			1	1	1	1	1	1	1	1	1	1	0
group_413	trg_12	Methyl-accepting chemotaxis protein III	10	10	1	1	3060				1829	1931	1920	6897_PANS99-36_00059	6898_PANS99-23_02851	6899_PANS01-02_03625	6900_PANS04-02_03065	6901_PNA99-7_03255	6902_PNA15-1_03397	6903_PNA200-3_03376	6904_PANS06-1_03478	6905_PNA97-1_03174	6906_PANS99-3_03227			1	1	1	1	1	1	1	1	1	1	0
ppx		Exopolyphosphatase	10	10	1	1	5546				1523	1523	1523	6897_PANS99-36_01587	6898_PANS99-23_03642	6899_PANS01-02_00942	6900_PANS04-02_01312	6901_PNA99-7_01374	6902_PNA15-1_03122	6903_PNA200-3_00170	6904_PANS06-1_00165	6905_PNA97-1_00560	6906_PANS99-3_00942			1	1	1	1	1	1	1	1	1	1	0
group_4131		hypothetical protein	10	10	1	1	2580				212	212	212	6897_PANS99-36_03141	6898_PANS99-23_00874	6899_PANS01-02_03150	6900_PANS04-02_01445	6901_PNA99-7_01487	6902_PNA15-1_01727	6903_PNA200-3_02903	6904_PANS06-1_01502	6905_PNA97-1_00821	6906_PANS99-3_03690			1	1	1	1	1	1	1	1	1	1	0
hmuT_2		Hemin-binding periplasmic protein HmuT precursor	10	10	1	1	3361				998	998	998	6897_PANS99-36_01727	6898_PANS99-23_04433	6899_PANS01-02_01068	6900_PANS04-02_04199	6901_PNA99-7_04437	6902_PNA15-1_03008	6903_PNA200-3_00040	6904_PANS06-1_00040	6905_PNA97-1_00750	6906_PANS99-3_04479			1	1	1	1	1	1	1	1	1	1	0
group_4133		hypothetical protein	10	10	1	1	2600				137	137	137	6897_PANS99-36_03122	6898_PANS99-23_00893	6899_PANS01-02_03130	6900_PANS04-02_01465	6901_PNA99-7_01506	6902_PNA15-1_01707	6903_PNA200-3_02884	6904_PANS06-1_01521	6905_PNA97-1_00840	6906_PANS99-3_03670			1	1	1	1	1	1	1	1	1	1	0
exbD_3		Biopolymer transport protein ExbD	10	10	1	1	1754				428	428	428	6897_PANS99-36_01052	6898_PANS99-23_02313	6899_PANS01-02_01546	6900_PANS04-02_02282	6901_PNA99-7_02995	6902_PNA15-1_02153	6903_PNA200-3_02486	6904_PANS06-1_02444	6905_PNA97-1_02544	6906_PANS99-3_02148			1	1	1	1	1	1	1	1	1	1	0
rplE		50S ribosomal protein L5	10	10	1	5	28				539	539	539	6897_PANS99-36_04411	6898_PANS99-23_04543	6899_PANS01-02_04514	6900_PANS04-02_04444	6901_PNA99-7_04565	6902_PNA15-1_04575	6903_PNA200-3_04627	6904_PANS06-1_04563	6905_PNA97-1_04620	6906_PANS99-3_04648			1	1	1	1	1	1	1	1	1	1	0
hns_3		DNA-binding protein H-NS	10	10	1	1	2830				395	395	395	6897_PANS99-36_00065	6898_PANS99-23_02857	6899_PANS01-02_03631	6900_PANS04-02_03071	6901_PNA99-7_03261	6902_PNA15-1_03660	6903_PNA200-3_03382	6904_PANS06-1_03484	6905_PNA97-1_03180	6906_PANS99-3_03221			1	1	1	1	1	1	1	1	1	1	0
hpt		Hypoxanthine phosphoribosyltransferase	10	10	1	1	4410				536	536	536	6897_PANS99-36_02802	6898_PANS99-23_01386	6899_PANS01-02_03421	6900_PANS04-02_01973	6901_PNA99-7_02013	6902_PNA15-1_01197	6903_PNA200-3_03173	6904_PANS06-1_02093	6905_PNA97-1_01422	6906_PANS99-3_03026			1	1	1	1	1	1	1	1	1	1	0
ppc		Phosphoenolpyruvate carboxylase	10	10	1	4	88				2648	2648	2648	6897_PANS99-36_04277	6898_PANS99-23_04281	6899_PANS01-02_04357	6900_PANS04-02_03955	6901_PNA99-7_04310	6902_PNA15-1_04497	6903_PNA200-3_04391	6904_PANS06-1_04246	6905_PNA97-1_04542	6906_PANS99-3_04419			1	1	1	1	1	1	1	1	1	1	0
rpsK		30S ribosomal protein S11	10	10	1	5	18				389	389	389	6897_PANS99-36_04422	6898_PANS99-23_04554	6899_PANS01-02_04525	6900_PANS04-02_04433	6901_PNA99-7_04576	6902_PNA15-1_04586	6903_PNA200-3_04638	6904_PANS06-1_04574	6905_PNA97-1_04631	6906_PANS99-3_04659			1	1	1	1	1	1	1	1	1	1	0
group_414		hypothetical protein	10	10	1	1	2834				293	329	325	6897_PANS99-36_00068	6898_PANS99-23_02860	6899_PANS01-02_03635	6900_PANS04-02_03074	6901_PNA99-7_03264	6902_PNA15-1_03657	6903_PNA200-3_03385	6904_PANS06-1_03487	6905_PNA97-1_03183	6906_PANS99-3_03218			1	1	1	1	1	1	1	1	1	1	0
group_4140		hypothetical protein	10	10	1	1	499				329	329	329	6897_PANS99-36_02093	6898_PANS99-23_00772	6899_PANS01-02_00053	6900_PANS04-02_00418	6901_PNA99-7_00408	6902_PNA15-1_00413	6903_PNA200-3_01214	6904_PANS06-1_01059	6905_PNA97-1_01973	6906_PANS99-3_00054			1	1	1	1	1	1	1	1	1	1	0
group_4141		hypothetical protein	10	10	1	1	1830				434	434	434	6897_PANS99-36_00969	6898_PANS99-23_02396	6899_PANS01-02_01630	6900_PANS04-02_02365	6901_PNA99-7_03078	6902_PNA15-1_02070	6903_PNA200-3_02569	6904_PANS06-1_02527	6905_PNA97-1_02627	6906_PANS99-3_02065			1	1	1	1	1	1	1	1	1	1	0
dnaK_2		Chaperone protein DnaK	10	10	1	1	4507				1910	1910	1910	6897_PANS99-36_02706	6898_PANS99-23_01290	6899_PANS01-02_03325	6900_PANS04-02_01877	6901_PNA99-7_01917	6902_PNA15-1_01293	6903_PNA200-3_03076	6904_PANS06-1_01997	6905_PNA97-1_01324	6906_PANS99-3_02930			1	1	1	1	1	1	1	1	1	1	0
group_4143		transcriptional regulator BolA	10	10	1	1	4844				257	257	257	6897_PANS99-36_02965	6898_PANS99-23_01047	6899_PANS01-02_02973	6900_PANS04-02_01623	6901_PNA99-7_01663	6902_PNA15-1_01550	6903_PNA200-3_02726	6904_PANS06-1_01786	6905_PNA97-1_01087	6906_PANS99-3_03465			1	1	1	1	1	1	1	1	1	1	0
nuoE		NADH-quinone oxidoreductase subunit E	10	10	1	1	5757				515	515	515	6897_PANS99-36_01351	6898_PANS99-23_04077	6899_PANS01-02_00746	6900_PANS04-02_01102	6901_PNA99-7_01149	6902_PNA15-1_03368	6903_PNA200-3_00366	6904_PANS06-1_00377	6905_PNA97-1_00362	6906_PANS99-3_00746			1	1	1	1	1	1	1	1	1	1	0
tsf		Elongation factor Ts	10	10	1	1	4376				851	851	851	6897_PANS99-36_02835	6898_PANS99-23_01419	6899_PANS01-02_03454	6900_PANS04-02_02006	6901_PNA99-7_02046	6902_PNA15-1_01164	6903_PNA200-3_03206	6904_PANS06-1_02126	6905_PNA97-1_01455	6906_PANS99-3_03059			1	1	1	1	1	1	1	1	1	1	0
rcsA		Transcriptional regulatory protein RcsA	10	10	1	1	6192				635	635	635	6897_PANS99-36_03197	6898_PANS99-23_00366	6899_PANS01-02_00406	6900_PANS04-02_00770	6901_PNA99-7_00822	6902_PNA15-1_00831	6903_PNA200-3_00759	6904_PANS06-1_00714	6905_PNA97-1_00026	6906_PANS99-3_00407			1	1	1	1	1	1	1	1	1	1	0
zapC		Cell division protein ZapC	10	10	1	1	1557				542	542	542	6897_PANS99-36_01253	6898_PANS99-23_02114	6899_PANS01-02_01347	6900_PANS04-02_02081	6901_PNA99-7_02794	6902_PNA15-1_02354	6903_PNA200-3_02287	6904_PANS06-1_02244	6905_PNA97-1_02344	6906_PANS99-3_02349			1	1	1	1	1	1	1	1	1	1	0
phoU		Phosphate-specific transport system accessory protein PhoU	10	10	1	2	38				734	734	734	6897_PANS99-36_04302	6898_PANS99-23_04421	6899_PANS01-02_03904	6900_PANS04-02_04317	6901_PNA99-7_03827	6902_PNA15-1_04522	6903_PNA200-3_03766	6904_PANS06-1_03716	6905_PNA97-1_04567	6906_PANS99-3_04596			1	1	1	1	1	1	1	1	1	1	0
ftsB		Cell division protein FtsB	10	10	1	1	5415				317	317	317	6897_PANS99-36_02457	6898_PANS99-23_02023	6899_PANS01-02_01953	6900_PANS04-02_03529	6901_PNA99-7_02702	6902_PNA15-1_02446	6903_PNA200-3_02055	6904_PANS06-1_03386	6905_PNA97-1_01561	6906_PANS99-3_01687			1	1	1	1	1	1	1	1	1	1	0
cph2_2		Phytochrome-like protein cph2	10	10	1	1	2850				1796	1796	1796	6897_PANS99-36_00084	6898_PANS99-23_02876	6899_PANS01-02_03651	6900_PANS04-02_03091	6901_PNA99-7_03281	6902_PNA15-1_03641	6903_PNA200-3_03401	6904_PANS06-1_03503	6905_PNA97-1_03199	6906_PANS99-3_03202			1	1	1	1	1	1	1	1	1	1	0
cyoC		Cytochrome bo(3) ubiquinol oxidase subunit 3	10	10	1	1	1110				614	614	614	6897_PANS99-36_00817	6898_PANS99-23_03261	6899_PANS01-02_01793	6900_PANS04-02_02516	6901_PNA99-7_03484	6902_PNA15-1_01934	6903_PNA200-3_03653	6904_PANS06-1_02674	6905_PNA97-1_03413	6906_PANS99-3_01933			1	1	1	1	1	1	1	1	1	1	0
mlaB		Probable phospholipid ABC transporter-binding protein MlaB	10	10	1	1	4845				296	296	296	6897_PANS99-36_02966	6898_PANS99-23_01046	6899_PANS01-02_02974	6900_PANS04-02_01622	6901_PNA99-7_01662	6902_PNA15-1_01551	6903_PNA200-3_02727	6904_PANS06-1_01785	6905_PNA97-1_01086	6906_PANS99-3_03464			1	1	1	1	1	1	1	1	1	1	0
sthA		Soluble pyridine nucleotide transhydrogenase	10	10	1	4	81				1400	1400	1400	6897_PANS99-36_04284	6898_PANS99-23_04288	6899_PANS01-02_04365	6900_PANS04-02_03948	6901_PNA99-7_04317	6902_PNA15-1_04504	6903_PNA200-3_04398	6904_PANS06-1_04239	6905_PNA97-1_04550	6906_PANS99-3_04426			1	1	1	1	1	1	1	1	1	1	0
pyrH		Uridylate kinase	10	10	1	1	4375				725	725	725	6897_PANS99-36_02836	6898_PANS99-23_01420	6899_PANS01-02_03455	6900_PANS04-02_02007	6901_PNA99-7_02047	6902_PNA15-1_01163	6903_PNA200-3_03207	6904_PANS06-1_02127	6905_PNA97-1_01456	6906_PANS99-3_03060			1	1	1	1	1	1	1	1	1	1	0
dacD		D-alanyl-D-alanine carboxypeptidase DacD precursor	10	10	1	1	5957				1157	1157	1157	6897_PANS99-36_03349	6898_PANS99-23_00162	6899_PANS01-02_00566	6900_PANS04-02_00919	6901_PNA99-7_00970	6902_PNA15-1_00977	6903_PNA200-3_00607	6904_PANS06-1_00563	6905_PNA97-1_00181	6906_PANS99-3_00565			1	1	1	1	1	1	1	1	1	1	0
ptsI_1		Phosphoenolpyruvate-protein phosphotransferase	10	10	1	1	5618				1727	1727	1727	6897_PANS99-36_01517	6898_PANS99-23_03572	6899_PANS01-02_00871	6900_PANS04-02_01242	6901_PNA99-7_01303	6902_PNA15-1_03192	6903_PNA200-3_00240	6904_PANS06-1_00235	6905_PNA97-1_00490	6906_PANS99-3_00872			1	1	1	1	1	1	1	1	1	1	0
zwf_1		Glucose-6-phosphate 1-dehydrogenase	10	10	1	1	725				1475	1475	1475	6897_PANS99-36_01864	6898_PANS99-23_00544	6899_PANS01-02_00285	6900_PANS04-02_00646	6901_PNA99-7_00635	6902_PNA15-1_00643	6903_PNA200-3_01443	6904_PANS06-1_00830	6905_PNA97-1_02203	6906_PANS99-3_00284			1	1	1	1	1	1	1	1	1	1	0
cheB		Chemotaxis response regulator protein-glutamate methylesterase	10	10	1	1	757				1049	1049	1049	6897_PANS99-36_01830	6898_PANS99-23_00511	6899_PANS01-02_00318	6900_PANS04-02_00680	6901_PNA99-7_00669	6902_PNA15-1_00677	6903_PNA200-3_01477	6904_PANS06-1_00797	6905_PNA97-1_02237	6906_PANS99-3_00318			1	1	1	1	1	1	1	1	1	1	0
ycaD_2		Uncharacterized MFS-type transporter YcaD	10	10	1	1	1595				1154	1154	1154	6897_PANS99-36_01215	6898_PANS99-23_02152	6899_PANS01-02_01384	6900_PANS04-02_02119	6901_PNA99-7_02831	6902_PNA15-1_02316	6903_PNA200-3_02324	6904_PANS06-1_02281	6905_PNA97-1_02381	6906_PANS99-3_02312			1	1	1	1	1	1	1	1	1	1	0
group_4159		hypothetical protein	10	10	1	1	5541				179	179	179	6897_PANS99-36_01592	6898_PANS99-23_03647	6899_PANS01-02_00947	6900_PANS04-02_01317	6901_PNA99-7_01379	6902_PNA15-1_03117	6903_PNA200-3_00165	6904_PANS06-1_00160	6905_PNA97-1_00565	6906_PANS99-3_00947			1	1	1	1	1	1	1	1	1	1	0
rpiR_2		HTH-type transcriptional regulator RpiR	10	10	1	1	2856				878	911	881	6897_PANS99-36_00089	6898_PANS99-23_02881	6899_PANS01-02_03656	6900_PANS04-02_03096	6901_PNA99-7_03286	6902_PNA15-1_03636	6903_PNA200-3_03406	6904_PANS06-1_03508	6905_PNA97-1_03204	6906_PANS99-3_03197			1	1	1	1	1	1	1	1	1	1	0
gstB_2		Glutathione S-transferase GstB	10	10	1	3	25				623	623	623	6897_PANS99-36_03664	6898_PANS99-23_03514	6899_PANS01-02_04233	6900_PANS04-02_03600	6901_PNA99-7_04044	6902_PNA15-1_03744	6903_PNA200-3_04121	6904_PANS06-1_04069	6905_PNA97-1_03764	6906_PANS99-3_03995			1	1	1	1	1	1	1	1	1	1	0
pdxY		Pyridoxamine kinase	10	10	1	1	285				860	860	860	6897_PANS99-36_00493	6898_PANS99-23_02716	6899_PANS01-02_02666	6900_PANS04-02_00211	6901_PNA99-7_00202	6902_PNA15-1_00203	6903_PNA200-3_01018	6904_PANS06-1_01256	6905_PNA97-1_02908	6906_PANS99-3_02625			1	1	1	1	1	1	1	1	1	1	0
suhB_1		Inositol-1-monophosphatase	10	10	1	1	6543				803	803	803	6897_PANS99-36_01621	6898_PANS99-23_03676	6899_PANS01-02_00976	6900_PANS04-02_01346	6901_PNA99-7_01408	6902_PNA15-1_03088	6903_PNA200-3_00130	6904_PANS06-1_00131	6905_PNA97-1_00594	6906_PANS99-3_00975			1	1	1	1	1	1	1	1	1	1	0
cheR		Chemotaxis protein methyltransferase	10	10	1	1	758				872	872	872	6897_PANS99-36_01829	6898_PANS99-23_00510	6899_PANS01-02_00319	6900_PANS04-02_00681	6901_PNA99-7_00670	6902_PNA15-1_00678	6903_PNA200-3_01478	6904_PANS06-1_00796	6905_PNA97-1_02238	6906_PANS99-3_00319			1	1	1	1	1	1	1	1	1	1	0
group_4164		CO2 /MG2 efflux protein ApaG	10	10	1	1	4489				377	377	377	6897_PANS99-36_02724	6898_PANS99-23_01308	6899_PANS01-02_03343	6900_PANS04-02_01895	6901_PNA99-7_01935	6902_PNA15-1_01275	6903_PNA200-3_03094	6904_PANS06-1_02015	6905_PNA97-1_01343	6906_PANS99-3_02948			1	1	1	1	1	1	1	1	1	1	0
clpP		ATP-dependent Clp protease proteolytic subunit precursor	10	10	1	1	1117				623	623	623	6897_PANS99-36_00824	6898_PANS99-23_03268	6899_PANS01-02_01786	6900_PANS04-02_02509	6901_PNA99-7_03477	6902_PNA15-1_01941	6903_PNA200-3_03660	6904_PANS06-1_02667	6905_PNA97-1_03406	6906_PANS99-3_01940			1	1	1	1	1	1	1	1	1	1	0
nuoM		NADH-quinone oxidoreductase subunit M	10	10	1	1	5765				1520	1520	1520	6897_PANS99-36_01343	6898_PANS99-23_04069	6899_PANS01-02_00738	6900_PANS04-02_01094	6901_PNA99-7_01141	6902_PNA15-1_03376	6903_PNA200-3_00374	6904_PANS06-1_00385	6905_PNA97-1_00354	6906_PANS99-3_00738			1	1	1	1	1	1	1	1	1	1	0
group_4167		phi X174 lysis protein	10	10	1	3	158				218	218	218	6897_PANS99-36_03493	6898_PANS99-23_03343	6899_PANS01-02_04429	6900_PANS04-02_03771	6901_PNA99-7_03872	6902_PNA15-1_03916	6903_PNA200-3_03948	6904_PANS06-1_03897	6905_PNA97-1_03592	6906_PANS99-3_04526			1	1	1	1	1	1	1	1	1	1	0
puuR_1		HTH-type transcriptional regulator PuuR	10	10	1	1	5945				557	557	557	6897_PANS99-36_03361	6898_PANS99-23_00150	6899_PANS01-02_00578	6900_PANS04-02_00931	6901_PNA99-7_00982	6902_PNA15-1_00989	6903_PNA200-3_00537	6904_PANS06-1_00551	6905_PNA97-1_00193	6906_PANS99-3_00577			1	1	1	1	1	1	1	1	1	1	0
group_4169		hypothetical protein	10	10	1	1	384				407	407	407	6897_PANS99-36_00587	6898_PANS99-23_02810	6899_PANS01-02_02571	6900_PANS04-02_00304	6901_PNA99-7_00296	6902_PNA15-1_00296	6903_PNA200-3_01110	6904_PANS06-1_01162	6905_PNA97-1_03001	6906_PANS99-3_02718			1	1	1	1	1	1	1	1	1	1	0
fhuC_3		Iron(3 )-hydroxamate import ATP-binding protein FhuC	10	10	1	1	2866				821	821	821	6897_PANS99-36_00099	6898_PANS99-23_02891	6899_PANS01-02_03666	6900_PANS04-02_03106	6901_PNA99-7_03296	6902_PNA15-1_03626	6903_PNA200-3_03417	6904_PANS06-1_03518	6905_PNA97-1_03214	6906_PANS99-3_03187			1	1	1	1	1	1	1	1	1	1	0
glnK		Nitrogen regulatory protein P-II 2	10	10	1	1	1129				338	338	338	6897_PANS99-36_00836	6898_PANS99-23_03280	6899_PANS01-02_01774	6900_PANS04-02_02497	6901_PNA99-7_03465	6902_PNA15-1_01953	6903_PNA200-3_03672	6904_PANS06-1_02655	6905_PNA97-1_03394	6906_PANS99-3_01952			1	1	1	1	1	1	1	1	1	1	0
group_4171		hypothetical protein	10	10	1	1	1362				272	272	272	6897_PANS99-36_04150	6898_PANS99-23_03926	6899_PANS01-02_01220	6900_PANS04-02_04134	6901_PNA99-7_04183	6902_PNA15-1_04286	6903_PNA200-3_02213	6904_PANS06-1_04206	6905_PNA97-1_04328	6906_PANS99-3_04291			1	1	1	1	1	1	1	1	1	1	0
ispG		4-hydroxy-3-methylbut-2-en-1-yl diphosphate synthase	10	10	1	1	6530				1121	1121	1121	6897_PANS99-36_01608	6898_PANS99-23_03663	6899_PANS01-02_00963	6900_PANS04-02_01333	6901_PNA99-7_01395	6902_PNA15-1_03101	6903_PNA200-3_00143	6904_PANS06-1_00144	6905_PNA97-1_00581	6906_PANS99-3_00962			1	1	1	1	1	1	1	1	1	1	0
ypeA		Acetyltransferase YpeA	10	10	1	1	5607				425	425	425	6897_PANS99-36_01528	6898_PANS99-23_03583	6899_PANS01-02_00882	6900_PANS04-02_01253	6901_PNA99-7_01314	6902_PNA15-1_03181	6903_PNA200-3_00229	6904_PANS06-1_00224	6905_PNA97-1_00501	6906_PANS99-3_00883			1	1	1	1	1	1	1	1	1	1	0
rplQ		50S ribosomal protein L17	10	10	1	5	15				386	386	386	6897_PANS99-36_04425	6898_PANS99-23_04557	6899_PANS01-02_04528	6900_PANS04-02_04430	6901_PNA99-7_04579	6902_PNA15-1_04589	6903_PNA200-3_04641	6904_PANS06-1_04577	6905_PNA97-1_04634	6906_PANS99-3_04662			1	1	1	1	1	1	1	1	1	1	0
plsC		1-acyl-sn-glycerol-3-phosphate acyltransferase	10	10	1	1	2478				737	737	737	6897_PANS99-36_02203	6898_PANS99-23_01684	6899_PANS01-02_02219	6900_PANS04-02_02907	6901_PNA99-7_02318	6902_PNA15-1_02714	6903_PNA200-3_01801	6904_PANS06-1_03116	6905_PNA97-1_01830	6906_PANS99-3_01267			1	1	1	1	1	1	1	1	1	1	0
udk		Uridine kinase	10	10	1	1	5886				641	641	641	6897_PANS99-36_03407	6898_PANS99-23_00104	6899_PANS01-02_00620	6900_PANS04-02_00976	6901_PNA99-7_01025	6902_PNA15-1_01031	6903_PNA200-3_00492	6904_PANS06-1_00504	6905_PNA97-1_00235	6906_PANS99-3_00620			1	1	1	1	1	1	1	1	1	1	0
wzb		Low molecular weight protein-tyrosine-phosphatase wzb	10	10	1	1	5892				434	434	434	6897_PANS99-36_03401	6898_PANS99-23_00110	6899_PANS01-02_00614	6900_PANS04-02_00970	6901_PNA99-7_01019	6902_PNA15-1_01025	6903_PNA200-3_00498	6904_PANS06-1_00510	6905_PNA97-1_00229	6906_PANS99-3_00614			1	1	1	1	1	1	1	1	1	1	0
group_4178		Stress-induced bacterial acidophilic repeat motif	10	10	1	1	5251				164	164	164	6897_PANS99-36_02292	6898_PANS99-23_01859	6899_PANS01-02_02116	6900_PANS04-02_03362	6901_PNA99-7_02539	6902_PNA15-1_02610	6903_PNA200-3_01889	6904_PANS06-1_03219	6905_PNA97-1_01725	6906_PANS99-3_01475			1	1	1	1	1	1	1	1	1	1	0
group_4179		hypothetical protein	10	10	1	1	1275				248	248	248	6897_PANS99-36_04065	6898_PANS99-23_04011	6899_PANS01-02_01135	6900_PANS04-02_04359	6901_PNA99-7_04096	6902_PNA15-1_04371	6903_PNA200-3_02127	6904_PANS06-1_04120	6905_PNA97-1_04415	6906_PANS99-3_04206			1	1	1	1	1	1	1	1	1	1	0
group_418		hypothetical protein	10	10	1	1	2872				194	194	194	6897_PANS99-36_00105	6898_PANS99-23_02897	6899_PANS01-02_03672	6900_PANS04-02_03112	6901_PNA99-7_03302	6902_PNA15-1_03620	6903_PNA200-3_03423	6904_PANS06-1_03524	6905_PNA97-1_03220	6906_PANS99-3_03181			1	1	1	1	1	1	1	1	1	1	0
queD		6-carboxy-5,6,7,8-tetrahydropterin synthase	10	10	1	1	5396				359	359	359	6897_PANS99-36_02438	6898_PANS99-23_02004	6899_PANS01-02_01972	6900_PANS04-02_03510	6901_PNA99-7_02683	6902_PNA15-1_02465	6903_PNA200-3_02036	6904_PANS06-1_03367	6905_PNA97-1_01580	6906_PANS99-3_01668			1	1	1	1	1	1	1	1	1	1	0
pstA_2		Phosphate transport system permease protein PstA	10	10	1	2	36				890	890	890	6897_PANS99-36_04304	6898_PANS99-23_04419	6899_PANS01-02_03906	6900_PANS04-02_04319	6901_PNA99-7_03829	6902_PNA15-1_04524	6903_PNA200-3_03764	6904_PANS06-1_03714	6905_PNA97-1_04569	6906_PANS99-3_04598			1	1	1	1	1	1	1	1	1	1	0
pgk		Phosphoglycerate kinase	10	10	1	1	5306				1163	1163	1163	6897_PANS99-36_02346	6898_PANS99-23_01912	6899_PANS01-02_02063	6900_PANS04-02_03417	6901_PNA99-7_02592	6902_PNA15-1_02556	6903_PNA200-3_01944	6904_PANS06-1_03274	6905_PNA97-1_01671	6906_PANS99-3_01530			1	1	1	1	1	1	1	1	1	1	0
rpoA		DNA-directed RNA polymerase subunit alpha	10	10	1	5	16				989	989	989	6897_PANS99-36_04424	6898_PANS99-23_04556	6899_PANS01-02_04527	6900_PANS04-02_04431	6901_PNA99-7_04578	6902_PNA15-1_04588	6903_PNA200-3_04640	6904_PANS06-1_04576	6905_PNA97-1_04633	6906_PANS99-3_04661			1	1	1	1	1	1	1	1	1	1	0
pbpG_1		Penicillin-binding protein 2D	10	10	1	1	4861				719	719	719	6897_PANS99-36_02982	6898_PANS99-23_01030	6899_PANS01-02_02990	6900_PANS04-02_01606	6901_PNA99-7_01646	6902_PNA15-1_01567	6903_PNA200-3_02743	6904_PANS06-1_01769	6905_PNA97-1_01070	6906_PANS99-3_03448			1	1	1	1	1	1	1	1	1	1	0
grxD		Glutaredoxin-4	10	10	1	1	239				332	332	332	6897_PANS99-36_00445	6898_PANS99-23_02661	6899_PANS01-02_02714	6900_PANS04-02_00164	6901_PNA99-7_00154	6902_PNA15-1_00155	6903_PNA200-3_00970	6904_PANS06-1_01304	6905_PNA97-1_02860	6906_PANS99-3_02577			1	1	1	1	1	1	1	1	1	1	0
mlaC		Probable phospholipid-binding protein MlaC precursor	10	10	1	1	4846				635	635	635	6897_PANS99-36_02967	6898_PANS99-23_01045	6899_PANS01-02_02975	6900_PANS04-02_01621	6901_PNA99-7_01661	6902_PNA15-1_01552	6903_PNA200-3_02728	6904_PANS06-1_01784	6905_PNA97-1_01085	6906_PANS99-3_03463			1	1	1	1	1	1	1	1	1	1	0
galU		UTP--glucose-1-phosphate uridylyltransferase	10	10	1	1	631				908	908	908	6897_PANS99-36_01960	6898_PANS99-23_00639	6899_PANS01-02_00186	6900_PANS04-02_00551	6901_PNA99-7_00540	6902_PNA15-1_00546	6903_PNA200-3_01346	6904_PANS06-1_00927	6905_PNA97-1_02107	6906_PANS99-3_00187			1	1	1	1	1	1	1	1	1	1	0
greA		Transcription elongation factor GreA	10	10	1	1	4835				476	476	476	6897_PANS99-36_02956	6898_PANS99-23_01056	6899_PANS01-02_02964	6900_PANS04-02_01632	6901_PNA99-7_01672	6902_PNA15-1_01541	6903_PNA200-3_02717	6904_PANS06-1_01795	6905_PNA97-1_01096	6906_PANS99-3_03474			1	1	1	1	1	1	1	1	1	1	0
group_4189		hypothetical protein	10	10	1	1	2533				161	161	161	6897_PANS99-36_02257	6898_PANS99-23_01739	6899_PANS01-02_02164	6900_PANS04-02_02962	6901_PNA99-7_02372	6902_PNA15-1_02659	6903_PNA200-3_01856	6904_PANS06-1_03170	6905_PNA97-1_01775	6906_PANS99-3_01321			1	1	1	1	1	1	1	1	1	1	0
group_419		SnoaL-like domain	10	10	1	1	2900				413	413	413	6897_PANS99-36_00133	6898_PANS99-23_02922	6899_PANS01-02_03696	6900_PANS04-02_03139	6901_PNA99-7_03328	6902_PNA15-1_03594	6903_PNA200-3_03449	6904_PANS06-1_03551	6905_PNA97-1_03244	6906_PANS99-3_03155			1	1	1	1	1	1	1	1	1	1	0
rsd		Regulator of sigma D	10	10	1	6	14				503	503	503	6897_PANS99-36_04448	6898_PANS99-23_04518	6899_PANS01-02_04555	6900_PANS04-02_04469	6901_PNA99-7_04606	6902_PNA15-1_04616	6903_PNA200-3_04669	6904_PANS06-1_04605	6905_PNA97-1_04661	6906_PANS99-3_04689			1	1	1	1	1	1	1	1	1	1	0
group_4191		phosphate-starvation-inducible protein PsiE	10	10	1	1	2573				410	410	410	6897_PANS99-36_03148	6898_PANS99-23_00867	6899_PANS01-02_03157	6900_PANS04-02_01438	6901_PNA99-7_01480	6902_PNA15-1_01734	6903_PNA200-3_02910	6904_PANS06-1_01495	6905_PNA97-1_00814	6906_PANS99-3_03697			1	1	1	1	1	1	1	1	1	1	0
secB		Protein-export protein SecB	10	10	1	4	121				470	470	470	6897_PANS99-36_04244	6898_PANS99-23_04248	6899_PANS01-02_04324	6900_PANS04-02_03988	6901_PNA99-7_04277	6902_PNA15-1_04464	6903_PNA200-3_04358	6904_PANS06-1_04279	6905_PNA97-1_04509	6906_PANS99-3_04386			1	1	1	1	1	1	1	1	1	1	0
group_4193		ribosome-associated protein	10	10	1	1	1180				212	212	212	6897_PANS99-36_00886	6898_PANS99-23_03329	6899_PANS01-02_01725	6900_PANS04-02_02448	6901_PNA99-7_03414	6902_PNA15-1_02002	6903_PNA200-3_03721	6904_PANS06-1_02606	6905_PNA97-1_03345	6906_PANS99-3_02001			1	1	1	1	1	1	1	1	1	1	0
rpsD		30S ribosomal protein S4	10	10	1	5	17				620	620	620	6897_PANS99-36_04423	6898_PANS99-23_04555	6899_PANS01-02_04526	6900_PANS04-02_04432	6901_PNA99-7_04577	6902_PNA15-1_04587	6903_PNA200-3_04639	6904_PANS06-1_04575	6905_PNA97-1_04632	6906_PANS99-3_04660			1	1	1	1	1	1	1	1	1	1	0
exbB_2		Biopolymer transport protein ExbB	10	10	1	1	2499				743	743	743	6897_PANS99-36_02224	6898_PANS99-23_01705	6899_PANS01-02_02198	6900_PANS04-02_02928	6901_PNA99-7_02339	6902_PNA15-1_02693	6903_PNA200-3_01822	6904_PANS06-1_03137	6905_PNA97-1_01809	6906_PANS99-3_01288			1	1	1	1	1	1	1	1	1	1	0
rpsF		30S ribosomal protein S6	10	10	1	1	2242				395	395	395	6897_PANS99-36_03754	6898_PANS99-23_01513	6899_PANS01-02_02449	6900_PANS04-02_02756	6901_PNA99-7_02140	6902_PNA15-1_02903	6903_PNA200-3_01605	6904_PANS06-1_02908	6905_PNA97-1_03853	6906_PANS99-3_01083			1	1	1	1	1	1	1	1	1	1	0
ihfB		Integration host factor subunit beta	10	10	1	1	1586				284	284	284	6897_PANS99-36_01224	6898_PANS99-23_02143	6899_PANS01-02_01375	6900_PANS04-02_02110	6901_PNA99-7_02822	6902_PNA15-1_02325	6903_PNA200-3_02315	6904_PANS06-1_02272	6905_PNA97-1_02372	6906_PANS99-3_02321			1	1	1	1	1	1	1	1	1	1	0
group_4198		hypothetical protein	10	10	1	1	2838				311	311	311	6897_PANS99-36_00072	6898_PANS99-23_02864	6899_PANS01-02_03639	6900_PANS04-02_03078	6901_PNA99-7_03268	6902_PNA15-1_03653	6903_PNA200-3_03389	6904_PANS06-1_03491	6905_PNA97-1_03187	6906_PANS99-3_03214			1	1	1	1	1	1	1	1	1	1	0
kdsD		Arabinose 5-phosphate isomerase KdsD	10	10	1	1	4851				986	986	986	6897_PANS99-36_02972	6898_PANS99-23_01040	6899_PANS01-02_02980	6900_PANS04-02_01616	6901_PNA99-7_01656	6902_PNA15-1_01557	6903_PNA200-3_02733	6904_PANS06-1_01779	6905_PNA97-1_01080	6906_PANS99-3_03458			1	1	1	1	1	1	1	1	1	1	0
group_420		Bacterial protein of unknown function (YtfJ_HI0045)	10	10	1	1	2911				548	548	548	6897_PANS99-36_00144	6898_PANS99-23_02933	6899_PANS01-02_03707	6900_PANS04-02_03150	6901_PNA99-7_03339	6902_PNA15-1_03583	6903_PNA200-3_03460	6904_PANS06-1_03562	6905_PNA97-1_03255	6906_PANS99-3_03144			1	1	1	1	1	1	1	1	1	1	0
galP		Galactose-proton symporter	10	10	1	1	5299				1391	1391	1391	6897_PANS99-36_02339	6898_PANS99-23_01905	6899_PANS01-02_02070	6900_PANS04-02_03410	6901_PNA99-7_02585	6902_PNA15-1_02563	6903_PNA200-3_01937	6904_PANS06-1_03267	6905_PNA97-1_01678	6906_PANS99-3_01523			1	1	1	1	1	1	1	1	1	1	0
plsY		Probable glycerol-3-phosphate acyltransferase	10	10	1	1	2449				599	599	599	6897_PANS99-36_02174	6898_PANS99-23_01655	6899_PANS01-02_02248	6900_PANS04-02_02877	6901_PNA99-7_02289	6902_PNA15-1_02743	6903_PNA200-3_01772	6904_PANS06-1_03087	6905_PNA97-1_01859	6906_PANS99-3_01238			1	1	1	1	1	1	1	1	1	1	0
yccF		Inner membrane protein YccF	10	10	1	1	1543				443	443	443	6897_PANS99-36_01267	6898_PANS99-23_02100	6899_PANS01-02_01333	6900_PANS04-02_02067	6901_PNA99-7_02780	6902_PNA15-1_02368	6903_PNA200-3_02273	6904_PANS06-1_02230	6905_PNA97-1_02330	6906_PANS99-3_02363			1	1	1	1	1	1	1	1	1	1	0
group_4203		preprotein translocase subunit SecE	10	10	1	6	2				383	383	383	6897_PANS99-36_04460	6898_PANS99-23_04506	6899_PANS01-02_04543	6900_PANS04-02_04481	6901_PNA99-7_04594	6902_PNA15-1_04604	6903_PNA200-3_04657	6904_PANS06-1_04593	6905_PNA97-1_04649	6906_PANS99-3_04677			1	1	1	1	1	1	1	1	1	1	0
ldhA		D-lactate dehydrogenase	10	10	1	1	544				992	992	992	6897_PANS99-36_02047	6898_PANS99-23_00726	6899_PANS01-02_00100	6900_PANS04-02_00465	6901_PNA99-7_00454	6902_PNA15-1_00460	6903_PNA200-3_01260	6904_PANS06-1_01013	6905_PNA97-1_02020	6906_PANS99-3_00101			1	1	1	1	1	1	1	1	1	1	0
crr		Glucose-specific phosphotransferase enzyme IIA component	10	10	1	1	5617				500	500	500	6897_PANS99-36_01518	6898_PANS99-23_03573	6899_PANS01-02_00872	6900_PANS04-02_01243	6901_PNA99-7_01304	6902_PNA15-1_03191	6903_PNA200-3_00239	6904_PANS06-1_00234	6905_PNA97-1_00491	6906_PANS99-3_00873			1	1	1	1	1	1	1	1	1	1	0
ispF		2-C-methyl-D-erythritol 2,4-cyclodiphosphate synthase	10	10	1	1	5417				482	482	482	6897_PANS99-36_02459	6898_PANS99-23_02025	6899_PANS01-02_01951	6900_PANS04-02_03531	6901_PNA99-7_02704	6902_PNA15-1_02444	6903_PNA200-3_02057	6904_PANS06-1_03388	6905_PNA97-1_01559	6906_PANS99-3_01689			1	1	1	1	1	1	1	1	1	1	0
hupA		DNA-binding protein HU-alpha	10	10	1	6	19				272	272	272	6897_PANS99-36_04443	6898_PANS99-23_04523	6899_PANS01-02_04560	6900_PANS04-02_04464	6901_PNA99-7_04611	6902_PNA15-1_04621	6903_PNA200-3_04674	6904_PANS06-1_04610	6905_PNA97-1_04666	6906_PANS99-3_04694			1	1	1	1	1	1	1	1	1	1	0
livH_2		High-affinity branched-chain amino acid transport system permease protein LivH	10	10	1	3	117				926	926	926	6897_PANS99-36_03574	6898_PANS99-23_03424	6899_PANS01-02_04141	6900_PANS04-02_03690	6901_PNA99-7_03953	6902_PNA15-1_03835	6903_PNA200-3_04030	6904_PANS06-1_03978	6905_PNA97-1_03673	6906_PANS99-3_03905			1	1	1	1	1	1	1	1	1	1	0
rutE_2		Probable malonic semialdehyde reductase RutE	10	10	1	2	198				590	590	590	6897_PANS99-36_03993	6898_PANS99-23_03852	6899_PANS01-02_03847	6900_PANS04-02_03826	6901_PNA99-7_03770	6902_PNA15-1_03971	6903_PNA200-3_03823	6904_PANS06-1_03774	6905_PNA97-1_04092	6906_PANS99-3_03837			1	1	1	1	1	1	1	1	1	1	0
group_421		hypothetical protein	10	10	1	1	2914				404	518	439	6897_PANS99-36_00147	6898_PANS99-23_02936	6899_PANS01-02_03710	6900_PANS04-02_03153	6901_PNA99-7_03342	6902_PNA15-1_03580	6903_PNA200-3_03463	6904_PANS06-1_03565	6905_PNA97-1_03258	6906_PANS99-3_03141			1	1	1	1	1	1	1	1	1	1	0
acpP_2		Acyl carrier protein	10	10	1	1	1330				236	236	236	6897_PANS99-36_04118	6898_PANS99-23_03958	6899_PANS01-02_01188	6900_PANS04-02_04102	6901_PNA99-7_04151	6902_PNA15-1_04318	6903_PNA200-3_02181	6904_PANS06-1_04174	6905_PNA97-1_04360	6906_PANS99-3_04259			1	1	1	1	1	1	1	1	1	1	0
group_4211		Cupin domain	10	10	1	1	2520				602	602	602	6897_PANS99-36_02244	6898_PANS99-23_01726	6899_PANS01-02_02177	6900_PANS04-02_02949	6901_PNA99-7_02359	6902_PNA15-1_02672	6903_PNA200-3_01843	6904_PANS06-1_03157	6905_PNA97-1_01788	6906_PANS99-3_01308			1	1	1	1	1	1	1	1	1	1	0
slyB		Outer membrane lipoprotein SlyB precursor	10	10	1	1	253				467	467	467	6897_PANS99-36_00459	6898_PANS99-23_02675	6899_PANS01-02_02700	6900_PANS04-02_00178	6901_PNA99-7_00168	6902_PNA15-1_00169	6903_PNA200-3_00984	6904_PANS06-1_01290	6905_PNA97-1_02874	6906_PANS99-3_02591			1	1	1	1	1	1	1	1	1	1	0
fabZ		3-hydroxyacyl-[acyl-carrier-protein] dehydratase FabZ	10	10	1	1	4366				455	455	455	6897_PANS99-36_02845	6898_PANS99-23_01429	6899_PANS01-02_03464	6900_PANS04-02_02016	6901_PNA99-7_02056	6902_PNA15-1_01154	6903_PNA200-3_03216	6904_PANS06-1_02136	6905_PNA97-1_01465	6906_PANS99-3_03069			1	1	1	1	1	1	1	1	1	1	0
glpK_2		Glycerol kinase	10	10	1	4	103				1511	1511	1511	6897_PANS99-36_04262	6898_PANS99-23_04266	6899_PANS01-02_04342	6900_PANS04-02_03970	6901_PNA99-7_04295	6902_PNA15-1_04482	6903_PNA200-3_04376	6904_PANS06-1_04261	6905_PNA97-1_04527	6906_PANS99-3_04404			1	1	1	1	1	1	1	1	1	1	0
hflK_2		Modulator of FtsH protease HflK	10	10	1	1	2231				1232	1232	1232	6897_PANS99-36_03743	6898_PANS99-23_01502	6899_PANS01-02_02460	6900_PANS04-02_02745	6901_PNA99-7_02129	6902_PNA15-1_02914	6903_PNA200-3_01594	6904_PANS06-1_02897	6905_PNA97-1_03842	6906_PANS99-3_01072			1	1	1	1	1	1	1	1	1	1	0
ydcV_1		Inner membrane ABC transporter permease protein YdcV	10	10	1	1	5740				824	824	824	6897_PANS99-36_01368	6898_PANS99-23_04094	6899_PANS01-02_00763	6900_PANS04-02_01119	6901_PNA99-7_01166	6902_PNA15-1_03351	6903_PNA200-3_00349	6904_PANS06-1_00360	6905_PNA97-1_00379	6906_PANS99-3_00763			1	1	1	1	1	1	1	1	1	1	0
rpsQ		30S ribosomal protein S17	10	10	1	5	31				254	254	254	6897_PANS99-36_04408	6898_PANS99-23_04540	6899_PANS01-02_04511	6900_PANS04-02_04447	6901_PNA99-7_04562	6902_PNA15-1_04572	6903_PNA200-3_04624	6904_PANS06-1_04560	6905_PNA97-1_04617	6906_PANS99-3_04645			1	1	1	1	1	1	1	1	1	1	0
tar_5		Methyl-accepting chemotaxis protein II	10	10	1	1	1693				1898	1898	1898	6897_PANS99-36_01117	6898_PANS99-23_02248	6899_PANS01-02_01481	6900_PANS04-02_02217	6901_PNA99-7_02930	6902_PNA15-1_02218	6903_PNA200-3_02421	6904_PANS06-1_02379	6905_PNA97-1_02479	6906_PANS99-3_02213			1	1	1	1	1	1	1	1	1	1	0
group_4219		hypothetical protein	10	10	1	1	687				236	236	236	6897_PANS99-36_01902	6898_PANS99-23_00580	6899_PANS01-02_00247	6900_PANS04-02_00609	6901_PNA99-7_00599	6902_PNA15-1_00605	6903_PNA200-3_01405	6904_PANS06-1_00868	6905_PNA97-1_02165	6906_PANS99-3_00246			1	1	1	1	1	1	1	1	1	1	0
cdh_1		CDP-diacylglycerol pyrophosphatase	10	10	1	1	2937				680	785	774	6897_PANS99-36_00157	6898_PANS99-23_02947	6899_PANS01-02_03720	6900_PANS04-02_03163	6901_PNA99-7_03351	6902_PNA15-1_03559	6903_PNA200-3_03473	6904_PANS06-1_03577	6905_PNA97-1_03268	6906_PANS99-3_03113			1	1	1	1	1	1	1	1	1	1	0
rpsA		30S ribosomal protein S1	10	10	1	1	1587				1709	1709	1709	6897_PANS99-36_01223	6898_PANS99-23_02144	6899_PANS01-02_01376	6900_PANS04-02_02111	6901_PNA99-7_02823	6902_PNA15-1_02324	6903_PNA200-3_02316	6904_PANS06-1_02273	6905_PNA97-1_02373	6906_PANS99-3_02320			1	1	1	1	1	1	1	1	1	1	0
dmlR_14		HTH-type transcriptional regulator DmlR	10	10	1	3	19				809	809	809	6897_PANS99-36_03670	6898_PANS99-23_03520	6899_PANS01-02_04239	6900_PANS04-02_03594	6901_PNA99-7_04050	6902_PNA15-1_03738	6903_PNA200-3_04127	6904_PANS06-1_04075	6905_PNA97-1_03770	6906_PANS99-3_04001			1	1	1	1	1	1	1	1	1	1	0
yigL		Pyridoxal phosphate phosphatase YigL	10	10	1	2	108				800	800	800	6897_PANS99-36_03902	6898_PANS99-23_03764	6899_PANS01-02_03755	6900_PANS04-02_03917	6901_PNA99-7_03678	6902_PNA15-1_04059	6903_PNA200-3_03914	6904_PANS06-1_03863	6905_PNA97-1_04000	6906_PANS99-3_03746			1	1	1	1	1	1	1	1	1	1	0
rpsE		30S ribosomal protein S5	10	10	1	5	23				500	500	500	6897_PANS99-36_04416	6898_PANS99-23_04548	6899_PANS01-02_04519	6900_PANS04-02_04439	6901_PNA99-7_04570	6902_PNA15-1_04580	6903_PNA200-3_04632	6904_PANS06-1_04568	6905_PNA97-1_04625	6906_PANS99-3_04653			1	1	1	1	1	1	1	1	1	1	0
ycgZ_1		Probable two-component-system connector protein YcgZ	10	10	1	1	277				239	239	239	6897_PANS99-36_00485	6898_PANS99-23_02708	6899_PANS01-02_02674	6900_PANS04-02_00203	6901_PNA99-7_00194	6902_PNA15-1_00195	6903_PNA200-3_01010	6904_PANS06-1_01264	6905_PNA97-1_02900	6906_PANS99-3_02617			1	1	1	1	1	1	1	1	1	1	0
rimP		Ribosome maturation factor RimP	10	10	1	1	4828				431	431	431	6897_PANS99-36_02947	6898_PANS99-23_01065	6899_PANS01-02_02955	6900_PANS04-02_01641	6901_PNA99-7_01681	6902_PNA15-1_01532	6903_PNA200-3_02708	6904_PANS06-1_01804	6905_PNA97-1_01105	6906_PANS99-3_03483			1	1	1	1	1	1	1	1	1	1	0
rpmG		50S ribosomal protein L33	10	10	1	4	65				167	167	167	6897_PANS99-36_04221	6898_PANS99-23_04225	6899_PANS01-02_04301	6900_PANS04-02_04011	6901_PNA99-7_04254	6902_PNA15-1_04441	6903_PNA200-3_04335	6904_PANS06-1_04303	6905_PNA97-1_04486	6906_PANS99-3_04363			1	1	1	1	1	1	1	1	1	1	0
mntP		Probable manganese efflux pump MntP	10	10	1	3	30				608	608	608	6897_PANS99-36_03659	6898_PANS99-23_03509	6899_PANS01-02_04228	6900_PANS04-02_03605	6901_PNA99-7_04039	6902_PNA15-1_03749	6903_PNA200-3_04116	6904_PANS06-1_04064	6905_PNA97-1_03759	6906_PANS99-3_03990			1	1	1	1	1	1	1	1	1	1	0
group_4228		Stress-induced bacterial acidophilic repeat motif	10	10	1	4	114				164	164	164	6897_PANS99-36_04251	6898_PANS99-23_04255	6899_PANS01-02_04331	6900_PANS04-02_03981	6901_PNA99-7_04284	6902_PNA15-1_04471	6903_PNA200-3_04365	6904_PANS06-1_04272	6905_PNA97-1_04516	6906_PANS99-3_04393			1	1	1	1	1	1	1	1	1	1	0
aroL		Shikimate kinase 2	10	10	1	1	1067				524	524	524	6897_PANS99-36_00773	6898_PANS99-23_03217	6899_PANS01-02_01836	6900_PANS04-02_02559	6901_PNA99-7_03527	6902_PNA15-1_01891	6903_PNA200-3_03610	6904_PANS06-1_02717	6905_PNA97-1_03456	6906_PANS99-3_01890			1	1	1	1	1	1	1	1	1	1	0
dcuS		Sensor histidine kinase DcuS	10	10	1	1	2946				974	1589	1466	6897_PANS99-36_00166	6898_PANS99-23_02956	6899_PANS01-02_03729	6900_PANS04-02_03172	6901_PNA99-7_03360	6902_PNA15-1_03550	6903_PNA200-3_03482	6904_PANS06-1_03586	6905_PNA97-1_03277	6906_PANS99-3_03104			1	1	1	1	1	1	1	1	1	1	0
purU		Formyltetrahydrofolate deformylase	10	10	1	1	635				848	848	848	6897_PANS99-36_01956	6898_PANS99-23_00635	6899_PANS01-02_00190	6900_PANS04-02_00555	6901_PNA99-7_00544	6902_PNA15-1_00550	6903_PNA200-3_01350	6904_PANS06-1_00923	6905_PNA97-1_02111	6906_PANS99-3_00191			1	1	1	1	1	1	1	1	1	1	0
bcp_1		Putative peroxiredoxin bcp	10	10	1	1	5572				467	467	467	6897_PANS99-36_01563	6898_PANS99-23_03618	6899_PANS01-02_00918	6900_PANS04-02_01288	6901_PNA99-7_01349	6902_PNA15-1_03146	6903_PNA200-3_00194	6904_PANS06-1_00189	6905_PNA97-1_00536	6906_PANS99-3_00918			1	1	1	1	1	1	1	1	1	1	0
group_4232		hypothetical protein	10	10	1	1	652				233	233	233	6897_PANS99-36_01937	6898_PANS99-23_00616	6899_PANS01-02_00212	6900_PANS04-02_00574	6901_PNA99-7_00564	6902_PNA15-1_00570	6903_PNA200-3_01370	6904_PANS06-1_00903	6905_PNA97-1_02130	6906_PANS99-3_00211			1	1	1	1	1	1	1	1	1	1	0
leuA_2		2-isopropylmalate synthase	10	10	1	1	4465				1562	1562	1562	6897_PANS99-36_02748	6898_PANS99-23_01332	6899_PANS01-02_03367	6900_PANS04-02_01919	6901_PNA99-7_01959	6902_PNA15-1_01251	6903_PNA200-3_03118	6904_PANS06-1_02039	6905_PNA97-1_01367	6906_PANS99-3_02972			1	1	1	1	1	1	1	1	1	1	0
group_4234		Putative bacterial sensory transduction regulator	10	10	1	1	1627				479	479	479	6897_PANS99-36_01183	6898_PANS99-23_02184	6899_PANS01-02_01416	6900_PANS04-02_02151	6901_PNA99-7_02863	6902_PNA15-1_02284	6903_PNA200-3_02356	6904_PANS06-1_02313	6905_PNA97-1_02413	6906_PANS99-3_02280			1	1	1	1	1	1	1	1	1	1	0
rho		Transcription termination factor Rho	10	10	1	2	144				1259	1259	1259	6897_PANS99-36_03941	6898_PANS99-23_03801	6899_PANS01-02_03794	6900_PANS04-02_03880	6901_PNA99-7_03717	6902_PNA15-1_04022	6903_PNA200-3_03875	6904_PANS06-1_03826	6905_PNA97-1_04039	6906_PANS99-3_03785			1	1	1	1	1	1	1	1	1	1	0
dgkA		Diacylglycerol kinase	10	10	1	1	2577				368	368	368	6897_PANS99-36_03144	6898_PANS99-23_00871	6899_PANS01-02_03153	6900_PANS04-02_01442	6901_PNA99-7_01484	6902_PNA15-1_01730	6903_PNA200-3_02906	6904_PANS06-1_01499	6905_PNA97-1_00818	6906_PANS99-3_03693			1	1	1	1	1	1	1	1	1	1	0
sigR		ECF RNA polymerase sigma factor SigR	10	10	1	1	2781				557	557	557	6897_PANS99-36_00302	6898_PANS99-23_02499	6899_PANS01-02_02856	6900_PANS04-02_00037	6901_PNA99-7_00018	6902_PNA15-1_00019	6903_PNA200-3_00826	6904_PANS06-1_01443	6905_PNA97-1_02724	6906_PANS99-3_02427			1	1	1	1	1	1	1	1	1	1	0
cpxA_1		Sensor protein CpxA	10	10	1	1	5616				1352	1352	1352	6897_PANS99-36_01519	6898_PANS99-23_03574	6899_PANS01-02_00873	6900_PANS04-02_01244	6901_PNA99-7_01305	6902_PNA15-1_03190	6903_PNA200-3_00238	6904_PANS06-1_00233	6905_PNA97-1_00492	6906_PANS99-3_00874			1	1	1	1	1	1	1	1	1	1	0
ybeZ_1		PhoH-like protein	10	10	1	1	6259				788	788	788	6897_PANS99-36_01803	6898_PANS99-23_00430	6899_PANS01-02_00345	6900_PANS04-02_00707	6901_PNA99-7_00760	6902_PNA15-1_00768	6903_PNA200-3_01505	6904_PANS06-1_00770	6905_PNA97-1_02263	6906_PANS99-3_00344			1	1	1	1	1	1	1	1	1	1	0
group_424		hypothetical protein	10	10	1	1	2951				470	470	470	6897_PANS99-36_00170	6898_PANS99-23_02960	6899_PANS01-02_03487	6900_PANS04-02_03176	6901_PNA99-7_03364	6902_PNA15-1_03546	6903_PNA200-3_03240	6904_PANS06-1_03590	6905_PNA97-1_03281	6906_PANS99-3_03100			1	1	1	1	1	1	1	1	1	1	0
mrdB		Rod shape-determining protein RodA	10	10	1	1	1814				1118	1118	1118	6897_PANS99-36_00984	6898_PANS99-23_02381	6899_PANS01-02_01614	6900_PANS04-02_02350	6901_PNA99-7_03063	6902_PNA15-1_02085	6903_PNA200-3_02554	6904_PANS06-1_02512	6905_PNA97-1_02612	6906_PANS99-3_02080			1	1	1	1	1	1	1	1	1	1	0
rcsD		Phosphotransferase RcsD	10	10	1	1	5782				2660	2660	2660	6897_PANS99-36_01329	6898_PANS99-23_04055	6899_PANS01-02_00721	6900_PANS04-02_01080	6901_PNA99-7_01126	6902_PNA15-1_03390	6903_PNA200-3_00388	6904_PANS06-1_00399	6905_PNA97-1_00340	6906_PANS99-3_00724			1	1	1	1	1	1	1	1	1	1	0
fbp		Fructose-1,6-bisphosphatase class 1	10	10	1	1	2263				1007	1007	1007	6897_PANS99-36_03775	6898_PANS99-23_01534	6899_PANS01-02_02428	6900_PANS04-02_02777	6901_PNA99-7_02161	6902_PNA15-1_02882	6903_PNA200-3_01626	6904_PANS06-1_02929	6905_PNA97-1_03874	6906_PANS99-3_01104			1	1	1	1	1	1	1	1	1	1	0
osmE		Osmotically-inducible lipoprotein E precursor	10	10	1	1	195				335	335	335	6897_PANS99-36_00396	6898_PANS99-23_02612	6899_PANS01-02_02762	6900_PANS04-02_00115	6901_PNA99-7_00105	6902_PNA15-1_00106	6903_PNA200-3_00921	6904_PANS06-1_01353	6905_PNA97-1_02811	6906_PANS99-3_02528			1	1	1	1	1	1	1	1	1	1	0
yggX		Probable Fe(2 )-trafficking protein	10	10	1	1	5275				272	272	272	6897_PANS99-36_02315	6898_PANS99-23_01881	6899_PANS01-02_02094	6900_PANS04-02_03386	6901_PNA99-7_02561	6902_PNA15-1_02587	6903_PNA200-3_01913	6904_PANS06-1_03242	6905_PNA97-1_01702	6906_PANS99-3_01499			1	1	1	1	1	1	1	1	1	1	0
flgF		Flagellar basal-body rod protein FlgF	10	10	1	1	1346				758	758	758	6897_PANS99-36_04134	6898_PANS99-23_03942	6899_PANS01-02_01204	6900_PANS04-02_04118	6901_PNA99-7_04167	6902_PNA15-1_04302	6903_PNA200-3_02197	6904_PANS06-1_04190	6905_PNA97-1_04344	6906_PANS99-3_04275			1	1	1	1	1	1	1	1	1	1	0
rnpA		Ribonuclease P protein component	10	10	1	2	202				359	359	359	6897_PANS99-36_03997	6898_PANS99-23_03856	6899_PANS01-02_03851	6900_PANS04-02_03822	6901_PNA99-7_03774	6902_PNA15-1_03967	6903_PNA200-3_03819	6904_PANS06-1_03770	6905_PNA97-1_04096	6906_PANS99-3_03841			1	1	1	1	1	1	1	1	1	1	0
yqjA_1		Inner membrane protein YqjA	10	10	1	1	5720				650	650	650	6897_PANS99-36_01388	6898_PANS99-23_04112	6899_PANS01-02_00781	6900_PANS04-02_01137	6901_PNA99-7_01186	6902_PNA15-1_03331	6903_PNA200-3_00331	6904_PANS06-1_00340	6905_PNA97-1_00399	6906_PANS99-3_00781			1	1	1	1	1	1	1	1	1	1	0
ndk		Nucleoside diphosphate kinase	10	10	1	1	6534				431	431	431	6897_PANS99-36_01612	6898_PANS99-23_03667	6899_PANS01-02_00967	6900_PANS04-02_01337	6901_PNA99-7_01399	6902_PNA15-1_03097	6903_PNA200-3_00139	6904_PANS06-1_00140	6905_PNA97-1_00585	6906_PANS99-3_00966			1	1	1	1	1	1	1	1	1	1	0
lysC		Lysine-sensitive aspartokinase 3	10	10	1	1	2569				1352	1352	1352	6897_PANS99-36_03152	6898_PANS99-23_00863	6899_PANS01-02_03161	6900_PANS04-02_01434	6901_PNA99-7_01476	6902_PNA15-1_01738	6903_PNA200-3_02914	6904_PANS06-1_01491	6905_PNA97-1_00810	6906_PANS99-3_03701			1	1	1	1	1	1	1	1	1	1	0
fdhS		Fructose dehydrogenase small subunit precursor	10	10	1	1	2957				503	503	503	6897_PANS99-36_00176	6898_PANS99-23_02966	6899_PANS01-02_03493	6900_PANS04-02_03182	6901_PNA99-7_03370	6902_PNA15-1_03540	6903_PNA200-3_03246	6904_PANS06-1_03596	6905_PNA97-1_03287	6906_PANS99-3_03094			1	1	1	1	1	1	1	1	1	1	0
lpp		Major outer membrane lipoprotein Lpp precursor	10	10	1	1	230				236	236	236	6897_PANS99-36_00432	6898_PANS99-23_02648	6899_PANS01-02_02727	6900_PANS04-02_00151	6901_PNA99-7_00141	6902_PNA15-1_00142	6903_PNA200-3_00957	6904_PANS06-1_01317	6905_PNA97-1_02847	6906_PANS99-3_02564			1	1	1	1	1	1	1	1	1	1	0
panD		Aspartate 1-decarboxylase precursor	10	10	1	1	4406				380	380	380	6897_PANS99-36_02806	6898_PANS99-23_01390	6899_PANS01-02_03425	6900_PANS04-02_01977	6901_PNA99-7_02017	6902_PNA15-1_01193	6903_PNA200-3_03177	6904_PANS06-1_02097	6905_PNA97-1_01426	6906_PANS99-3_03030			1	1	1	1	1	1	1	1	1	1	0
cysJ_1		Sulfite reductase [NADPH] flavoprotein alpha-component	10	10	1	1	4864				1757	1757	1757	6897_PANS99-36_02985	6898_PANS99-23_01027	6899_PANS01-02_02993	6900_PANS04-02_01603	6901_PNA99-7_01643	6902_PNA15-1_01570	6903_PNA200-3_02746	6904_PANS06-1_01766	6905_PNA97-1_01067	6906_PANS99-3_03445			1	1	1	1	1	1	1	1	1	1	0
grxA		Glutaredoxin-1	10	10	1	1	1631				263	263	263	6897_PANS99-36_01179	6898_PANS99-23_02188	6899_PANS01-02_01420	6900_PANS04-02_02155	6901_PNA99-7_02867	6902_PNA15-1_02280	6903_PNA200-3_02360	6904_PANS06-1_02317	6905_PNA97-1_02417	6906_PANS99-3_02276			1	1	1	1	1	1	1	1	1	1	0
group_4254		hypothetical protein	10	10	1	1	331				539	539	539	6897_PANS99-36_00535	6898_PANS99-23_02757	6899_PANS01-02_02625	6900_PANS04-02_00252	6901_PNA99-7_00243	6902_PNA15-1_00244	6903_PNA200-3_01058	6904_PANS06-1_01215	6905_PNA97-1_02949	6906_PANS99-3_02666			1	1	1	1	1	1	1	1	1	1	0
kdpB		Potassium-transporting ATPase B chain	10	10	1	3	46				2045	2045	2045	6897_PANS99-36_03643	6898_PANS99-23_03493	6899_PANS01-02_04212	6900_PANS04-02_03621	6901_PNA99-7_04023	6902_PNA15-1_03765	6903_PNA200-3_04100	6904_PANS06-1_04048	6905_PNA97-1_03743	6906_PANS99-3_03974			1	1	1	1	1	1	1	1	1	1	0
group_4256		Proteolipid membrane potential modulator	10	10	1	1	6189				158	158	158	6897_PANS99-36_03200	6898_PANS99-23_00363	6899_PANS01-02_00409	6900_PANS04-02_00773	6901_PNA99-7_00825	6902_PNA15-1_00834	6903_PNA200-3_00756	6904_PANS06-1_00711	6905_PNA97-1_00029	6906_PANS99-3_00410			1	1	1	1	1	1	1	1	1	1	0
phoP_2		Transcriptional regulatory protein PhoP	10	10	1	1	1303				668	668	668	6897_PANS99-36_04091	6898_PANS99-23_03985	6899_PANS01-02_01161	6900_PANS04-02_04075	6901_PNA99-7_04124	6902_PNA15-1_04345	6903_PNA200-3_02154	6904_PANS06-1_04147	6905_PNA97-1_04387	6906_PANS99-3_04232			1	1	1	1	1	1	1	1	1	1	0
norM		Multidrug resistance protein NorM	10	10	1	1	6102				1418	1418	1418	6897_PANS99-36_03268	6898_PANS99-23_00298	6899_PANS01-02_00486	6900_PANS04-02_00839	6901_PNA99-7_00888	6902_PNA15-1_00896	6903_PNA200-3_00686	6904_PANS06-1_00645	6905_PNA97-1_00100	6906_PANS99-3_00484			1	1	1	1	1	1	1	1	1	1	0
lptB_2		Lipopolysaccharide export system ATP-binding protein LptB	10	10	1	3	119				767	767	767	6897_PANS99-36_03572	6898_PANS99-23_03422	6899_PANS01-02_04139	6900_PANS04-02_03692	6901_PNA99-7_03951	6902_PNA15-1_03837	6903_PNA200-3_04028	6904_PANS06-1_03976	6905_PNA97-1_03671	6906_PANS99-3_03903			1	1	1	1	1	1	1	1	1	1	0
group_426		cyclic 3',5'-adenosine monophosphate phosphodiesterase	10	10	1	1	2973				908	908	908	6897_PANS99-36_00190	6898_PANS99-23_02980	6899_PANS01-02_03508	6900_PANS04-02_03196	6901_PNA99-7_03385	6902_PNA15-1_03526	6903_PNA200-3_03260	6904_PANS06-1_03611	6905_PNA97-1_03302	6906_PANS99-3_03372			1	1	1	1	1	1	1	1	1	1	0
ftsH		ATP-dependent zinc metalloprotease FtsH	10	10	1	1	4832				1940	1940	1940	6897_PANS99-36_02953	6898_PANS99-23_01059	6899_PANS01-02_02961	6900_PANS04-02_01635	6901_PNA99-7_01675	6902_PNA15-1_01538	6903_PNA200-3_02714	6904_PANS06-1_01798	6905_PNA97-1_01099	6906_PANS99-3_03477			1	1	1	1	1	1	1	1	1	1	0
recO		DNA repair protein RecO	10	10	1	1	6510				737	737	737	6897_PANS99-36_01641	6898_PANS99-23_03696	6899_PANS01-02_00996	6900_PANS04-02_01366	6901_PNA99-7_01428	6902_PNA15-1_03068	6903_PNA200-3_00110	6904_PANS06-1_00110	6905_PNA97-1_00614	6906_PANS99-3_00995			1	1	1	1	1	1	1	1	1	1	0
rpsH		30S ribosomal protein S8	10	10	1	5	26				392	392	392	6897_PANS99-36_04413	6898_PANS99-23_04545	6899_PANS01-02_04516	6900_PANS04-02_04442	6901_PNA99-7_04567	6902_PNA15-1_04577	6903_PNA200-3_04629	6904_PANS06-1_04565	6905_PNA97-1_04622	6906_PANS99-3_04650			1	1	1	1	1	1	1	1	1	1	0
comR_1		HTH-type transcriptional repressor ComR	10	10	1	1	275				554	554	554	6897_PANS99-36_00483	6898_PANS99-23_02706	6899_PANS01-02_02676	6900_PANS04-02_00201	6901_PNA99-7_00192	6902_PNA15-1_00193	6903_PNA200-3_01008	6904_PANS06-1_01266	6905_PNA97-1_02898	6906_PANS99-3_02615			1	1	1	1	1	1	1	1	1	1	0
tcyP		L-cystine uptake protein TcyP	10	10	1	1	197				1391	1391	1391	6897_PANS99-36_00398	6898_PANS99-23_02614	6899_PANS01-02_02760	6900_PANS04-02_00117	6901_PNA99-7_00107	6902_PNA15-1_00108	6903_PNA200-3_00923	6904_PANS06-1_01351	6905_PNA97-1_02813	6906_PANS99-3_02530			1	1	1	1	1	1	1	1	1	1	0
sspB		Stringent starvation protein B	10	10	1	1	4865				485	485	485	6897_PANS99-36_02986	6898_PANS99-23_01026	6899_PANS01-02_02994	6900_PANS04-02_01602	6901_PNA99-7_01642	6902_PNA15-1_01571	6903_PNA200-3_02747	6904_PANS06-1_01765	6905_PNA97-1_01066	6906_PANS99-3_03444			1	1	1	1	1	1	1	1	1	1	0
ampH		D-alanyl-D-alanine-carboxypeptidase/endopeptidase AmpH precursor	10	10	1	1	5598				1163	1163	1163	6897_PANS99-36_01537	6898_PANS99-23_03592	6899_PANS01-02_00891	6900_PANS04-02_01262	6901_PNA99-7_01323	6902_PNA15-1_03172	6903_PNA200-3_00220	6904_PANS06-1_00215	6905_PNA97-1_00510	6906_PANS99-3_00892			1	1	1	1	1	1	1	1	1	1	0
ydfH_3		Uncharacterized HTH-type transcriptional regulator YdfH	10	10	1	1	941				722	722	722	6897_PANS99-36_00671	6898_PANS99-23_03110	6899_PANS01-02_04477	6900_PANS04-02_02671	6901_PNA99-7_03632	6902_PNA15-1_01778	6903_PNA200-3_03504	6904_PANS06-1_02822	6905_PNA97-1_03562	6906_PANS99-3_01782			1	1	1	1	1	1	1	1	1	1	0
ftsZ		Cell division protein FtsZ	10	10	1	1	4447				1154	1154	1154	6897_PANS99-36_02766	6898_PANS99-23_01350	6899_PANS01-02_03385	6900_PANS04-02_01937	6901_PNA99-7_01977	6902_PNA15-1_01233	6903_PNA200-3_03136	6904_PANS06-1_02057	6905_PNA97-1_01385	6906_PANS99-3_02990			1	1	1	1	1	1	1	1	1	1	0
phnJ		Alpha-D-ribose 1-methylphosphonate 5-phosphate C-P lyase	10	10	1	1	6081				848	848	848	6897_PANS99-36_03289	6898_PANS99-23_00277	6899_PANS01-02_00507	6900_PANS04-02_00860	6901_PNA99-7_00909	6902_PNA15-1_00917	6903_PNA200-3_00665	6904_PANS06-1_00624	6905_PNA97-1_00121	6906_PANS99-3_00505			1	1	1	1	1	1	1	1	1	1	0
group_427		hypothetical protein	10	10	1	1	2977				536	536	536	6897_PANS99-36_00194	6898_PANS99-23_02984	6899_PANS01-02_03512	6900_PANS04-02_03200	6901_PNA99-7_03389	6902_PNA15-1_03522	6903_PNA200-3_03264	6904_PANS06-1_03615	6905_PNA97-1_03306	6906_PANS99-3_03368			1	1	1	1	1	1	1	1	1	1	0
der		GTPase Der	10	10	1	1	6526				1484	1484	1484	6897_PANS99-36_01604	6898_PANS99-23_03659	6899_PANS01-02_00959	6900_PANS04-02_01329	6901_PNA99-7_01391	6902_PNA15-1_03105	6903_PNA200-3_00147	6904_PANS06-1_00148	6905_PNA97-1_00577	6906_PANS99-3_00958			1	1	1	1	1	1	1	1	1	1	0
rbsB_5		D-ribose-binding periplasmic protein precursor	10	10	1	2	6				875	875	875	6897_PANS99-36_04334	6898_PANS99-23_04389	6899_PANS01-02_03936	6900_PANS04-02_04349	6901_PNA99-7_03859	6902_PNA15-1_04554	6903_PNA200-3_03734	6904_PANS06-1_03684	6905_PNA97-1_04599	6906_PANS99-3_04628			1	1	1	1	1	1	1	1	1	1	0
mltC		Membrane-bound lytic murein transglycosylase C precursor	10	10	1	1	5274				1079	1079	1079	6897_PANS99-36_02314	6898_PANS99-23_01880	6899_PANS01-02_02095	6900_PANS04-02_03385	6901_PNA99-7_02560	6902_PNA15-1_02588	6903_PNA200-3_01912	6904_PANS06-1_03241	6905_PNA97-1_01703	6906_PANS99-3_01498			1	1	1	1	1	1	1	1	1	1	0
fliM		Flagellar motor switch protein FliM	10	10	1	1	6198				1007	1007	1007	6897_PANS99-36_03191	6898_PANS99-23_00372	6899_PANS01-02_00400	6900_PANS04-02_00764	6901_PNA99-7_00816	6902_PNA15-1_00825	6903_PNA200-3_00765	6904_PANS06-1_00720	6905_PNA97-1_00020	6906_PANS99-3_00401			1	1	1	1	1	1	1	1	1	1	0
degS		Serine endoprotease DegS	10	10	1	1	4872				1061	1061	1061	6897_PANS99-36_02993	6898_PANS99-23_01019	6899_PANS01-02_03001	6900_PANS04-02_01595	6901_PNA99-7_01635	6902_PNA15-1_01578	6903_PNA200-3_02754	6904_PANS06-1_01758	6905_PNA97-1_01059	6906_PANS99-3_03437			1	1	1	1	1	1	1	1	1	1	0
group_4275	kipR_1	HTH-type transcriptional regulator KipR	10	10	1	1	5407				752	752	752	6897_PANS99-36_02449	6898_PANS99-23_02015	6899_PANS01-02_01961	6900_PANS04-02_03521	6901_PNA99-7_02694	6902_PNA15-1_02454	6903_PNA200-3_02047	6904_PANS06-1_03378	6905_PNA97-1_01569	6906_PANS99-3_01679			1	1	1	1	1	1	1	1	1	1	0
group_4276		hypothetical protein	10	10	1	3	179				170	170	170	6897_PANS99-36_03514	6898_PANS99-23_03364	6899_PANS01-02_04408	6900_PANS04-02_03750	6901_PNA99-7_03893	6902_PNA15-1_03895	6903_PNA200-3_03969	6904_PANS06-1_03918	6905_PNA97-1_03613	6906_PANS99-3_04547			1	1	1	1	1	1	1	1	1	1	0
ssb_1		Single-stranded DNA-binding protein	10	10	1	1	2596				545	545	545	6897_PANS99-36_03126	6898_PANS99-23_00889	6899_PANS01-02_03134	6900_PANS04-02_01461	6901_PNA99-7_01502	6902_PNA15-1_01711	6903_PNA200-3_02888	6904_PANS06-1_01517	6905_PNA97-1_00836	6906_PANS99-3_03674			1	1	1	1	1	1	1	1	1	1	0
rplR		50S ribosomal protein L18	10	10	1	5	24				353	353	353	6897_PANS99-36_04415	6898_PANS99-23_04547	6899_PANS01-02_04518	6900_PANS04-02_04440	6901_PNA99-7_04569	6902_PNA15-1_04579	6903_PNA200-3_04631	6904_PANS06-1_04567	6905_PNA97-1_04624	6906_PANS99-3_04652			1	1	1	1	1	1	1	1	1	1	0
yahK_1		Aldehyde reductase YahK	10	10	1	1	2593				1064	1064	1064	6897_PANS99-36_03129	6898_PANS99-23_00886	6899_PANS01-02_03137	6900_PANS04-02_01458	6901_PNA99-7_01499	6902_PNA15-1_01714	6903_PNA200-3_02891	6904_PANS06-1_01514	6905_PNA97-1_00833	6906_PANS99-3_03677			1	1	1	1	1	1	1	1	1	1	0
dsbD_2		Thiol:disulfide interchange protein DsbD precursor	10	10	1	1	2979				803	1235	1191	6897_PANS99-36_00196	6898_PANS99-23_02986	6899_PANS01-02_03514	6900_PANS04-02_03202	6901_PNA99-7_03391	6902_PNA15-1_03520	6903_PNA200-3_03266	6904_PANS06-1_03617	6905_PNA97-1_03064	6906_PANS99-3_03366			1	1	1	1	1	1	1	1	1	1	0
rplN		50S ribosomal protein L14	10	10	1	5	30				371	371	371	6897_PANS99-36_04409	6898_PANS99-23_04541	6899_PANS01-02_04512	6900_PANS04-02_04446	6901_PNA99-7_04563	6902_PNA15-1_04573	6903_PNA200-3_04625	6904_PANS06-1_04561	6905_PNA97-1_04618	6906_PANS99-3_04646			1	1	1	1	1	1	1	1	1	1	0
cysD		Sulfate adenylyltransferase subunit 2	10	10	1	1	5411				908	908	908	6897_PANS99-36_02453	6898_PANS99-23_02019	6899_PANS01-02_01957	6900_PANS04-02_03525	6901_PNA99-7_02698	6902_PNA15-1_02450	6903_PNA200-3_02051	6904_PANS06-1_03382	6905_PNA97-1_01565	6906_PANS99-3_01683			1	1	1	1	1	1	1	1	1	1	0
ftnA		Ferritin-1	10	10	1	1	2529				506	506	506	6897_PANS99-36_02253	6898_PANS99-23_01735	6899_PANS01-02_02168	6900_PANS04-02_02958	6901_PNA99-7_02368	6902_PNA15-1_02663	6903_PNA200-3_01852	6904_PANS06-1_03166	6905_PNA97-1_01779	6906_PANS99-3_01317			1	1	1	1	1	1	1	1	1	1	0
ptsO		Phosphocarrier protein NPr	10	10	1	1	4860				272	272	272	6897_PANS99-36_02981	6898_PANS99-23_01031	6899_PANS01-02_02989	6900_PANS04-02_01607	6901_PNA99-7_01647	6902_PNA15-1_01566	6903_PNA200-3_02742	6904_PANS06-1_01770	6905_PNA97-1_01071	6906_PANS99-3_03449			1	1	1	1	1	1	1	1	1	1	0
group_4284		hypothetical protein	10	10	1	1	1114				578	578	578	6897_PANS99-36_00821	6898_PANS99-23_03265	6899_PANS01-02_01789	6900_PANS04-02_02512	6901_PNA99-7_03480	6902_PNA15-1_01938	6903_PNA200-3_03657	6904_PANS06-1_02670	6905_PNA97-1_03409	6906_PANS99-3_01937			1	1	1	1	1	1	1	1	1	1	0
glpF		Glycerol uptake facilitator protein	10	10	1	4	102				848	848	848	6897_PANS99-36_04263	6898_PANS99-23_04267	6899_PANS01-02_04343	6900_PANS04-02_03969	6901_PNA99-7_04296	6902_PNA15-1_04483	6903_PNA200-3_04377	6904_PANS06-1_04260	6905_PNA97-1_04528	6906_PANS99-3_04405			1	1	1	1	1	1	1	1	1	1	0
htrB_1		Lipid A biosynthesis lauroyl acyltransferase	10	10	1	1	1368				923	923	923	6897_PANS99-36_04156	6898_PANS99-23_03920	6899_PANS01-02_01226	6900_PANS04-02_04140	6901_PNA99-7_04189	6902_PNA15-1_04280	6903_PNA200-3_02219	6904_PANS06-1_04212	6905_PNA97-1_04322	6906_PANS99-3_04297			1	1	1	1	1	1	1	1	1	1	0
argT_2		Lysine-arginine-ornithine-binding periplasmic protein precursor	10	10	1	1	5727				782	782	782	6897_PANS99-36_01381	6898_PANS99-23_04105	6899_PANS01-02_00774	6900_PANS04-02_01130	6901_PNA99-7_01179	6902_PNA15-1_03338	6903_PNA200-3_00338	6904_PANS06-1_00347	6905_PNA97-1_00392	6906_PANS99-3_00774			1	1	1	1	1	1	1	1	1	1	0
rpmI		50S ribosomal protein L35	10	10	1	1	206				197	197	197	6897_PANS99-36_00408	6898_PANS99-23_02624	6899_PANS01-02_02751	6900_PANS04-02_00127	6901_PNA99-7_00117	6902_PNA15-1_00118	6903_PNA200-3_00933	6904_PANS06-1_01341	6905_PNA97-1_02823	6906_PANS99-3_02540			1	1	1	1	1	1	1	1	1	1	0
era		GTPase Era	10	10	1	1	6509				905	905	905	6897_PANS99-36_01642	6898_PANS99-23_03697	6899_PANS01-02_00997	6900_PANS04-02_01367	6901_PNA99-7_01429	6902_PNA15-1_03067	6903_PNA200-3_00109	6904_PANS06-1_00109	6905_PNA97-1_00615	6906_PANS99-3_00996			1	1	1	1	1	1	1	1	1	1	0
group_429		Aspartate racemase	10	10	1	1	2980				488	692	651	6897_PANS99-36_00197	6898_PANS99-23_02987	6899_PANS01-02_03515	6900_PANS04-02_03203	6901_PNA99-7_03392	6902_PNA15-1_03519	6903_PNA200-3_03267	6904_PANS06-1_03618	6905_PNA97-1_03065	6906_PANS99-3_03365			1	1	1	1	1	1	1	1	1	1	0
aspT		Aspartate/alanine antiporter	10	10	1	1	1633				1691	1691	1691	6897_PANS99-36_01177	6898_PANS99-23_02190	6899_PANS01-02_01422	6900_PANS04-02_02157	6901_PNA99-7_02869	6902_PNA15-1_02278	6903_PNA200-3_02362	6904_PANS06-1_02319	6905_PNA97-1_02419	6906_PANS99-3_02274			1	1	1	1	1	1	1	1	1	1	0
dcd		Deoxycytidine triphosphate deaminase	10	10	1	1	5887				581	581	581	6897_PANS99-36_03406	6898_PANS99-23_00105	6899_PANS01-02_00619	6900_PANS04-02_00975	6901_PNA99-7_01024	6902_PNA15-1_01030	6903_PNA200-3_00493	6904_PANS06-1_00505	6905_PNA97-1_00234	6906_PANS99-3_00619			1	1	1	1	1	1	1	1	1	1	0
sugB_2		Trehalose transport system permease protein SugB	10	10	1	1	2646				815	815	815	6897_PANS99-36_03075	6898_PANS99-23_00941	6899_PANS01-02_03083	6900_PANS04-02_01512	6901_PNA99-7_01553	6902_PNA15-1_01660	6903_PNA200-3_02837	6904_PANS06-1_01569	6905_PNA97-1_00887	6906_PANS99-3_03623			1	1	1	1	1	1	1	1	1	1	0
ompR_2		Transcriptional regulatory protein OmpR	10	10	1	1	5615				680	680	680	6897_PANS99-36_01520	6898_PANS99-23_03575	6899_PANS01-02_00874	6900_PANS04-02_01245	6901_PNA99-7_01306	6902_PNA15-1_03189	6903_PNA200-3_00237	6904_PANS06-1_00232	6905_PNA97-1_00493	6906_PANS99-3_00875			1	1	1	1	1	1	1	1	1	1	0
fliQ		Flagellar biosynthetic protein FliQ	10	10	1	1	6194				269	269	269	6897_PANS99-36_03195	6898_PANS99-23_00368	6899_PANS01-02_00404	6900_PANS04-02_00768	6901_PNA99-7_00820	6902_PNA15-1_00829	6903_PNA200-3_00761	6904_PANS06-1_00716	6905_PNA97-1_00024	6906_PANS99-3_00405			1	1	1	1	1	1	1	1	1	1	0
sufB		FeS cluster assembly protein SufB	10	10	1	1	224				1493	1493	1493	6897_PANS99-36_00426	6898_PANS99-23_02642	6899_PANS01-02_02733	6900_PANS04-02_00145	6901_PNA99-7_00135	6902_PNA15-1_00136	6903_PNA200-3_00951	6904_PANS06-1_01323	6905_PNA97-1_02841	6906_PANS99-3_02558			1	1	1	1	1	1	1	1	1	1	0
glpR_3		Glycerol-3-phosphate regulon repressor	10	10	1	3	144				758	758	758	6897_PANS99-36_03548	6898_PANS99-23_03398	6899_PANS01-02_04374	6900_PANS04-02_03716	6901_PNA99-7_03927	6902_PNA15-1_03861	6903_PNA200-3_04003	6904_PANS06-1_03952	6905_PNA97-1_03647	6906_PANS99-3_04581			1	1	1	1	1	1	1	1	1	1	0
serA_2		D-3-phosphoglycerate dehydrogenase	10	10	1	1	5314				1238	1238	1238	6897_PANS99-36_02354	6898_PANS99-23_01920	6899_PANS01-02_02055	6900_PANS04-02_03425	6901_PNA99-7_02600	6902_PNA15-1_02548	6903_PNA200-3_01952	6904_PANS06-1_03282	6905_PNA97-1_01663	6906_PANS99-3_01538			1	1	1	1	1	1	1	1	1	1	0
rpoS		RNA polymerase sigma factor RpoS	10	10	1	1	5422				992	992	992	6897_PANS99-36_02464	6898_PANS99-23_02030	6899_PANS01-02_01946	6900_PANS04-02_03536	6901_PNA99-7_02709	6902_PNA15-1_02439	6903_PNA200-3_02062	6904_PANS06-1_03393	6905_PNA97-1_01554	6906_PANS99-3_01694			1	1	1	1	1	1	1	1	1	1	0
rplS		50S ribosomal protein L19	10	10	1	1	5439				347	347	347	6897_PANS99-36_02494	6898_PANS99-23_02057	6899_PANS01-02_01917	6900_PANS04-02_03564	6901_PNA99-7_02737	6902_PNA15-1_02411	6903_PNA200-3_02089	6904_PANS06-1_03421	6905_PNA97-1_01496	6906_PANS99-3_01749			1	1	1	1	1	1	1	1	1	1	0
group_430		hypothetical protein	10	10	1	1	2981				356	356	356	6897_PANS99-36_00198	6898_PANS99-23_02988	6899_PANS01-02_03516	6900_PANS04-02_03204	6901_PNA99-7_03393	6902_PNA15-1_03518	6903_PNA200-3_03268	6904_PANS06-1_03619	6905_PNA97-1_03066	6906_PANS99-3_03364			1	1	1	1	1	1	1	1	1	1	0
oppD_1		Oligopeptide transport ATP-binding protein OppD	10	10	1	1	619				1013	1013	1013	6897_PANS99-36_01971	6898_PANS99-23_00650	6899_PANS01-02_00175	6900_PANS04-02_00540	6901_PNA99-7_00529	6902_PNA15-1_00535	6903_PNA200-3_01335	6904_PANS06-1_00938	6905_PNA97-1_02095	6906_PANS99-3_00176			1	1	1	1	1	1	1	1	1	1	0
djlA		DnaJ-like protein DjlA	10	10	1	1	4484				815	815	815	6897_PANS99-36_02729	6898_PANS99-23_01313	6899_PANS01-02_03348	6900_PANS04-02_01900	6901_PNA99-7_01940	6902_PNA15-1_01270	6903_PNA200-3_03099	6904_PANS06-1_02020	6905_PNA97-1_01348	6906_PANS99-3_02953			1	1	1	1	1	1	1	1	1	1	0
oxyR_3		Hydrogen peroxide-inducible genes activator	10	10	1	4	82				917	917	917	6897_PANS99-36_04283	6898_PANS99-23_04287	6899_PANS01-02_04364	6900_PANS04-02_03949	6901_PNA99-7_04316	6902_PNA15-1_04503	6903_PNA200-3_04397	6904_PANS06-1_04240	6905_PNA97-1_04549	6906_PANS99-3_04425			1	1	1	1	1	1	1	1	1	1	0
phnE_2		Phosphate-import permease protein PhnE	10	10	1	1	6089				854	854	854	6897_PANS99-36_03281	6898_PANS99-23_00285	6899_PANS01-02_00499	6900_PANS04-02_00852	6901_PNA99-7_00901	6902_PNA15-1_00909	6903_PNA200-3_00673	6904_PANS06-1_00632	6905_PNA97-1_00113	6906_PANS99-3_00497			1	1	1	1	1	1	1	1	1	1	0
efp		Elongation factor P	10	10	1	1	4877				566	566	566	6897_PANS99-36_02998	6898_PANS99-23_01014	6899_PANS01-02_03006	6900_PANS04-02_01590	6901_PNA99-7_01630	6902_PNA15-1_01583	6903_PNA200-3_02759	6904_PANS06-1_01753	6905_PNA97-1_01054	6906_PANS99-3_03432			1	1	1	1	1	1	1	1	1	1	0
leuC1		3-isopropylmalate dehydratase large subunit 1	10	10	1	1	4467				1397	1397	1397	6897_PANS99-36_02746	6898_PANS99-23_01330	6899_PANS01-02_03365	6900_PANS04-02_01917	6901_PNA99-7_01957	6902_PNA15-1_01253	6903_PNA200-3_03116	6904_PANS06-1_02037	6905_PNA97-1_01365	6906_PANS99-3_02970			1	1	1	1	1	1	1	1	1	1	0
group_4306		Phage antirepressor protein KilAC domain	10	10	1	1	3069				707	707	707	6897_PANS99-36_00050	6898_PANS99-23_03089	6899_PANS01-02_03616	6900_PANS04-02_03302	6901_PNA99-7_03246	6902_PNA15-1_03406	6903_PNA200-3_03367	6904_PANS06-1_03469	6905_PNA97-1_03165	6906_PANS99-3_03236			1	1	1	1	1	1	1	1	1	1	0
rpsN		30S ribosomal protein S14	10	10	1	5	27				305	305	305	6897_PANS99-36_04412	6898_PANS99-23_04544	6899_PANS01-02_04515	6900_PANS04-02_04443	6901_PNA99-7_04566	6902_PNA15-1_04576	6903_PNA200-3_04628	6904_PANS06-1_04564	6905_PNA97-1_04621	6906_PANS99-3_04649			1	1	1	1	1	1	1	1	1	1	0
fnr		Fumarate and nitrate reduction regulatory protein	10	10	1	1	527				740	740	740	6897_PANS99-36_02064	6898_PANS99-23_00743	6899_PANS01-02_00082	6900_PANS04-02_00447	6901_PNA99-7_00436	6902_PNA15-1_00442	6903_PNA200-3_01242	6904_PANS06-1_01031	6905_PNA97-1_02002	6906_PANS99-3_00083			1	1	1	1	1	1	1	1	1	1	0
group_4309		hypothetical protein	10	10	1	1	671				167	167	167	6897_PANS99-36_01918	6898_PANS99-23_00596	6899_PANS01-02_00231	6900_PANS04-02_00593	6901_PNA99-7_00583	6902_PNA15-1_00589	6903_PNA200-3_01389	6904_PANS06-1_00884	6905_PNA97-1_02149	6906_PANS99-3_00230			1	1	1	1	1	1	1	1	1	1	0
group_431		hypothetical protein	10	10	1	1	2984				659	659	659	6897_PANS99-36_00201	6898_PANS99-23_02991	6899_PANS01-02_03519	6900_PANS04-02_03207	6901_PNA99-7_03148	6902_PNA15-1_03515	6903_PNA200-3_03271	6904_PANS06-1_03622	6905_PNA97-1_03069	6906_PANS99-3_03361			1	1	1	1	1	1	1	1	1	1	0
mraY		Phospho-N-acetylmuramoyl-pentapeptide-transferase	10	10	1	1	4455				1082	1082	1082	6897_PANS99-36_02758	6898_PANS99-23_01342	6899_PANS01-02_03377	6900_PANS04-02_01929	6901_PNA99-7_01969	6902_PNA15-1_01241	6903_PNA200-3_03128	6904_PANS06-1_02049	6905_PNA97-1_01377	6906_PANS99-3_02982			1	1	1	1	1	1	1	1	1	1	0
hda		DnaA regulatory inactivator Hda	10	10	1	1	5556				776	776	776	6897_PANS99-36_01577	6898_PANS99-23_03632	6899_PANS01-02_00932	6900_PANS04-02_01302	6901_PNA99-7_01364	6902_PNA15-1_03132	6903_PNA200-3_00180	6904_PANS06-1_00175	6905_PNA97-1_00550	6906_PANS99-3_00932			1	1	1	1	1	1	1	1	1	1	0
exuT_3		Hexuronate transporter	10	10	1	1	2310				1304	1304	1304	6897_PANS99-36_03823	6898_PANS99-23_01581	6899_PANS01-02_02381	6900_PANS04-02_02824	6901_PNA99-7_02208	6902_PNA15-1_02835	6903_PNA200-3_01673	6904_PANS06-1_02976	6905_PNA97-1_03922	6906_PANS99-3_01151			1	1	1	1	1	1	1	1	1	1	0
group_4313		putative dehydrogenase	10	10	1	1	2464				425	425	425	6897_PANS99-36_02189	6898_PANS99-23_01670	6899_PANS01-02_02233	6900_PANS04-02_02892	6901_PNA99-7_02304	6902_PNA15-1_02728	6903_PNA200-3_01787	6904_PANS06-1_03102	6905_PNA97-1_01844	6906_PANS99-3_01253			1	1	1	1	1	1	1	1	1	1	0
tpx		Thiol peroxidase	10	10	1	1	553				503	503	503	6897_PANS99-36_02037	6898_PANS99-23_00716	6899_PANS01-02_00110	6900_PANS04-02_00475	6901_PNA99-7_00464	6902_PNA15-1_00470	6903_PNA200-3_01270	6904_PANS06-1_01003	6905_PNA97-1_02030	6906_PANS99-3_00111			1	1	1	1	1	1	1	1	1	1	0
pyrE		Orotate phosphoribosyltransferase	10	10	1	4	59				641	641	641	6897_PANS99-36_04215	6898_PANS99-23_04219	6899_PANS01-02_04295	6900_PANS04-02_04017	6901_PNA99-7_04248	6902_PNA15-1_04435	6903_PNA200-3_04329	6904_PANS06-1_04309	6905_PNA97-1_04480	6906_PANS99-3_04357			1	1	1	1	1	1	1	1	1	1	0
yohK_1		Inner membrane protein YohK	10	10	1	1	5859				692	692	692	6897_PANS99-36_03435	6898_PANS99-23_00076	6899_PANS01-02_00645	6900_PANS04-02_01003	6901_PNA99-7_01050	6902_PNA15-1_01059	6903_PNA200-3_00464	6904_PANS06-1_00476	6905_PNA97-1_00263	6906_PANS99-3_00648			1	1	1	1	1	1	1	1	1	1	0
group_4317		hypothetical protein	10	10	1	1	1379				173	173	173	6897_PANS99-36_04167	6898_PANS99-23_03909	6899_PANS01-02_01237	6900_PANS04-02_04151	6901_PNA99-7_04200	6902_PNA15-1_04269	6903_PNA200-3_02230	6904_PANS06-1_04223	6905_PNA97-1_04311	6906_PANS99-3_04308			1	1	1	1	1	1	1	1	1	1	0
group_4318		hypothetical protein	10	10	1	4	35				617	617	617	6897_PANS99-36_04204	6898_PANS99-23_04210	6899_PANS01-02_04284	6900_PANS04-02_04028	6901_PNA99-7_04237	6902_PNA15-1_04424	6903_PNA200-3_04485	6904_PANS06-1_04320	6905_PNA97-1_04469	6906_PANS99-3_04345			1	1	1	1	1	1	1	1	1	1	0
ilvA		L-threonine dehydratase biosynthetic IlvA	10	10	1	3	10				1547	1547	1547	6897_PANS99-36_03679	6898_PANS99-23_03529	6899_PANS01-02_04248	6900_PANS04-02_03585	6901_PNA99-7_04059	6902_PNA15-1_03729	6903_PNA200-3_04136	6904_PANS06-1_04084	6905_PNA97-1_03779	6906_PANS99-3_04010			1	1	1	1	1	1	1	1	1	1	0
pgl_3		6-phosphogluconolactonase	10	10	1	1	3004				1145	1145	1145	6897_PANS99-36_00208	6898_PANS99-23_02998	6899_PANS01-02_03526	6900_PANS04-02_03214	6901_PNA99-7_03155	6902_PNA15-1_03508	6903_PNA200-3_03278	6904_PANS06-1_03629	6905_PNA97-1_03076	6906_PANS99-3_03354			1	1	1	1	1	1	1	1	1	1	0
ycgE		HTH-type transcriptional repressor YcgE	10	10	1	1	1686				734	734	734	6897_PANS99-36_01125	6898_PANS99-23_02240	6899_PANS01-02_01474	6900_PANS04-02_02209	6901_PNA99-7_02922	6902_PNA15-1_02226	6903_PNA200-3_02414	6904_PANS06-1_02371	6905_PNA97-1_02471	6906_PANS99-3_02221			1	1	1	1	1	1	1	1	1	1	0
aroP_1		Aromatic amino acid transport protein AroP	10	10	1	1	5587				1472	1472	1472	6897_PANS99-36_01548	6898_PANS99-23_03603	6899_PANS01-02_00902	6900_PANS04-02_01273	6901_PNA99-7_01334	6902_PNA15-1_03161	6903_PNA200-3_00209	6904_PANS06-1_00204	6905_PNA97-1_00521	6906_PANS99-3_00903			1	1	1	1	1	1	1	1	1	1	0
flgG		Flagellar basal-body rod protein FlgG	10	10	1	1	1345				782	782	782	6897_PANS99-36_04133	6898_PANS99-23_03943	6899_PANS01-02_01203	6900_PANS04-02_04117	6901_PNA99-7_04166	6902_PNA15-1_04303	6903_PNA200-3_02196	6904_PANS06-1_04189	6905_PNA97-1_04345	6906_PANS99-3_04274			1	1	1	1	1	1	1	1	1	1	0
uppP		Undecaprenyl-diphosphatase	10	10	1	1	2451				818	818	818	6897_PANS99-36_02176	6898_PANS99-23_01657	6899_PANS01-02_02246	6900_PANS04-02_02879	6901_PNA99-7_02291	6902_PNA15-1_02741	6903_PNA200-3_01774	6904_PANS06-1_03089	6905_PNA97-1_01857	6906_PANS99-3_01240			1	1	1	1	1	1	1	1	1	1	0
group_4324		hypothetical protein	10	10	1	1	83				278	278	278	6897_PANS99-36_00346	6898_PANS99-23_02562	6899_PANS01-02_02814	6900_PANS04-02_00064	6901_PNA99-7_00054	6902_PNA15-1_00055	6903_PNA200-3_00869	6904_PANS06-1_01404	6905_PNA97-1_02760	6906_PANS99-3_02477			1	1	1	1	1	1	1	1	1	1	0
rdgC		Recombination-associated protein RdgC	10	10	1	1	1070				911	911	911	6897_PANS99-36_00776	6898_PANS99-23_03220	6899_PANS01-02_01833	6900_PANS04-02_02556	6901_PNA99-7_03524	6902_PNA15-1_01894	6903_PNA200-3_03613	6904_PANS06-1_02714	6905_PNA97-1_03453	6906_PANS99-3_01893			1	1	1	1	1	1	1	1	1	1	0
group_4326		Fructosamine kinase	10	10	1	1	201				893	893	893	6897_PANS99-36_00402	6898_PANS99-23_02618	6899_PANS01-02_02756	6900_PANS04-02_00121	6901_PNA99-7_00111	6902_PNA15-1_00112	6903_PNA200-3_00927	6904_PANS06-1_01347	6905_PNA97-1_02817	6906_PANS99-3_02534			1	1	1	1	1	1	1	1	1	1	0
pasT		Persistence and stress-resistance toxin PasT	10	10	1	1	6491				434	434	434	6897_PANS99-36_01660	6898_PANS99-23_03715	6899_PANS01-02_01015	6900_PANS04-02_01385	6901_PNA99-7_01447	6902_PNA15-1_03049	6903_PNA200-3_00091	6904_PANS06-1_00091	6905_PNA97-1_00633	6906_PANS99-3_01014			1	1	1	1	1	1	1	1	1	1	0
pstB		Phosphate import ATP-binding protein PstB	10	10	1	2	37				773	773	773	6897_PANS99-36_04303	6898_PANS99-23_04420	6899_PANS01-02_03905	6900_PANS04-02_04318	6901_PNA99-7_03828	6902_PNA15-1_04523	6903_PNA200-3_03765	6904_PANS06-1_03715	6905_PNA97-1_04568	6906_PANS99-3_04597			1	1	1	1	1	1	1	1	1	1	0
map_1		Methionine aminopeptidase	10	10	1	1	4378				794	794	794	6897_PANS99-36_02833	6898_PANS99-23_01417	6899_PANS01-02_03452	6900_PANS04-02_02004	6901_PNA99-7_02044	6902_PNA15-1_01166	6903_PNA200-3_03204	6904_PANS06-1_02124	6905_PNA97-1_01453	6906_PANS99-3_03057			1	1	1	1	1	1	1	1	1	1	0
group_4330		sulfur carrier protein ThiS	10	10	1	1	2894				197	197	197	6897_PANS99-36_00127	6898_PANS99-23_02916	6899_PANS01-02_03690	6900_PANS04-02_03133	6901_PNA99-7_03322	6902_PNA15-1_03600	6903_PNA200-3_03443	6904_PANS06-1_03545	6905_PNA97-1_03238	6906_PANS99-3_03161			1	1	1	1	1	1	1	1	1	1	0
nuoJ		NADH-quinone oxidoreductase subunit J	10	10	1	1	5762				551	551	551	6897_PANS99-36_01346	6898_PANS99-23_04072	6899_PANS01-02_00741	6900_PANS04-02_01097	6901_PNA99-7_01144	6902_PNA15-1_03373	6903_PNA200-3_00371	6904_PANS06-1_00382	6905_PNA97-1_00357	6906_PANS99-3_00741			1	1	1	1	1	1	1	1	1	1	0
ftsA		Cell division protein FtsA	10	10	1	1	4448				1256	1256	1256	6897_PANS99-36_02765	6898_PANS99-23_01349	6899_PANS01-02_03384	6900_PANS04-02_01936	6901_PNA99-7_01976	6902_PNA15-1_01234	6903_PNA200-3_03135	6904_PANS06-1_02056	6905_PNA97-1_01384	6906_PANS99-3_02989			1	1	1	1	1	1	1	1	1	1	0
accA		Acetyl-coenzyme A carboxylase carboxyl transferase subunit alpha	10	10	1	1	4361				956	956	956	6897_PANS99-36_02850	6898_PANS99-23_01434	6899_PANS01-02_03469	6900_PANS04-02_02021	6901_PNA99-7_02061	6902_PNA15-1_01149	6903_PNA200-3_03221	6904_PANS06-1_02141	6905_PNA97-1_01470	6906_PANS99-3_03074			1	1	1	1	1	1	1	1	1	1	0
iscR		HTH-type transcriptional regulator IscR	10	10	1	1	6541				497	497	497	6897_PANS99-36_01619	6898_PANS99-23_03674	6899_PANS01-02_00974	6900_PANS04-02_01344	6901_PNA99-7_01406	6902_PNA15-1_03090	6903_PNA200-3_00132	6904_PANS06-1_00133	6905_PNA97-1_00592	6906_PANS99-3_00973			1	1	1	1	1	1	1	1	1	1	0
fre		NAD(P)H-flavin reductase	10	10	1	2	89				701	701	701	6897_PANS99-36_03883	6898_PANS99-23_03745	6899_PANS01-02_03736	6900_PANS04-02_03936	6901_PNA99-7_03659	6902_PNA15-1_04078	6903_PNA200-3_03933	6904_PANS06-1_03882	6905_PNA97-1_03981	6906_PANS99-3_03727			1	1	1	1	1	1	1	1	1	1	0
group_4336		Helix-turn-helix domain	10	10	1	1	3225				314	314	314	6897_PANS99-36_00007	6898_PANS99-23_04048	6899_PANS01-02_04573	6900_PANS04-02_00010	6901_PNA99-7_04655	6902_PNA15-1_04650	6903_PNA200-3_00795	6904_PANS06-1_04624	6905_PNA97-1_02691	6906_PANS99-3_04705			1	1	1	1	1	1	1	1	1	1	0
group_4337		SoxR reducing system protein RseC	10	10	1	1	6505				464	464	464	6897_PANS99-36_01646	6898_PANS99-23_03701	6899_PANS01-02_01001	6900_PANS04-02_01371	6901_PNA99-7_01433	6902_PNA15-1_03063	6903_PNA200-3_00105	6904_PANS06-1_00105	6905_PNA97-1_00619	6906_PANS99-3_01000			1	1	1	1	1	1	1	1	1	1	0
group_4338		hypothetical protein	10	10	1	1	6162				296	296	296	6897_PANS99-36_03225	6898_PANS99-23_00338	6899_PANS01-02_00435	6900_PANS04-02_00797	6901_PNA99-7_00848	6902_PNA15-1_00857	6903_PNA200-3_00732	6904_PANS06-1_00685	6905_PNA97-1_00053	6906_PANS99-3_00435			1	1	1	1	1	1	1	1	1	1	0
oxyR_1		Hydrogen peroxide-inducible genes activator	10	10	1	1	6053				917	917	917	6897_PANS99-36_03312	6898_PANS99-23_00247	6899_PANS01-02_00530	6900_PANS04-02_00883	6901_PNA99-7_00932	6902_PNA15-1_00940	6903_PNA200-3_00642	6904_PANS06-1_00601	6905_PNA97-1_00144	6906_PANS99-3_00528			1	1	1	1	1	1	1	1	1	1	0
rnhA		Ribonuclease HI	10	10	1	1	929				467	467	467	6897_PANS99-36_00658	6898_PANS99-23_03097	6899_PANS01-02_04490	6900_PANS04-02_02683	6901_PNA99-7_03645	6902_PNA15-1_01766	6903_PNA200-3_03491	6904_PANS06-1_02835	6905_PNA97-1_03575	6906_PANS99-3_01770			1	1	1	1	1	1	1	1	1	1	0
lolD_1		Lipoprotein-releasing system ATP-binding protein LolD	10	10	1	1	1170				686	686	686	6897_PANS99-36_00876	6898_PANS99-23_03320	6899_PANS01-02_01734	6900_PANS04-02_02457	6901_PNA99-7_03424	6902_PNA15-1_01993	6903_PNA200-3_03712	6904_PANS06-1_02615	6905_PNA97-1_03354	6906_PANS99-3_01992			1	1	1	1	1	1	1	1	1	1	0
cheY		Chemotaxis protein CheY	10	10	1	1	756				389	389	389	6897_PANS99-36_01831	6898_PANS99-23_00512	6899_PANS01-02_00317	6900_PANS04-02_00679	6901_PNA99-7_00668	6902_PNA15-1_00676	6903_PNA200-3_01476	6904_PANS06-1_00798	6905_PNA97-1_02236	6906_PANS99-3_00317			1	1	1	1	1	1	1	1	1	1	0
gpt		Xanthine phosphoribosyltransferase	10	10	1	1	992				458	458	458	6897_PANS99-36_00718	6898_PANS99-23_03157	6899_PANS01-02_01899	6900_PANS04-02_02625	6901_PNA99-7_03586	6902_PNA15-1_01825	6903_PNA200-3_03551	6904_PANS06-1_02775	6905_PNA97-1_03515	6906_PANS99-3_01829			1	1	1	1	1	1	1	1	1	1	0
group_4344		molybdopterin biosynthesis protein MoeB	10	10	1	4	123				431	431	431	6897_PANS99-36_04242	6898_PANS99-23_04246	6899_PANS01-02_04322	6900_PANS04-02_03990	6901_PNA99-7_04275	6902_PNA15-1_04462	6903_PNA200-3_04356	6904_PANS06-1_04281	6905_PNA97-1_04507	6906_PANS99-3_04384			1	1	1	1	1	1	1	1	1	1	0
group_4345		serine/threonine protein kinase	10	10	1	4	12				986	986	986	6897_PANS99-36_04182	6898_PANS99-23_04188	6899_PANS01-02_04262	6900_PANS04-02_04050	6901_PNA99-7_04215	6902_PNA15-1_04402	6903_PNA200-3_04463	6904_PANS06-1_04342	6905_PNA97-1_04446	6906_PANS99-3_04323			1	1	1	1	1	1	1	1	1	1	0
metN		Methionine import ATP-binding protein MetN	10	10	1	1	4348				1097	1097	1097	6897_PANS99-36_02863	6898_PANS99-23_01447	6899_PANS01-02_03482	6900_PANS04-02_02034	6901_PNA99-7_02074	6902_PNA15-1_01136	6903_PNA200-3_03234	6904_PANS06-1_02154	6905_PNA97-1_01483	6906_PANS99-3_03087			1	1	1	1	1	1	1	1	1	1	0
group_4347		hypothetical protein	10	10	1	1	162				698	698	698	6897_PANS99-36_00365	6898_PANS99-23_02581	6899_PANS01-02_02795	6900_PANS04-02_00083	6901_PNA99-7_00073	6902_PNA15-1_00075	6903_PNA200-3_00889	6904_PANS06-1_01384	6905_PNA97-1_02779	6906_PANS99-3_02496			1	1	1	1	1	1	1	1	1	1	0
grxC		Glutaredoxin-3	10	10	1	4	122				254	254	254	6897_PANS99-36_04243	6898_PANS99-23_04247	6899_PANS01-02_04323	6900_PANS04-02_03989	6901_PNA99-7_04276	6902_PNA15-1_04463	6903_PNA200-3_04357	6904_PANS06-1_04280	6905_PNA97-1_04508	6906_PANS99-3_04385			1	1	1	1	1	1	1	1	1	1	0
rpsC		30S ribosomal protein S3	10	10	1	5	34				698	698	698	6897_PANS99-36_04405	6898_PANS99-23_04537	6899_PANS01-02_04508	6900_PANS04-02_04450	6901_PNA99-7_04559	6902_PNA15-1_04569	6903_PNA200-3_04621	6904_PANS06-1_04557	6905_PNA97-1_04614	6906_PANS99-3_04642			1	1	1	1	1	1	1	1	1	1	0
mlr_2		4-methylaminobutanoate oxidase (formaldehyde-forming)	10	10	1	1	3015				1328	1328	1328	6897_PANS99-36_00220	6898_PANS99-23_03006	6899_PANS01-02_03538	6900_PANS04-02_03225	6901_PNA99-7_03166	6902_PNA15-1_03495	6903_PNA200-3_03288	6904_PANS06-1_03639	6905_PNA97-1_03086	6906_PANS99-3_03320			1	1	1	1	1	1	1	1	1	1	0
tqsA_1		AI-2 transport protein TqsA	10	10	1	1	5570				1070	1070	1070	6897_PANS99-36_01564	6898_PANS99-23_03619	6899_PANS01-02_00919	6900_PANS04-02_01289	6901_PNA99-7_01350	6902_PNA15-1_03145	6903_PNA200-3_00193	6904_PANS06-1_00188	6905_PNA97-1_00537	6906_PANS99-3_00919			1	1	1	1	1	1	1	1	1	1	0
sdiA		Regulatory protein SdiA	10	10	1	1	1524				722	722	722	6897_PANS99-36_01288	6898_PANS99-23_02079	6899_PANS01-02_01312	6900_PANS04-02_02046	6901_PNA99-7_02758	6902_PNA15-1_02389	6903_PNA200-3_02252	6904_PANS06-1_02209	6905_PNA97-1_02309	6906_PANS99-3_02384			1	1	1	1	1	1	1	1	1	1	0
rpsM		30S ribosomal protein S13	10	10	1	5	19				356	356	356	6897_PANS99-36_04421	6898_PANS99-23_04553	6899_PANS01-02_04524	6900_PANS04-02_04434	6901_PNA99-7_04575	6902_PNA15-1_04585	6903_PNA200-3_04637	6904_PANS06-1_04573	6905_PNA97-1_04630	6906_PANS99-3_04658			1	1	1	1	1	1	1	1	1	1	0
group_4353		preprotein translocase subunit SecF	10	10	1	1	1088				968	968	968	6897_PANS99-36_00795	6898_PANS99-23_03239	6899_PANS01-02_01815	6900_PANS04-02_02538	6901_PNA99-7_03506	6902_PNA15-1_01912	6903_PNA200-3_03631	6904_PANS06-1_02696	6905_PNA97-1_03435	6906_PANS99-3_01911			1	1	1	1	1	1	1	1	1	1	0
group_4354		hypothetical protein	10	10	1	1	2847				239	239	239	6897_PANS99-36_00081	6898_PANS99-23_02873	6899_PANS01-02_03648	6900_PANS04-02_03087	6901_PNA99-7_03277	6902_PNA15-1_03644	6903_PNA200-3_03398	6904_PANS06-1_03500	6905_PNA97-1_03196	6906_PANS99-3_03205			1	1	1	1	1	1	1	1	1	1	0
msrB		Peptide methionine sulfoxide reductase MsrB	10	10	1	1	644				410	410	410	6897_PANS99-36_01945	6898_PANS99-23_00624	6899_PANS01-02_00204	6900_PANS04-02_00566	6901_PNA99-7_00556	6902_PNA15-1_00562	6903_PNA200-3_01362	6904_PANS06-1_00911	6905_PNA97-1_02122	6906_PANS99-3_00203			1	1	1	1	1	1	1	1	1	1	0
hns_2		DNA-binding protein H-NS	10	10	1	1	1649				401	401	401	6897_PANS99-36_01161	6898_PANS99-23_02206	6899_PANS01-02_01438	6900_PANS04-02_02173	6901_PNA99-7_02885	6902_PNA15-1_02262	6903_PNA200-3_02378	6904_PANS06-1_02335	6905_PNA97-1_02435	6906_PANS99-3_02258			1	1	1	1	1	1	1	1	1	1	0
emrA_3		Multidrug export protein EmrA	10	10	1	1	3334				1172	1172	1172	6897_PANS99-36_01754	6898_PANS99-23_04460	6899_PANS01-02_01095	6900_PANS04-02_04226	6901_PNA99-7_04464	6902_PNA15-1_02981	6903_PNA200-3_00013	6904_PANS06-1_00013	6905_PNA97-1_00777	6906_PANS99-3_04506			1	1	1	1	1	1	1	1	1	1	0
yidA		Sugar phosphatase YidA	10	10	1	2	207				809	809	809	6897_PANS99-36_04002	6898_PANS99-23_03861	6899_PANS01-02_03856	6900_PANS04-02_03817	6901_PNA99-7_03779	6902_PNA15-1_03962	6903_PNA200-3_03814	6904_PANS06-1_03765	6905_PNA97-1_04101	6906_PANS99-3_03846			1	1	1	1	1	1	1	1	1	1	0
ascD		CDP-6-deoxy-L-threo-D-glycero-4-hexulose-3-dehydrase reductase	10	10	1	1	5772				263	263	263	6897_PANS99-36_01336	6898_PANS99-23_04062	6899_PANS01-02_00731	6900_PANS04-02_01087	6901_PNA99-7_01133	6902_PNA15-1_03383	6903_PNA200-3_00381	6904_PANS06-1_00392	6905_PNA97-1_00347	6906_PANS99-3_00731			1	1	1	1	1	1	1	1	1	1	0
group_436		hypothetical protein	10	10	1	1	3039				695	695	695	6897_PANS99-36_00244	6898_PANS99-23_03030	6899_PANS01-02_03562	6900_PANS04-02_03249	6901_PNA99-7_03190	6902_PNA15-1_03471	6903_PNA200-3_03312	6904_PANS06-1_03663	6905_PNA97-1_03110	6906_PANS99-3_03296			1	1	1	1	1	1	1	1	1	1	0
bamC		Outer membrane protein assembly factor BamC precursor	10	10	1	1	5575				1031	1031	1031	6897_PANS99-36_01560	6898_PANS99-23_03615	6899_PANS01-02_00914	6900_PANS04-02_01285	6901_PNA99-7_01346	6902_PNA15-1_03149	6903_PNA200-3_00197	6904_PANS06-1_00192	6905_PNA97-1_00533	6906_PANS99-3_00915			1	1	1	1	1	1	1	1	1	1	0
group_4361		hypothetical protein	10	10	1	1	2282				644	644	644	6897_PANS99-36_03794	6898_PANS99-23_01553	6899_PANS01-02_02409	6900_PANS04-02_02796	6901_PNA99-7_02180	6902_PNA15-1_02863	6903_PNA200-3_01645	6904_PANS06-1_02948	6905_PNA97-1_03893	6906_PANS99-3_01123			1	1	1	1	1	1	1	1	1	1	0
phoB		Phosphate regulon transcriptional regulatory protein PhoB	10	10	1	1	1075				689	689	689	6897_PANS99-36_00781	6898_PANS99-23_03225	6899_PANS01-02_01828	6900_PANS04-02_02551	6901_PNA99-7_03519	6902_PNA15-1_01899	6903_PNA200-3_03618	6904_PANS06-1_02709	6905_PNA97-1_03448	6906_PANS99-3_01898			1	1	1	1	1	1	1	1	1	1	0
nrdH		Glutaredoxin-like protein NrdH	10	10	1	1	3343				242	242	242	6897_PANS99-36_01745	6898_PANS99-23_04451	6899_PANS01-02_01086	6900_PANS04-02_04217	6901_PNA99-7_04455	6902_PNA15-1_02990	6903_PNA200-3_00022	6904_PANS06-1_00022	6905_PNA97-1_00768	6906_PANS99-3_04497			1	1	1	1	1	1	1	1	1	1	0
mreD		Rod shape-determining protein MreD	10	10	1	1	2202				488	488	488	6897_PANS99-36_03709	6898_PANS99-23_01469	6899_PANS01-02_02493	6900_PANS04-02_02712	6901_PNA99-7_02096	6902_PNA15-1_02947	6903_PNA200-3_01561	6904_PANS06-1_02864	6905_PNA97-1_03809	6906_PANS99-3_01039			1	1	1	1	1	1	1	1	1	1	0
rplU		50S ribosomal protein L21	10	10	1	1	4840				311	311	311	6897_PANS99-36_02961	6898_PANS99-23_01051	6899_PANS01-02_02969	6900_PANS04-02_01627	6901_PNA99-7_01667	6902_PNA15-1_01546	6903_PNA200-3_02722	6904_PANS06-1_01790	6905_PNA97-1_01091	6906_PANS99-3_03469			1	1	1	1	1	1	1	1	1	1	0
accB		Biotin carboxyl carrier protein of acetyl-CoA carboxylase	10	10	1	1	2195				464	464	464	6897_PANS99-36_03702	6898_PANS99-23_01462	6899_PANS01-02_02500	6900_PANS04-02_02705	6901_PNA99-7_02089	6902_PNA15-1_02954	6903_PNA200-3_01554	6904_PANS06-1_02857	6905_PNA97-1_03802	6906_PANS99-3_01032			1	1	1	1	1	1	1	1	1	1	0
group_4367		putative transcriptional regulator	10	10	1	2	179				293	293	293	6897_PANS99-36_03973	6898_PANS99-23_03833	6899_PANS01-02_03828	6900_PANS04-02_03846	6901_PNA99-7_03750	6902_PNA15-1_03990	6903_PNA200-3_03842	6904_PANS06-1_03793	6905_PNA97-1_04073	6906_PANS99-3_03818			1	1	1	1	1	1	1	1	1	1	0
rpoZ		DNA-directed RNA polymerase subunit omega	10	10	1	4	31				275	275	275	6897_PANS99-36_04201	6898_PANS99-23_04207	6899_PANS01-02_04281	6900_PANS04-02_04031	6901_PNA99-7_04234	6902_PNA15-1_04421	6903_PNA200-3_04482	6904_PANS06-1_04323	6905_PNA97-1_04465	6906_PANS99-3_04342			1	1	1	1	1	1	1	1	1	1	0
group_4369		hypothetical protein	10	10	1	1	1531				230	230	230	6897_PANS99-36_01281	6898_PANS99-23_02086	6899_PANS01-02_01319	6900_PANS04-02_02053	6901_PNA99-7_02766	6902_PNA15-1_02382	6903_PNA200-3_02259	6904_PANS06-1_02216	6905_PNA97-1_02316	6906_PANS99-3_02377			1	1	1	1	1	1	1	1	1	1	0
group_437		hypothetical protein	10	10	1	1	3050				659	791	777	6897_PANS99-36_00254	6898_PANS99-23_03040	6899_PANS01-02_03571	6900_PANS04-02_03258	6901_PNA99-7_03200	6902_PNA15-1_03462	6903_PNA200-3_03321	6904_PANS06-1_03672	6905_PNA97-1_03120	6906_PANS99-3_03286			1	1	1	1	1	1	1	1	1	1	0
group_4370		hypothetical protein	10	10	1	1	545				275	275	275	6897_PANS99-36_02046	6898_PANS99-23_00725	6899_PANS01-02_00101	6900_PANS04-02_00466	6901_PNA99-7_00455	6902_PNA15-1_00461	6903_PNA200-3_01261	6904_PANS06-1_01012	6905_PNA97-1_02021	6906_PANS99-3_00102			1	1	1	1	1	1	1	1	1	1	0
xylF		D-xylose-binding periplasmic protein precursor	10	10	1	2	42				995	995	995	6897_PANS99-36_04298	6898_PANS99-23_04425	6899_PANS01-02_03900	6900_PANS04-02_04313	6901_PNA99-7_03823	6902_PNA15-1_04518	6903_PNA200-3_03770	6904_PANS06-1_03720	6905_PNA97-1_04563	6906_PANS99-3_04592			1	1	1	1	1	1	1	1	1	1	0
yqjF		Inner membrane protein YqjF	10	10	1	1	2302				410	410	410	6897_PANS99-36_03815	6898_PANS99-23_01573	6899_PANS01-02_02389	6900_PANS04-02_02816	6901_PNA99-7_02200	6902_PNA15-1_02843	6903_PNA200-3_01665	6904_PANS06-1_02968	6905_PNA97-1_03914	6906_PANS99-3_01143			1	1	1	1	1	1	1	1	1	1	0
metI		D-methionine transport system permease protein MetI	10	10	1	1	4349				653	653	653	6897_PANS99-36_02862	6898_PANS99-23_01446	6899_PANS01-02_03481	6900_PANS04-02_02033	6901_PNA99-7_02073	6902_PNA15-1_01137	6903_PNA200-3_03233	6904_PANS06-1_02153	6905_PNA97-1_01482	6906_PANS99-3_03086			1	1	1	1	1	1	1	1	1	1	0
rplD		50S ribosomal protein L4	10	10	1	5	41				605	605	605	6897_PANS99-36_04400	6898_PANS99-23_04532	6899_PANS01-02_04503	6900_PANS04-02_04455	6901_PNA99-7_04554	6902_PNA15-1_04564	6903_PNA200-3_04616	6904_PANS06-1_04552	6905_PNA97-1_04609	6906_PANS99-3_04637			1	1	1	1	1	1	1	1	1	1	0
minE		Cell division topological specificity factor	10	10	1	1	665				269	269	269	6897_PANS99-36_01924	6898_PANS99-23_00602	6899_PANS01-02_00225	6900_PANS04-02_00587	6901_PNA99-7_00577	6902_PNA15-1_00583	6903_PNA200-3_01383	6904_PANS06-1_00890	6905_PNA97-1_02143	6906_PANS99-3_00224			1	1	1	1	1	1	1	1	1	1	0
fliC2_5		Flagellin 2	10	10	1	1	3046				935	935	935	6897_PANS99-36_00250	6898_PANS99-23_03036	6899_PANS01-02_03567	6900_PANS04-02_03254	6901_PNA99-7_03196	6902_PNA15-1_03466	6903_PNA200-3_03317	6904_PANS06-1_03668	6905_PNA97-1_03116	6906_PANS99-3_03290			1	1	1	1	1	1	1	1	1	1	0
nlpI		Lipoprotein NlpI precursor	10	10	1	1	4821				884	884	884	6897_PANS99-36_02940	6898_PANS99-23_01072	6899_PANS01-02_02948	6900_PANS04-02_01648	6901_PNA99-7_01688	6902_PNA15-1_01525	6903_PNA200-3_02701	6904_PANS06-1_01811	6905_PNA97-1_01112	6906_PANS99-3_03490			1	1	1	1	1	1	1	1	1	1	0
secM		Secretion monitor precursor	10	10	1	1	4445				506	506	506	6897_PANS99-36_02768	6898_PANS99-23_01352	6899_PANS01-02_03387	6900_PANS04-02_01939	6901_PNA99-7_01979	6902_PNA15-1_01231	6903_PNA200-3_03138	6904_PANS06-1_02059	6905_PNA97-1_01387	6906_PANS99-3_02992			1	1	1	1	1	1	1	1	1	1	0
group_4379	lrp_5	Leucine-responsive regulatory protein	10	10	1	1	1600				494	494	494	6897_PANS99-36_01210	6898_PANS99-23_02157	6899_PANS01-02_01389	6900_PANS04-02_02124	6901_PNA99-7_02836	6902_PNA15-1_02311	6903_PNA200-3_02329	6904_PANS06-1_02286	6905_PNA97-1_02386	6906_PANS99-3_02307			1	1	1	1	1	1	1	1	1	1	0
fhuA_1		Ferrichrome-iron receptor precursor	10	10	1	1	3254				2174	2333	2189	6897_PANS99-36_00288	6898_PANS99-23_04575	6899_PANS01-02_02872	6900_PANS04-02_00016	6901_PNA99-7_00004	6902_PNA15-1_04628	6903_PNA200-3_00803	6904_PANS06-1_01468	6905_PNA97-1_02707	6906_PANS99-3_02398			1	1	1	1	1	1	1	1	1	1	0
hisG		ATP phosphoribosyltransferase	10	10	1	1	5942				899	899	899	6897_PANS99-36_03364	6898_PANS99-23_00147	6899_PANS01-02_00581	6900_PANS04-02_00934	6901_PNA99-7_00985	6902_PNA15-1_00992	6903_PNA200-3_00534	6904_PANS06-1_00548	6905_PNA97-1_00196	6906_PANS99-3_00580			1	1	1	1	1	1	1	1	1	1	0
mntH		Divalent metal cation transporter MntH	10	10	1	1	5634				1241	1241	1241	6897_PANS99-36_01495	6898_PANS99-23_03550	6899_PANS01-02_00850	6900_PANS04-02_01220	6901_PNA99-7_01281	6902_PNA15-1_03214	6903_PNA200-3_00262	6904_PANS06-1_00257	6905_PNA97-1_00468	6906_PANS99-3_00850			1	1	1	1	1	1	1	1	1	1	0
galR		HTH-type transcriptional regulator GalR	10	10	1	1	4807				1010	1010	1010	6897_PANS99-36_02925	6898_PANS99-23_01086	6899_PANS01-02_02934	6900_PANS04-02_01662	6901_PNA99-7_01702	6902_PNA15-1_01511	6903_PNA200-3_02687	6904_PANS06-1_01825	6905_PNA97-1_01126	6906_PANS99-3_03504			1	1	1	1	1	1	1	1	1	1	0
rbsC_10		Ribose transport system permease protein RbsC	10	10	1	2	7				971	971	971	6897_PANS99-36_04333	6898_PANS99-23_04390	6899_PANS01-02_03935	6900_PANS04-02_04348	6901_PNA99-7_03858	6902_PNA15-1_04553	6903_PNA200-3_03735	6904_PANS06-1_03685	6905_PNA97-1_04598	6906_PANS99-3_04627			1	1	1	1	1	1	1	1	1	1	0
group_4384		hypothetical protein	10	10	1	2	56				188	188	188	6897_PANS99-36_04032	6898_PANS99-23_03891	6899_PANS01-02_03886	6900_PANS04-02_03786	6901_PNA99-7_03809	6902_PNA15-1_03931	6903_PNA200-3_03784	6904_PANS06-1_03734	6905_PNA97-1_04131	6906_PANS99-3_03876			1	1	1	1	1	1	1	1	1	1	0
nudB		Dihydroneopterin triphosphate pyrophosphatase	10	10	1	1	738				431	431	431	6897_PANS99-36_01851	6898_PANS99-23_00531	6899_PANS01-02_00298	6900_PANS04-02_00659	6901_PNA99-7_00648	6902_PNA15-1_00656	6903_PNA200-3_01456	6904_PANS06-1_00817	6905_PNA97-1_02216	6906_PANS99-3_00297			1	1	1	1	1	1	1	1	1	1	0
group_4386		translocation protein TolB	10	10	1	1	1752				1295	1295	1295	6897_PANS99-36_01054	6898_PANS99-23_02311	6899_PANS01-02_01544	6900_PANS04-02_02280	6901_PNA99-7_02993	6902_PNA15-1_02155	6903_PNA200-3_02484	6904_PANS06-1_02442	6905_PNA97-1_02542	6906_PANS99-3_02150			1	1	1	1	1	1	1	1	1	1	0
yycF		Transcriptional regulatory protein YycF	10	10	1	4	116				698	698	698	6897_PANS99-36_04249	6898_PANS99-23_04253	6899_PANS01-02_04329	6900_PANS04-02_03983	6901_PNA99-7_04282	6902_PNA15-1_04469	6903_PNA200-3_04363	6904_PANS06-1_04274	6905_PNA97-1_04514	6906_PANS99-3_04391			1	1	1	1	1	1	1	1	1	1	0
yidC		Membrane protein insertase YidC	10	10	1	2	200				1646	1646	1646	6897_PANS99-36_03995	6898_PANS99-23_03854	6899_PANS01-02_03849	6900_PANS04-02_03824	6901_PNA99-7_03772	6902_PNA15-1_03969	6903_PNA200-3_03821	6904_PANS06-1_03772	6905_PNA97-1_04094	6906_PANS99-3_03839			1	1	1	1	1	1	1	1	1	1	0
argG		Argininosuccinate synthase	10	10	1	4	84				1217	1217	1217	6897_PANS99-36_04281	6898_PANS99-23_04285	6899_PANS01-02_04361	6900_PANS04-02_03951	6901_PNA99-7_04314	6902_PNA15-1_04501	6903_PNA200-3_04395	6904_PANS06-1_04242	6905_PNA97-1_04546	6906_PANS99-3_04423			1	1	1	1	1	1	1	1	1	1	0
group_439		hypothetical protein	10	10	1	1	3257				380	380	380	6897_PANS99-36_00290	6898_PANS99-23_04577	6899_PANS01-02_02870	6900_PANS04-02_00018	6901_PNA99-7_00006	6902_PNA15-1_04630	6903_PNA200-3_00805	6904_PANS06-1_01466	6905_PNA97-1_02709	6906_PANS99-3_02400			1	1	1	1	1	1	1	1	1	1	0
group_4390		Spore Coat Protein U domain	10	10	1	1	2506				566	566	566	6897_PANS99-36_02231	6898_PANS99-23_01712	6899_PANS01-02_02191	6900_PANS04-02_02935	6901_PNA99-7_02346	6902_PNA15-1_02686	6903_PNA200-3_01829	6904_PANS06-1_03144	6905_PNA97-1_01802	6906_PANS99-3_01295			1	1	1	1	1	1	1	1	1	1	0
mdh		Malate dehydrogenase	10	10	1	1	2218				938	938	938	6897_PANS99-36_03726	6898_PANS99-23_01485	6899_PANS01-02_02477	6900_PANS04-02_02728	6901_PNA99-7_02112	6902_PNA15-1_02931	6903_PNA200-3_01577	6904_PANS06-1_02880	6905_PNA97-1_03825	6906_PANS99-3_01055			1	1	1	1	1	1	1	1	1	1	0
cspE		Cold shock-like protein CspE	10	10	1	1	1823				209	209	209	6897_PANS99-36_00975	6898_PANS99-23_02390	6899_PANS01-02_01623	6900_PANS04-02_02359	6901_PNA99-7_03072	6902_PNA15-1_02076	6903_PNA200-3_02563	6904_PANS06-1_02521	6905_PNA97-1_02621	6906_PANS99-3_02071			1	1	1	1	1	1	1	1	1	1	0
ridA_2		Enamine/imine deaminase	10	10	1	1	4797				386	386	386	6897_PANS99-36_02915	6898_PANS99-23_01096	6899_PANS01-02_02924	6900_PANS04-02_01672	6901_PNA99-7_01712	6902_PNA15-1_01500	6903_PNA200-3_02677	6904_PANS06-1_01835	6905_PNA97-1_01136	6906_PANS99-3_03514			1	1	1	1	1	1	1	1	1	1	0
group_4394		hypothetical protein	10	10	1	1	1050				179	179	179	6897_PANS99-36_00756	6898_PANS99-23_03200	6899_PANS01-02_01853	6900_PANS04-02_02576	6901_PNA99-7_03544	6902_PNA15-1_01874	6903_PNA200-3_03593	6904_PANS06-1_02734	6905_PNA97-1_03473	6906_PANS99-3_01873			1	1	1	1	1	1	1	1	1	1	0
group_4395		YheO-like PAS domain	10	10	1	3	156				722	722	722	6897_PANS99-36_03491	6898_PANS99-23_03341	6899_PANS01-02_04431	6900_PANS04-02_03773	6901_PNA99-7_03870	6902_PNA15-1_03918	6903_PNA200-3_03946	6904_PANS06-1_03895	6905_PNA97-1_03590	6906_PANS99-3_04524			1	1	1	1	1	1	1	1	1	1	0
rutB_1		Peroxyureidoacrylate/ureidoacrylate amidohydrolase RutB	10	10	1	1	6076				689	689	689	6897_PANS99-36_03294	6898_PANS99-23_00272	6899_PANS01-02_00512	6900_PANS04-02_00865	6901_PNA99-7_00914	6902_PNA15-1_00922	6903_PNA200-3_00660	6904_PANS06-1_00619	6905_PNA97-1_00126	6906_PANS99-3_00510			1	1	1	1	1	1	1	1	1	1	0
ybaB		Nucleoid-associated protein YbaB	10	10	1	1	1150				329	329	329	6897_PANS99-36_00857	6898_PANS99-23_03301	6899_PANS01-02_01753	6900_PANS04-02_02476	6901_PNA99-7_03444	6902_PNA15-1_01974	6903_PNA200-3_03693	6904_PANS06-1_02634	6905_PNA97-1_03373	6906_PANS99-3_01973			1	1	1	1	1	1	1	1	1	1	0
galS_1		HTH-type transcriptional regulator GalS	10	10	1	1	5852				1040	1040	1040	6897_PANS99-36_03442	6898_PANS99-23_00069	6899_PANS01-02_00652	6900_PANS04-02_01010	6901_PNA99-7_01057	6902_PNA15-1_01067	6903_PNA200-3_00457	6904_PANS06-1_00468	6905_PNA97-1_00270	6906_PANS99-3_00655			1	1	1	1	1	1	1	1	1	1	0
hslU		ATP-dependent protease ATPase subunit HslU	10	10	1	4	99				1337	1337	1337	6897_PANS99-36_04266	6898_PANS99-23_04270	6899_PANS01-02_04346	6900_PANS04-02_03966	6901_PNA99-7_04299	6902_PNA15-1_04486	6903_PNA200-3_04380	6904_PANS06-1_04257	6905_PNA97-1_04531	6906_PANS99-3_04408			1	1	1	1	1	1	1	1	1	1	0
fbaA_3		Probable fructose-bisphosphate aldolase	10	10	1	1	2471				860	860	860	6897_PANS99-36_02196	6898_PANS99-23_01677	6899_PANS01-02_02226	6900_PANS04-02_02899	6901_PNA99-7_02311	6902_PNA15-1_02721	6903_PNA200-3_01794	6904_PANS06-1_03109	6905_PNA97-1_01837	6906_PANS99-3_01260			1	1	1	1	1	1	1	1	1	1	0
dusC_2		tRNA-dihydrouridine synthase C	10	10	1	1	2190				1013	1013	1013	6897_PANS99-36_03697	6898_PANS99-23_01457	6899_PANS01-02_02505	6900_PANS04-02_02700	6901_PNA99-7_02084	6902_PNA15-1_02959	6903_PNA200-3_01549	6904_PANS06-1_02852	6905_PNA97-1_03797	6906_PANS99-3_01027			1	1	1	1	1	1	1	1	1	1	0
rpsI		30S ribosomal protein S9	10	10	1	1	4867				392	392	392	6897_PANS99-36_02988	6898_PANS99-23_01024	6899_PANS01-02_02996	6900_PANS04-02_01600	6901_PNA99-7_01640	6902_PNA15-1_01573	6903_PNA200-3_02749	6904_PANS06-1_01763	6905_PNA97-1_01064	6906_PANS99-3_03442			1	1	1	1	1	1	1	1	1	1	0
groS		10 kDa chaperonin	10	10	1	1	4881				293	293	293	6897_PANS99-36_03002	6898_PANS99-23_01010	6899_PANS01-02_03010	6900_PANS04-02_01586	6901_PNA99-7_01626	6902_PNA15-1_01587	6903_PNA200-3_02763	6904_PANS06-1_01749	6905_PNA97-1_01050	6906_PANS99-3_03428			1	1	1	1	1	1	1	1	1	1	0
rhlB		ATP-dependent RNA helicase RhlB	10	10	1	2	146				1292	1292	1292	6897_PANS99-36_03943	6898_PANS99-23_03803	6899_PANS01-02_03796	6900_PANS04-02_03878	6901_PNA99-7_03719	6902_PNA15-1_04020	6903_PNA200-3_03873	6904_PANS06-1_03824	6905_PNA97-1_04041	6906_PANS99-3_03787			1	1	1	1	1	1	1	1	1	1	0
ygbE		Inner membrane protein YgbE	10	10	1	1	5414				320	320	320	6897_PANS99-36_02456	6898_PANS99-23_02022	6899_PANS01-02_01954	6900_PANS04-02_03528	6901_PNA99-7_02701	6902_PNA15-1_02447	6903_PNA200-3_02054	6904_PANS06-1_03385	6905_PNA97-1_01562	6906_PANS99-3_01686			1	1	1	1	1	1	1	1	1	1	0
cynR_4		HTH-type transcriptional regulator CynR	10	10	1	1	2610				902	902	902	6897_PANS99-36_03112	6898_PANS99-23_00903	6899_PANS01-02_03120	6900_PANS04-02_01475	6901_PNA99-7_01516	6902_PNA15-1_01697	6903_PNA200-3_02874	6904_PANS06-1_01531	6905_PNA97-1_00850	6906_PANS99-3_03660			1	1	1	1	1	1	1	1	1	1	0
group_4407		hypothetical protein	10	10	1	1	5317				581	581	581	6897_PANS99-36_02357	6898_PANS99-23_01923	6899_PANS01-02_02052	6900_PANS04-02_03428	6901_PNA99-7_02603	6902_PNA15-1_02545	6903_PNA200-3_01955	6904_PANS06-1_03285	6905_PNA97-1_01660	6906_PANS99-3_01541			1	1	1	1	1	1	1	1	1	1	0
group_4408		Immunogenic protein MPT70 precursor	10	10	1	1	473				563	563	563	6897_PANS99-36_02118	6898_PANS99-23_00798	6899_PANS01-02_00028	6900_PANS04-02_00392	6901_PNA99-7_00384	6902_PNA15-1_00387	6903_PNA200-3_01188	6904_PANS06-1_01085	6905_PNA97-1_01948	6906_PANS99-3_00029			1	1	1	1	1	1	1	1	1	1	0
mlaF		Probable phospholipid import ATP-binding protein MlaF	10	10	1	1	4849				815	815	815	6897_PANS99-36_02970	6898_PANS99-23_01042	6899_PANS01-02_02978	6900_PANS04-02_01618	6901_PNA99-7_01658	6902_PNA15-1_01555	6903_PNA200-3_02731	6904_PANS06-1_01781	6905_PNA97-1_01082	6906_PANS99-3_03460			1	1	1	1	1	1	1	1	1	1	0
group_441		hypothetical protein	10	10	1	1	3262				272	272	272	6897_PANS99-36_00295	6898_PANS99-23_04581	6899_PANS01-02_02866	6900_PANS04-02_00022	6901_PNA99-7_00011	6902_PNA15-1_04635	6903_PNA200-3_00810	6904_PANS06-1_01461	6905_PNA97-1_02714	6906_PANS99-3_02405			1	1	1	1	1	1	1	1	1	1	0
group_4410		hypothetical protein	10	10	1	1	1314				542	542	542	6897_PANS99-36_04102	6898_PANS99-23_03974	6899_PANS01-02_01172	6900_PANS04-02_04086	6901_PNA99-7_04135	6902_PNA15-1_04334	6903_PNA200-3_02165	6904_PANS06-1_04158	6905_PNA97-1_04376	6906_PANS99-3_04243			1	1	1	1	1	1	1	1	1	1	0
group_4411		FlgN protein	10	10	1	1	1353				431	431	431	6897_PANS99-36_04141	6898_PANS99-23_03935	6899_PANS01-02_01211	6900_PANS04-02_04125	6901_PNA99-7_04174	6902_PNA15-1_04295	6903_PNA200-3_02204	6904_PANS06-1_04197	6905_PNA97-1_04337	6906_PANS99-3_04282			1	1	1	1	1	1	1	1	1	1	0
group_4412		hypothetical protein	10	10	1	1	2233				200	200	200	6897_PANS99-36_03745	6898_PANS99-23_01504	6899_PANS01-02_02458	6900_PANS04-02_02747	6901_PNA99-7_02131	6902_PNA15-1_02912	6903_PNA200-3_01596	6904_PANS06-1_02899	6905_PNA97-1_03844	6906_PANS99-3_01074			1	1	1	1	1	1	1	1	1	1	0
ntrC		Nitrogen assimilation regulatory protein	10	10	1	4	18				1409	1409	1409	6897_PANS99-36_04188	6898_PANS99-23_04194	6899_PANS01-02_04268	6900_PANS04-02_04044	6901_PNA99-7_04221	6902_PNA15-1_04408	6903_PNA200-3_04469	6904_PANS06-1_04336	6905_PNA97-1_04452	6906_PANS99-3_04329			1	1	1	1	1	1	1	1	1	1	0
amiC_2		N-acetylmuramoyl-L-alanine amidase AmiC precursor	10	10	1	1	5360				1244	1244	1244	6897_PANS99-36_02399	6898_PANS99-23_01965	6899_PANS01-02_02010	6900_PANS04-02_03471	6901_PNA99-7_02645	6902_PNA15-1_02503	6903_PNA200-3_01997	6904_PANS06-1_03327	6905_PNA97-1_01618	6906_PANS99-3_01629			1	1	1	1	1	1	1	1	1	1	0
rpsR		30S ribosomal protein S18	10	10	1	1	2244				227	227	227	6897_PANS99-36_03756	6898_PANS99-23_01515	6899_PANS01-02_02447	6900_PANS04-02_02758	6901_PNA99-7_02142	6902_PNA15-1_02901	6903_PNA200-3_01607	6904_PANS06-1_02910	6905_PNA97-1_03855	6906_PANS99-3_01085			1	1	1	1	1	1	1	1	1	1	0
waaA		3-deoxy-D-manno-octulosonic acid transferase	10	10	1	4	69				1274	1274	1274	6897_PANS99-36_04225	6898_PANS99-23_04229	6899_PANS01-02_04305	6900_PANS04-02_04007	6901_PNA99-7_04258	6902_PNA15-1_04445	6903_PNA200-3_04339	6904_PANS06-1_04299	6905_PNA97-1_04490	6906_PANS99-3_04367			1	1	1	1	1	1	1	1	1	1	0
trpB		Tryptophan synthase beta chain	10	10	1	1	604				1190	1190	1190	6897_PANS99-36_01986	6898_PANS99-23_00665	6899_PANS01-02_00160	6900_PANS04-02_00525	6901_PNA99-7_00514	6902_PNA15-1_00520	6903_PNA200-3_01320	6904_PANS06-1_00953	6905_PNA97-1_02080	6906_PANS99-3_00161			1	1	1	1	1	1	1	1	1	1	0
murC		UDP-N-acetylmuramate--L-alanine ligase	10	10	1	1	4451				1475	1475	1475	6897_PANS99-36_02762	6898_PANS99-23_01346	6899_PANS01-02_03381	6900_PANS04-02_01933	6901_PNA99-7_01973	6902_PNA15-1_01237	6903_PNA200-3_03132	6904_PANS06-1_02053	6905_PNA97-1_01381	6906_PANS99-3_02986			1	1	1	1	1	1	1	1	1	1	0
dut		Deoxyuridine 5'-triphosphate nucleotidohydrolase	10	10	1	4	61				458	458	458	6897_PANS99-36_04217	6898_PANS99-23_04221	6899_PANS01-02_04297	6900_PANS04-02_04015	6901_PNA99-7_04250	6902_PNA15-1_04437	6903_PNA200-3_04331	6904_PANS06-1_04307	6905_PNA97-1_04482	6906_PANS99-3_04359			1	1	1	1	1	1	1	1	1	1	0
group_442		hypothetical protein	10	10	1	1	2782				818	818	818	6897_PANS99-36_00301	6898_PANS99-23_02498	6899_PANS01-02_02857	6900_PANS04-02_00036	6901_PNA99-7_00017	6902_PNA15-1_00018	6903_PNA200-3_00825	6904_PANS06-1_01444	6905_PNA97-1_02723	6906_PANS99-3_02426			1	1	1	1	1	1	1	1	1	1	0
ihfA		Integration host factor subunit alpha	10	10	1	1	210				302	302	302	6897_PANS99-36_00412	6898_PANS99-23_02628	6899_PANS01-02_02747	6900_PANS04-02_00131	6901_PNA99-7_00121	6902_PNA15-1_00122	6903_PNA200-3_00937	6904_PANS06-1_01337	6905_PNA97-1_02827	6906_PANS99-3_02544			1	1	1	1	1	1	1	1	1	1	0
flgB		Flagellar basal body rod protein FlgB	10	10	1	1	1350				413	413	413	6897_PANS99-36_04138	6898_PANS99-23_03938	6899_PANS01-02_01208	6900_PANS04-02_04122	6901_PNA99-7_04171	6902_PNA15-1_04298	6903_PNA200-3_02201	6904_PANS06-1_04194	6905_PNA97-1_04340	6906_PANS99-3_04279			1	1	1	1	1	1	1	1	1	1	0
group_4422		hypothetical protein	10	10	1	1	2827				794	794	794	6897_PANS99-36_00062	6898_PANS99-23_02854	6899_PANS01-02_03628	6900_PANS04-02_03068	6901_PNA99-7_03258	6902_PNA15-1_03663	6903_PNA200-3_03379	6904_PANS06-1_03481	6905_PNA97-1_03177	6906_PANS99-3_03224			1	1	1	1	1	1	1	1	1	1	0
sspA		Stringent starvation protein A	10	10	1	1	4866				641	641	641	6897_PANS99-36_02987	6898_PANS99-23_01025	6899_PANS01-02_02995	6900_PANS04-02_01601	6901_PNA99-7_01641	6902_PNA15-1_01572	6903_PNA200-3_02748	6904_PANS06-1_01764	6905_PNA97-1_01065	6906_PANS99-3_03443			1	1	1	1	1	1	1	1	1	1	0
rpsB		30S ribosomal protein S2	10	10	1	1	4377				725	725	725	6897_PANS99-36_02834	6898_PANS99-23_01418	6899_PANS01-02_03453	6900_PANS04-02_02005	6901_PNA99-7_02045	6902_PNA15-1_01165	6903_PNA200-3_03205	6904_PANS06-1_02125	6905_PNA97-1_01454	6906_PANS99-3_03058			1	1	1	1	1	1	1	1	1	1	0
group_4425		hypothetical protein	10	10	1	1	1963				443	443	443	6897_PANS99-36_00899	6898_PANS99-23_02456	6899_PANS01-02_01679	6900_PANS04-02_02435	6901_PNA99-7_03401	6902_PNA15-1_02010	6903_PNA200-3_02621	6904_PANS06-1_02565	6905_PNA97-1_02672	6906_PANS99-3_02014			1	1	1	1	1	1	1	1	1	1	0
fadR		Fatty acid metabolism regulator protein	10	10	1	1	658				719	719	719	6897_PANS99-36_01931	6898_PANS99-23_00609	6899_PANS01-02_00218	6900_PANS04-02_00580	6901_PNA99-7_00570	6902_PNA15-1_00576	6903_PNA200-3_01376	6904_PANS06-1_00897	6905_PNA97-1_02136	6906_PANS99-3_00217			1	1	1	1	1	1	1	1	1	1	0
yghB		Inner membrane protein YghB	10	10	1	1	2483				662	662	662	6897_PANS99-36_02208	6898_PANS99-23_01689	6899_PANS01-02_02214	6900_PANS04-02_02912	6901_PNA99-7_02323	6902_PNA15-1_02709	6903_PNA200-3_01806	6904_PANS06-1_03121	6905_PNA97-1_01825	6906_PANS99-3_01272			1	1	1	1	1	1	1	1	1	1	0
tlyC_2		Hemolysin C	10	10	1	1	5445				1286	1286	1286	6897_PANS99-36_02488	6898_PANS99-23_02051	6899_PANS01-02_01923	6900_PANS04-02_03558	6901_PNA99-7_02731	6902_PNA15-1_02417	6903_PNA200-3_02083	6904_PANS06-1_03415	6905_PNA97-1_01502	6906_PANS99-3_01743			1	1	1	1	1	1	1	1	1	1	0
group_4429		lipoprotein	10	10	1	1	1373				239	239	239	6897_PANS99-36_04161	6898_PANS99-23_03915	6899_PANS01-02_01231	6900_PANS04-02_04145	6901_PNA99-7_04194	6902_PNA15-1_04275	6903_PNA200-3_02224	6904_PANS06-1_04217	6905_PNA97-1_04317	6906_PANS99-3_04302			1	1	1	1	1	1	1	1	1	1	0
group_4430		putative nucleotide-binding protein	10	10	1	1	1103				491	491	491	6897_PANS99-36_00810	6898_PANS99-23_03254	6899_PANS01-02_01800	6900_PANS04-02_02523	6901_PNA99-7_03491	6902_PNA15-1_01927	6903_PNA200-3_03646	6904_PANS06-1_02681	6905_PNA97-1_03420	6906_PANS99-3_01926			1	1	1	1	1	1	1	1	1	1	0
ytfP		Gamma-glutamylcyclotransferase family protein YtfP	10	10	1	1	2257				356	356	356	6897_PANS99-36_03769	6898_PANS99-23_01528	6899_PANS01-02_02434	6900_PANS04-02_02771	6901_PNA99-7_02155	6902_PNA15-1_02888	6903_PNA200-3_01620	6904_PANS06-1_02923	6905_PNA97-1_03868	6906_PANS99-3_01098			1	1	1	1	1	1	1	1	1	1	0
rutR_1		HTH-type transcriptional regulator RutR	10	10	1	1	1528				635	635	635	6897_PANS99-36_01284	6898_PANS99-23_02083	6899_PANS01-02_01316	6900_PANS04-02_02050	6901_PNA99-7_02762	6902_PNA15-1_02385	6903_PNA200-3_02256	6904_PANS06-1_02213	6905_PNA97-1_02313	6906_PANS99-3_02380			1	1	1	1	1	1	1	1	1	1	0
mreB		Rod shape-determining protein MreB	10	10	1	1	2200				1043	1043	1043	6897_PANS99-36_03707	6898_PANS99-23_01467	6899_PANS01-02_02495	6900_PANS04-02_02710	6901_PNA99-7_02094	6902_PNA15-1_02949	6903_PNA200-3_01559	6904_PANS06-1_02862	6905_PNA97-1_03807	6906_PANS99-3_01037			1	1	1	1	1	1	1	1	1	1	0
hha_1		Hemolysin expression-modulating protein Hha	10	10	1	1	1134				215	215	215	6897_PANS99-36_00841	6898_PANS99-23_03285	6899_PANS01-02_01769	6900_PANS04-02_02492	6901_PNA99-7_03460	6902_PNA15-1_01958	6903_PNA200-3_03677	6904_PANS06-1_02650	6905_PNA97-1_03389	6906_PANS99-3_01957			1	1	1	1	1	1	1	1	1	1	0
group_4435		hypothetical protein	10	10	1	2	125				215	215	215	6897_PANS99-36_03919	6898_PANS99-23_03781	6899_PANS01-02_03772	6900_PANS04-02_03900	6901_PNA99-7_03695	6902_PNA15-1_04042	6903_PNA200-3_03897	6904_PANS06-1_03846	6905_PNA97-1_04017	6906_PANS99-3_03763			1	1	1	1	1	1	1	1	1	1	0
group_4436		Uncharacterized acyl-CoA thioester hydrolase HI_0827	10	10	1	1	611				389	389	389	6897_PANS99-36_01979	6898_PANS99-23_00658	6899_PANS01-02_00167	6900_PANS04-02_00532	6901_PNA99-7_00521	6902_PNA15-1_00527	6903_PNA200-3_01327	6904_PANS06-1_00946	6905_PNA97-1_02087	6906_PANS99-3_00168			1	1	1	1	1	1	1	1	1	1	0
hisC		Histidinol-phosphate aminotransferase	10	10	1	1	5940				1070	1070	1070	6897_PANS99-36_03366	6898_PANS99-23_00145	6899_PANS01-02_00583	6900_PANS04-02_00936	6901_PNA99-7_00987	6902_PNA15-1_00994	6903_PNA200-3_00532	6904_PANS06-1_00546	6905_PNA97-1_00198	6906_PANS99-3_00582			1	1	1	1	1	1	1	1	1	1	0
cspJ		Cold shock-like protein CspJ	10	10	1	1	2705				212	212	212	6897_PANS99-36_03018	6898_PANS99-23_00994	6899_PANS01-02_03026	6900_PANS04-02_01570	6901_PNA99-7_01610	6902_PNA15-1_01603	6903_PNA200-3_02779	6904_PANS06-1_01626	6905_PNA97-1_00944	6906_PANS99-3_03570			1	1	1	1	1	1	1	1	1	1	0
sdhD		Succinate dehydrogenase hydrophobic membrane anchor subunit	10	10	1	1	1766				347	347	347	6897_PANS99-36_01039	6898_PANS99-23_02326	6899_PANS01-02_01559	6900_PANS04-02_02295	6901_PNA99-7_03008	6902_PNA15-1_02140	6903_PNA200-3_02499	6904_PANS06-1_02457	6905_PNA97-1_02557	6906_PANS99-3_02135			1	1	1	1	1	1	1	1	1	1	0
ribD_1		Riboflavin biosynthesis protein RibD	10	10	1	1	2774				437	437	437	6897_PANS99-36_00315	6898_PANS99-23_02506	6899_PANS01-02_02842	6900_PANS04-02_00044	6901_PNA99-7_00025	6902_PNA15-1_00026	6903_PNA200-3_00840	6904_PANS06-1_01436	6905_PNA97-1_02731	6906_PANS99-3_02441			1	1	1	1	1	1	1	1	1	1	0
yciB		Probable intracellular septation protein A	10	10	1	1	610				539	539	539	6897_PANS99-36_01980	6898_PANS99-23_00659	6899_PANS01-02_00166	6900_PANS04-02_00531	6901_PNA99-7_00520	6902_PNA15-1_00526	6903_PNA200-3_01326	6904_PANS06-1_00947	6905_PNA97-1_02086	6906_PANS99-3_00167			1	1	1	1	1	1	1	1	1	1	0
rsgA		Putative ribosome biogenesis GTPase RsgA	10	10	1	1	2221				1049	1049	1049	6897_PANS99-36_03729	6898_PANS99-23_01488	6899_PANS01-02_02474	6900_PANS04-02_02731	6901_PNA99-7_02115	6902_PNA15-1_02928	6903_PNA200-3_01580	6904_PANS06-1_02883	6905_PNA97-1_03828	6906_PANS99-3_01058			1	1	1	1	1	1	1	1	1	1	0
paaF		2,3-dehydroadipyl-CoA hydratase	10	10	1	1	579				866	866	866	6897_PANS99-36_02011	6898_PANS99-23_00691	6899_PANS01-02_00135	6900_PANS04-02_00500	6901_PNA99-7_00489	6902_PNA15-1_00495	6903_PNA200-3_01295	6904_PANS06-1_00978	6905_PNA97-1_02055	6906_PANS99-3_00136			1	1	1	1	1	1	1	1	1	1	0
group_4443		hypothetical protein	10	10	1	1	1041				218	218	218	6897_PANS99-36_00746	6898_PANS99-23_03190	6899_PANS01-02_01863	6900_PANS04-02_02586	6901_PNA99-7_03554	6902_PNA15-1_01864	6903_PNA200-3_03583	6904_PANS06-1_02744	6905_PNA97-1_03483	6906_PANS99-3_01863			1	1	1	1	1	1	1	1	1	1	0
exbB_3		Biopolymer transport protein ExbB	10	10	1	1	1755				686	686	686	6897_PANS99-36_01051	6898_PANS99-23_02314	6899_PANS01-02_01547	6900_PANS04-02_02283	6901_PNA99-7_02996	6902_PNA15-1_02152	6903_PNA200-3_02487	6904_PANS06-1_02445	6905_PNA97-1_02545	6906_PANS99-3_02147			1	1	1	1	1	1	1	1	1	1	0
ybeZ_2		PhoH-like protein	10	10	1	1	1798				1061	1061	1061	6897_PANS99-36_01000	6898_PANS99-23_02365	6899_PANS01-02_01598	6900_PANS04-02_02334	6901_PNA99-7_03047	6902_PNA15-1_02101	6903_PNA200-3_02538	6904_PANS06-1_02496	6905_PNA97-1_02596	6906_PANS99-3_02096			1	1	1	1	1	1	1	1	1	1	0
group_4446		chemotaxis regulator CheZ	10	10	1	1	755				641	641	641	6897_PANS99-36_01832	6898_PANS99-23_00513	6899_PANS01-02_00316	6900_PANS04-02_00678	6901_PNA99-7_00667	6902_PNA15-1_00675	6903_PNA200-3_01475	6904_PANS06-1_00799	6905_PNA97-1_02235	6906_PANS99-3_00316			1	1	1	1	1	1	1	1	1	1	0
yhcB		Inner membrane protein YhcB	10	10	1	1	4870				401	401	401	6897_PANS99-36_02991	6898_PANS99-23_01021	6899_PANS01-02_02999	6900_PANS04-02_01597	6901_PNA99-7_01637	6902_PNA15-1_01576	6903_PNA200-3_02752	6904_PANS06-1_01760	6905_PNA97-1_01061	6906_PANS99-3_03439			1	1	1	1	1	1	1	1	1	1	0
group_4448		hypothetical protein	10	10	1	1	614				173	173	173	6897_PANS99-36_01976	6898_PANS99-23_00655	6899_PANS01-02_00170	6900_PANS04-02_00535	6901_PNA99-7_00524	6902_PNA15-1_00530	6903_PNA200-3_01330	6904_PANS06-1_00943	6905_PNA97-1_02090	6906_PANS99-3_00171			1	1	1	1	1	1	1	1	1	1	0
group_4449		Magnesium transporter MgtE	10	10	1	1	5544				1433	1433	1433	6897_PANS99-36_01589	6898_PANS99-23_03644	6899_PANS01-02_00944	6900_PANS04-02_01314	6901_PNA99-7_01376	6902_PNA15-1_03120	6903_PNA200-3_00168	6904_PANS06-1_00163	6905_PNA97-1_00562	6906_PANS99-3_00944			1	1	1	1	1	1	1	1	1	1	0
ulaA_2		Ascorbate-specific permease IIC component UlaA	10	10	1	1	5283				1376	1376	1376	6897_PANS99-36_02323	6898_PANS99-23_01889	6899_PANS01-02_02086	6900_PANS04-02_03394	6901_PNA99-7_02569	6902_PNA15-1_02579	6903_PNA200-3_01921	6904_PANS06-1_03250	6905_PNA97-1_01694	6906_PANS99-3_01507			1	1	1	1	1	1	1	1	1	1	0
blaSE		Glutamyl endopeptidase precursor	10	10	1	1	538				809	809	809	6897_PANS99-36_02053	6898_PANS99-23_00732	6899_PANS01-02_00093	6900_PANS04-02_00458	6901_PNA99-7_00447	6902_PNA15-1_00453	6903_PNA200-3_01253	6904_PANS06-1_01020	6905_PNA97-1_02013	6906_PANS99-3_00094			1	1	1	1	1	1	1	1	1	1	0
group_4452		hypothetical protein	10	10	1	1	624				647	647	647	6897_PANS99-36_01966	6898_PANS99-23_00645	6899_PANS01-02_00180	6900_PANS04-02_00545	6901_PNA99-7_00534	6902_PNA15-1_00540	6903_PNA200-3_01340	6904_PANS06-1_00933	6905_PNA97-1_02100	6906_PANS99-3_00181			1	1	1	1	1	1	1	1	1	1	0
ariR_4		Probable two-component-system connector protein AriR	10	10	1	1	1387				260	260	260	6897_PANS99-36_04175	6898_PANS99-23_03901	6899_PANS01-02_01245	6900_PANS04-02_04159	6901_PNA99-7_04208	6902_PNA15-1_04261	6903_PNA200-3_02238	6904_PANS06-1_04231	6905_PNA97-1_04303	6906_PANS99-3_04316			1	1	1	1	1	1	1	1	1	1	0
yjiG		Inner membrane protein YjiG	10	10	1	1	414				467	467	467	6897_PANS99-36_00612	6898_PANS99-23_02835	6899_PANS01-02_02547	6900_PANS04-02_00329	6901_PNA99-7_00321	6902_PNA15-1_00321	6903_PNA200-3_01134	6904_PANS06-1_01137	6905_PNA97-1_03026	6906_PANS99-3_02743			1	1	1	1	1	1	1	1	1	1	0
group_4455		hypothetical protein	10	10	1	1	1836				317	317	317	6897_PANS99-36_00963	6898_PANS99-23_02402	6899_PANS01-02_01636	6900_PANS04-02_02371	6901_PNA99-7_03084	6902_PNA15-1_02064	6903_PNA200-3_02575	6904_PANS06-1_02533	6905_PNA97-1_02633	6906_PANS99-3_02059			1	1	1	1	1	1	1	1	1	1	0
group_4456		anti-RssB factor	10	10	1	1	6211				296	296	296	6897_PANS99-36_03178	6898_PANS99-23_00385	6899_PANS01-02_00387	6900_PANS04-02_00751	6901_PNA99-7_00803	6902_PNA15-1_00812	6903_PNA200-3_00778	6904_PANS06-1_00733	6905_PNA97-1_00007	6906_PANS99-3_00388			1	1	1	1	1	1	1	1	1	1	0
atpB		ATP synthase subunit a	10	10	1	2	23				818	818	818	6897_PANS99-36_04317	6898_PANS99-23_04406	6899_PANS01-02_03919	6900_PANS04-02_04332	6901_PNA99-7_03842	6902_PNA15-1_04537	6903_PNA200-3_03751	6904_PANS06-1_03701	6905_PNA97-1_04582	6906_PANS99-3_04611			1	1	1	1	1	1	1	1	1	1	0
group_4458		hypothetical protein	10	10	1	4	108				590	590	590	6897_PANS99-36_04257	6898_PANS99-23_04261	6899_PANS01-02_04337	6900_PANS04-02_03975	6901_PNA99-7_04290	6902_PNA15-1_04477	6903_PNA200-3_04371	6904_PANS06-1_04266	6905_PNA97-1_04522	6906_PANS99-3_04399			1	1	1	1	1	1	1	1	1	1	0
group_4459		hypothetical protein	10	10	1	1	3345				335	335	335	6897_PANS99-36_01743	6898_PANS99-23_04449	6899_PANS01-02_01084	6900_PANS04-02_04215	6901_PNA99-7_04453	6902_PNA15-1_02992	6903_PNA200-3_00024	6904_PANS06-1_00024	6905_PNA97-1_00766	6906_PANS99-3_04495			1	1	1	1	1	1	1	1	1	1	0
dam_2		DNA adenine methylase	10	10	1	3	186				812	812	812	6897_PANS99-36_03521	6898_PANS99-23_03371	6899_PANS01-02_04401	6900_PANS04-02_03743	6901_PNA99-7_03900	6902_PNA15-1_03888	6903_PNA200-3_03976	6904_PANS06-1_03925	6905_PNA97-1_03620	6906_PANS99-3_04554			1	1	1	1	1	1	1	1	1	1	0
ompD		Outer membrane porin protein OmpD precursor	10	10	1	3	55				1079	1079	1079	6897_PANS99-36_03634	6898_PANS99-23_03484	6899_PANS01-02_04203	6900_PANS04-02_03630	6901_PNA99-7_04014	6902_PNA15-1_03774	6903_PNA200-3_04091	6904_PANS06-1_04039	6905_PNA97-1_03734	6906_PANS99-3_03965			1	1	1	1	1	1	1	1	1	1	0
ilvM		Acetolactate synthase isozyme 2 small subunit	10	10	1	3	7				257	257	257	6897_PANS99-36_03682	6898_PANS99-23_03532	6899_PANS01-02_04251	6900_PANS04-02_03582	6901_PNA99-7_04062	6902_PNA15-1_03726	6903_PNA200-3_04139	6904_PANS06-1_04087	6905_PNA97-1_03782	6906_PANS99-3_04013			1	1	1	1	1	1	1	1	1	1	0
rpsT		30S ribosomal protein S20	10	10	1	1	4504				263	263	263	6897_PANS99-36_02709	6898_PANS99-23_01293	6899_PANS01-02_03328	6900_PANS04-02_01880	6901_PNA99-7_01920	6902_PNA15-1_01290	6903_PNA200-3_03079	6904_PANS06-1_02000	6905_PNA97-1_01327	6906_PANS99-3_02933			1	1	1	1	1	1	1	1	1	1	0
fusA		Elongation factor G	10	10	1	3	150				2114	2114	2114	6897_PANS99-36_03485	6898_PANS99-23_03335	6899_PANS01-02_04437	6900_PANS04-02_03779	6901_PNA99-7_03864	6902_PNA15-1_03924	6903_PNA200-3_03940	6904_PANS06-1_03889	6905_PNA97-1_03584	6906_PANS99-3_04518			1	1	1	1	1	1	1	1	1	1	0
yfiR		Uncharacterized HTH-type transcriptional regulator YfiR	10	10	1	1	1286				578	578	578	6897_PANS99-36_04074	6898_PANS99-23_04002	6899_PANS01-02_01144	6900_PANS04-02_04058	6901_PNA99-7_04106	6902_PNA15-1_04362	6903_PNA200-3_02137	6904_PANS06-1_04130	6905_PNA97-1_04405	6906_PANS99-3_04215			1	1	1	1	1	1	1	1	1	1	0
ulaA_1		Ascorbate-specific permease IIC component UlaA	10	10	1	1	378				1367	1367	1367	6897_PANS99-36_00581	6898_PANS99-23_02804	6899_PANS01-02_02577	6900_PANS04-02_00298	6901_PNA99-7_00290	6902_PNA15-1_00290	6903_PNA200-3_01104	6904_PANS06-1_01168	6905_PNA97-1_02995	6906_PANS99-3_02712			1	1	1	1	1	1	1	1	1	1	0
rimL_1		Ribosomal-protein-serine acetyltransferase	10	10	1	1	5642				524	524	524	6897_PANS99-36_01487	6898_PANS99-23_03542	6899_PANS01-02_00842	6900_PANS04-02_01212	6901_PNA99-7_01273	6902_PNA15-1_03222	6903_PNA200-3_00270	6904_PANS06-1_00265	6905_PNA97-1_00460	6906_PANS99-3_00842			1	1	1	1	1	1	1	1	1	1	0
cspG		Cold shock-like protein CspG	10	10	1	1	1036				212	212	212	6897_PANS99-36_00741	6898_PANS99-23_03185	6899_PANS01-02_01868	6900_PANS04-02_02591	6901_PNA99-7_03559	6902_PNA15-1_01859	6903_PNA200-3_03578	6904_PANS06-1_02749	6905_PNA97-1_03488	6906_PANS99-3_01858			1	1	1	1	1	1	1	1	1	1	0
group_4469		hypothetical protein	10	10	1	1	5281				326	326	326	6897_PANS99-36_02321	6898_PANS99-23_01887	6899_PANS01-02_02088	6900_PANS04-02_03392	6901_PNA99-7_02567	6902_PNA15-1_02581	6903_PNA200-3_01919	6904_PANS06-1_03248	6905_PNA97-1_01696	6906_PANS99-3_01505			1	1	1	1	1	1	1	1	1	1	0
group_447		hypothetical protein	10	10	1	1	2767				209	209	209	6897_PANS99-36_00322	6898_PANS99-23_02512	6899_PANS01-02_02836	6900_PANS04-02_00050	6901_PNA99-7_00031	6902_PNA15-1_00032	6903_PNA200-3_00846	6904_PANS06-1_01429	6905_PNA97-1_02737	6906_PANS99-3_02446			1	1	1	1	1	1	1	1	1	1	0
lysS		Lysine--tRNA ligase	10	10	1	1	5337				1520	1520	1520	6897_PANS99-36_02376	6898_PANS99-23_01942	6899_PANS01-02_02033	6900_PANS04-02_03447	6901_PNA99-7_02622	6902_PNA15-1_02526	6903_PNA200-3_01974	6904_PANS06-1_03304	6905_PNA97-1_01641	6906_PANS99-3_01606			1	1	1	1	1	1	1	1	1	1	0
metQ_1		D-methionine-binding lipoprotein MetQ precursor	10	10	1	1	4350				815	815	815	6897_PANS99-36_02861	6898_PANS99-23_01445	6899_PANS01-02_03480	6900_PANS04-02_02032	6901_PNA99-7_02072	6902_PNA15-1_01138	6903_PNA200-3_03232	6904_PANS06-1_02152	6905_PNA97-1_01481	6906_PANS99-3_03085			1	1	1	1	1	1	1	1	1	1	0
group_4472		hypothetical protein	10	10	1	1	1004				290	290	290	6897_PANS99-36_00728	6898_PANS99-23_03167	6899_PANS01-02_01889	6900_PANS04-02_02615	6901_PNA99-7_03576	6902_PNA15-1_01835	6903_PNA200-3_03561	6904_PANS06-1_02765	6905_PNA97-1_03505	6906_PANS99-3_01839			1	1	1	1	1	1	1	1	1	1	0
pyrG_2		CTP synthase	10	10	1	1	5388				1637	1637	1637	6897_PANS99-36_02430	6898_PANS99-23_01996	6899_PANS01-02_01979	6900_PANS04-02_03502	6901_PNA99-7_02676	6902_PNA15-1_02472	6903_PNA200-3_02028	6904_PANS06-1_03359	6905_PNA97-1_01587	6906_PANS99-3_01660			1	1	1	1	1	1	1	1	1	1	0
hmuU_2		Hemin transport system permease protein HmuU	10	10	1	1	5844				1076	1076	1076	6897_PANS99-36_03450	6898_PANS99-23_00061	6899_PANS01-02_00660	6900_PANS04-02_01018	6901_PNA99-7_01065	6902_PNA15-1_01075	6903_PNA200-3_00449	6904_PANS06-1_00460	6905_PNA97-1_00278	6906_PANS99-3_00663			1	1	1	1	1	1	1	1	1	1	0
group_4475		dsDNA-mimic protein	10	10	1	1	617				323	323	323	6897_PANS99-36_01973	6898_PANS99-23_00652	6899_PANS01-02_00173	6900_PANS04-02_00538	6901_PNA99-7_00527	6902_PNA15-1_00533	6903_PNA200-3_01333	6904_PANS06-1_00940	6905_PNA97-1_02093	6906_PANS99-3_00174			1	1	1	1	1	1	1	1	1	1	0
mlaD		Probable phospholipid ABC transporter-binding protein MlaD	10	10	1	1	4847				554	554	554	6897_PANS99-36_02968	6898_PANS99-23_01044	6899_PANS01-02_02976	6900_PANS04-02_01620	6901_PNA99-7_01660	6902_PNA15-1_01553	6903_PNA200-3_02729	6904_PANS06-1_01783	6905_PNA97-1_01084	6906_PANS99-3_03462			1	1	1	1	1	1	1	1	1	1	0
argR		Arginine repressor	10	10	1	1	2217				470	470	470	6897_PANS99-36_03725	6898_PANS99-23_01484	6899_PANS01-02_02478	6900_PANS04-02_02727	6901_PNA99-7_02111	6902_PNA15-1_02932	6903_PNA200-3_01576	6904_PANS06-1_02879	6905_PNA97-1_03824	6906_PANS99-3_01054			1	1	1	1	1	1	1	1	1	1	0
hemE		Uroporphyrinogen decarboxylase	10	10	1	6	16				1070	1070	1070	6897_PANS99-36_04446	6898_PANS99-23_04520	6899_PANS01-02_04557	6900_PANS04-02_04467	6901_PNA99-7_04608	6902_PNA15-1_04618	6903_PNA200-3_04671	6904_PANS06-1_04607	6905_PNA97-1_04663	6906_PANS99-3_04691			1	1	1	1	1	1	1	1	1	1	0
nuoK		NADH-quinone oxidoreductase subunit K	10	10	1	1	5763				302	302	302	6897_PANS99-36_01345	6898_PANS99-23_04071	6899_PANS01-02_00740	6900_PANS04-02_01096	6901_PNA99-7_01143	6902_PNA15-1_03374	6903_PNA200-3_00372	6904_PANS06-1_00383	6905_PNA97-1_00356	6906_PANS99-3_00740			1	1	1	1	1	1	1	1	1	1	0
group_4480		preprotein translocase subunit YajC	10	10	1	1	1086				332	332	332	6897_PANS99-36_00793	6898_PANS99-23_03237	6899_PANS01-02_01817	6900_PANS04-02_02540	6901_PNA99-7_03508	6902_PNA15-1_01910	6903_PNA200-3_03629	6904_PANS06-1_02698	6905_PNA97-1_03437	6906_PANS99-3_01909			1	1	1	1	1	1	1	1	1	1	0
chbA_1		N,N'-diacetylchitobiose-specific phosphotransferase enzyme IIA component	10	10	1	1	1053				314	314	314	6897_PANS99-36_00759	6898_PANS99-23_03203	6899_PANS01-02_01850	6900_PANS04-02_02573	6901_PNA99-7_03541	6902_PNA15-1_01877	6903_PNA200-3_03596	6904_PANS06-1_02731	6905_PNA97-1_03470	6906_PANS99-3_01876			1	1	1	1	1	1	1	1	1	1	0
pspB		Phage shock protein B	10	10	1	1	559				227	227	227	6897_PANS99-36_02031	6898_PANS99-23_00710	6899_PANS01-02_00116	6900_PANS04-02_00481	6901_PNA99-7_00470	6902_PNA15-1_00476	6903_PNA200-3_01276	6904_PANS06-1_00997	6905_PNA97-1_02036	6906_PANS99-3_00117			1	1	1	1	1	1	1	1	1	1	0
katA		Catalase	10	10	1	1	387				1466	1466	1466	6897_PANS99-36_00591	6898_PANS99-23_02814	6899_PANS01-02_02567	6900_PANS04-02_00308	6901_PNA99-7_00300	6902_PNA15-1_00300	6903_PNA200-3_01114	6904_PANS06-1_01158	6905_PNA97-1_03005	6906_PANS99-3_02722			1	1	1	1	1	1	1	1	1	1	0
cheW		Chemotaxis protein CheW	10	10	1	1	762				497	497	497	6897_PANS99-36_01825	6898_PANS99-23_00506	6899_PANS01-02_00322	6900_PANS04-02_00684	6901_PNA99-7_00673	6902_PNA15-1_00681	6903_PNA200-3_01481	6904_PANS06-1_00792	6905_PNA97-1_02241	6906_PANS99-3_00322			1	1	1	1	1	1	1	1	1	1	0
rlmN		Dual-specificity RNA methyltransferase RlmN	10	10	1	1	6533				1169	1169	1169	6897_PANS99-36_01611	6898_PANS99-23_03666	6899_PANS01-02_00966	6900_PANS04-02_01336	6901_PNA99-7_01398	6902_PNA15-1_03098	6903_PNA200-3_00140	6904_PANS06-1_00141	6905_PNA97-1_00584	6906_PANS99-3_00965			1	1	1	1	1	1	1	1	1	1	0
rpmD		50S ribosomal protein L30	10	10	1	5	22				179	179	179	6897_PANS99-36_04417	6898_PANS99-23_04549	6899_PANS01-02_04520	6900_PANS04-02_04438	6901_PNA99-7_04571	6902_PNA15-1_04581	6903_PNA200-3_04633	6904_PANS06-1_04569	6905_PNA97-1_04626	6906_PANS99-3_04654			1	1	1	1	1	1	1	1	1	1	0
group_4487		hypothetical protein	10	10	1	1	5653				239	239	239	6897_PANS99-36_01477	6898_PANS99-23_04177	6899_PANS01-02_00832	6900_PANS04-02_01202	6901_PNA99-7_01262	6902_PNA15-1_03232	6903_PNA200-3_00280	6904_PANS06-1_00275	6905_PNA97-1_00450	6906_PANS99-3_00832			1	1	1	1	1	1	1	1	1	1	0
clpS		ATP-dependent Clp protease adapter protein ClpS	10	10	1	1	1607				320	320	320	6897_PANS99-36_01203	6898_PANS99-23_02164	6899_PANS01-02_01396	6900_PANS04-02_02131	6901_PNA99-7_02843	6902_PNA15-1_02304	6903_PNA200-3_02336	6904_PANS06-1_02293	6905_PNA97-1_02393	6906_PANS99-3_02300			1	1	1	1	1	1	1	1	1	1	0
mtnD		Acireductone dioxygenase	10	10	1	1	973				542	542	542	6897_PANS99-36_00703	6898_PANS99-23_03142	6899_PANS01-02_04445	6900_PANS04-02_02639	6901_PNA99-7_03600	6902_PNA15-1_01810	6903_PNA200-3_03536	6904_PANS06-1_02790	6905_PNA97-1_03530	6906_PANS99-3_01814			1	1	1	1	1	1	1	1	1	1	0
mcp3		Methyl-accepting chemotaxis protein 3	10	10	1	1	119				1964	2054	2045	6897_PANS99-36_00339	6898_PANS99-23_02533	6899_PANS01-02_02821	6900_PANS04-02_00057	6901_PNA99-7_00047	6902_PNA15-1_00048	6903_PNA200-3_00862	6904_PANS06-1_01413	6905_PNA97-1_02753	6906_PANS99-3_02461			1	1	1	1	1	1	1	1	1	1	0
group_4490		Exopolysaccharide production protein YjbE	10	10	1	1	2567				248	248	248	6897_PANS99-36_03154	6898_PANS99-23_00861	6899_PANS01-02_03163	6900_PANS04-02_01432	6901_PNA99-7_01474	6902_PNA15-1_01740	6903_PNA200-3_02916	6904_PANS06-1_01489	6905_PNA97-1_00808	6906_PANS99-3_03703			1	1	1	1	1	1	1	1	1	1	0
group_4491		hypothetical protein	10	10	1	1	5649				281	281	281	6897_PANS99-36_01480	6898_PANS99-23_04180	6899_PANS01-02_00835	6900_PANS04-02_01205	6901_PNA99-7_01266	6902_PNA15-1_03229	6903_PNA200-3_00277	6904_PANS06-1_00272	6905_PNA97-1_00453	6906_PANS99-3_00835			1	1	1	1	1	1	1	1	1	1	0
raiA		Ribosome-associated inhibitor A	10	10	1	1	5432				332	332	332	6897_PANS99-36_02541	6898_PANS99-23_02064	6899_PANS01-02_01911	6900_PANS04-02_03570	6901_PNA99-7_02743	6902_PNA15-1_02404	6903_PNA200-3_02095	6904_PANS06-1_03427	6905_PNA97-1_01490	6906_PANS99-3_01755			1	1	1	1	1	1	1	1	1	1	0
rpsJ		30S ribosomal protein S10	10	10	1	5	39				311	311	311	6897_PANS99-36_04398	6898_PANS99-23_04530	6899_PANS01-02_04501	6900_PANS04-02_04457	6901_PNA99-7_04552	6902_PNA15-1_04562	6903_PNA200-3_04614	6904_PANS06-1_04550	6905_PNA97-1_04607	6906_PANS99-3_04635			1	1	1	1	1	1	1	1	1	1	0
ppsR		Phosphoenolpyruvate synthase regulatory protein	10	10	1	1	218				827	827	827	6897_PANS99-36_00420	6898_PANS99-23_02636	6899_PANS01-02_02739	6900_PANS04-02_00139	6901_PNA99-7_00129	6902_PNA15-1_00130	6903_PNA200-3_00945	6904_PANS06-1_01329	6905_PNA97-1_02835	6906_PANS99-3_02552			1	1	1	1	1	1	1	1	1	1	0
group_4495		hypothetical protein	10	10	1	1	1522				224	224	224	6897_PANS99-36_01290	6898_PANS99-23_02077	6899_PANS01-02_01310	6900_PANS04-02_02044	6901_PNA99-7_02756	6902_PNA15-1_02391	6903_PNA200-3_02250	6904_PANS06-1_02207	6905_PNA97-1_02307	6906_PANS99-3_02386			1	1	1	1	1	1	1	1	1	1	0
group_4496		hypothetical protein	10	10	1	1	2583				1271	1271	1271	6897_PANS99-36_03139	6898_PANS99-23_00876	6899_PANS01-02_03147	6900_PANS04-02_01448	6901_PNA99-7_01489	6902_PNA15-1_01724	6903_PNA200-3_02901	6904_PANS06-1_01504	6905_PNA97-1_00823	6906_PANS99-3_03687			1	1	1	1	1	1	1	1	1	1	0
group_4497		hypothetical protein	10	10	1	1	2930				173	173	173	6897_PANS99-36_00151	6898_PANS99-23_02940	6899_PANS01-02_03714	6900_PANS04-02_03157	6901_PNA99-7_03346	6902_PNA15-1_03566	6903_PNA200-3_03467	6904_PANS06-1_03569	6905_PNA97-1_03262	6906_PANS99-3_03118			1	1	1	1	1	1	1	1	1	1	0
lgt		Prolipoprotein diacylglyceryl transferase	10	10	1	1	5349				881	881	881	6897_PANS99-36_02388	6898_PANS99-23_01954	6899_PANS01-02_02021	6900_PANS04-02_03460	6901_PNA99-7_02634	6902_PNA15-1_02514	6903_PNA200-3_01986	6904_PANS06-1_03316	6905_PNA97-1_01629	6906_PANS99-3_01618			1	1	1	1	1	1	1	1	1	1	0
yecS_3		Inner membrane amino-acid ABC transporter permease protein YecS	10	10	1	1	5403				644	644	644	6897_PANS99-36_02445	6898_PANS99-23_02011	6899_PANS01-02_01965	6900_PANS04-02_03517	6901_PNA99-7_02690	6902_PNA15-1_02458	6903_PNA200-3_02043	6904_PANS06-1_03374	6905_PNA97-1_01573	6906_PANS99-3_01675			1	1	1	1	1	1	1	1	1	1	0
group_450		hypothetical protein	10	10	1	1	81				122	122	122	6897_PANS99-36_00348	6898_PANS99-23_02564	6899_PANS01-02_02812	6900_PANS04-02_00066	6901_PNA99-7_00056	6902_PNA15-1_00057	6903_PNA200-3_00871	6904_PANS06-1_01402	6905_PNA97-1_02762	6906_PANS99-3_02479			1	1	1	1	1	1	1	1	1	1	0
amyS		Alpha-amylase precursor	10	10	1	1	6214				1481	1481	1481	6897_PANS99-36_03175	6898_PANS99-23_00388	6899_PANS01-02_00384	6900_PANS04-02_00748	6901_PNA99-7_00800	6902_PNA15-1_00809	6903_PNA200-3_00781	6904_PANS06-1_00736	6905_PNA97-1_00004	6906_PANS99-3_00385			1	1	1	1	1	1	1	1	1	1	0
lexA_2		LexA repressor	10	10	1	1	2578				614	614	614	6897_PANS99-36_03143	6898_PANS99-23_00872	6899_PANS01-02_03152	6900_PANS04-02_01443	6901_PNA99-7_01485	6902_PNA15-1_01729	6903_PNA200-3_02905	6904_PANS06-1_01500	6905_PNA97-1_00819	6906_PANS99-3_03692			1	1	1	1	1	1	1	1	1	1	0
group_4502		hypothetical protein	10	10	1	1	5263				167	167	167	6897_PANS99-36_02305	6898_PANS99-23_01872	6899_PANS01-02_02103	6900_PANS04-02_03375	6901_PNA99-7_02552	6902_PNA15-1_02597	6903_PNA200-3_01903	6904_PANS06-1_03232	6905_PNA97-1_01712	6906_PANS99-3_01488			1	1	1	1	1	1	1	1	1	1	0
ptsH		Phosphocarrier protein HPr	10	10	1	1	5619				257	257	257	6897_PANS99-36_01516	6898_PANS99-23_03571	6899_PANS01-02_00870	6900_PANS04-02_01241	6901_PNA99-7_01302	6902_PNA15-1_03193	6903_PNA200-3_00241	6904_PANS06-1_00236	6905_PNA97-1_00489	6906_PANS99-3_00871			1	1	1	1	1	1	1	1	1	1	0
group_4504		hypothetical protein	10	10	1	1	2265				545	545	545	6897_PANS99-36_03777	6898_PANS99-23_01536	6899_PANS01-02_02426	6900_PANS04-02_02779	6901_PNA99-7_02163	6902_PNA15-1_02880	6903_PNA200-3_01628	6904_PANS06-1_02931	6905_PNA97-1_03876	6906_PANS99-3_01106			1	1	1	1	1	1	1	1	1	1	0
cls		Cardiolipin synthase	10	10	1	1	616				1460	1460	1460	6897_PANS99-36_01974	6898_PANS99-23_00653	6899_PANS01-02_00172	6900_PANS04-02_00537	6901_PNA99-7_00526	6902_PNA15-1_00532	6903_PNA200-3_01332	6904_PANS06-1_00941	6905_PNA97-1_02092	6906_PANS99-3_00173			1	1	1	1	1	1	1	1	1	1	0
group_4506		hypothetical protein	10	10	1	1	255				233	233	233	6897_PANS99-36_00461	6898_PANS99-23_02677	6899_PANS01-02_02698	6900_PANS04-02_00180	6901_PNA99-7_00170	6902_PNA15-1_00171	6903_PNA200-3_00986	6904_PANS06-1_01288	6905_PNA97-1_02876	6906_PANS99-3_02593			1	1	1	1	1	1	1	1	1	1	0
xseB		Exodeoxyribonuclease 7 small subunit	10	10	1	1	1099				242	242	242	6897_PANS99-36_00806	6898_PANS99-23_03250	6899_PANS01-02_01804	6900_PANS04-02_02527	6901_PNA99-7_03495	6902_PNA15-1_01923	6903_PNA200-3_03642	6904_PANS06-1_02685	6905_PNA97-1_03424	6906_PANS99-3_01922			1	1	1	1	1	1	1	1	1	1	0
ribE		6,7-dimethyl-8-ribityllumazine synthase	10	10	1	1	1092				470	470	470	6897_PANS99-36_00799	6898_PANS99-23_03243	6899_PANS01-02_01811	6900_PANS04-02_02534	6901_PNA99-7_03502	6902_PNA15-1_01916	6903_PNA200-3_03635	6904_PANS06-1_02692	6905_PNA97-1_03431	6906_PANS99-3_01915			1	1	1	1	1	1	1	1	1	1	0
group_4509		hypothetical protein	10	10	1	1	1069				290	290	290	6897_PANS99-36_00775	6898_PANS99-23_03219	6899_PANS01-02_01834	6900_PANS04-02_02557	6901_PNA99-7_03525	6902_PNA15-1_01893	6903_PNA200-3_03612	6904_PANS06-1_02715	6905_PNA97-1_03454	6906_PANS99-3_01892			1	1	1	1	1	1	1	1	1	1	0
prmC		Release factor glutamine methyltransferase	10	10	1	1	75				842	842	842	6897_PANS99-36_00354	6898_PANS99-23_02570	6899_PANS01-02_02806	6900_PANS04-02_00072	6901_PNA99-7_00062	6902_PNA15-1_00063	6903_PNA200-3_00877	6904_PANS06-1_01396	6905_PNA97-1_02768	6906_PANS99-3_02485			1	1	1	1	1	1	1	1	1	1	0
phoQ		Virulence sensor histidine kinase PhoQ	10	10	1	1	1304				1469	1469	1469	6897_PANS99-36_04092	6898_PANS99-23_03984	6899_PANS01-02_01162	6900_PANS04-02_04076	6901_PNA99-7_04125	6902_PNA15-1_04344	6903_PNA200-3_02155	6904_PANS06-1_04148	6905_PNA97-1_04386	6906_PANS99-3_04233			1	1	1	1	1	1	1	1	1	1	0
nuoC		NADH-quinone oxidoreductase subunit C/D	10	10	1	1	5756				1799	1799	1799	6897_PANS99-36_01352	6898_PANS99-23_04078	6899_PANS01-02_00747	6900_PANS04-02_01103	6901_PNA99-7_01150	6902_PNA15-1_03367	6903_PNA200-3_00365	6904_PANS06-1_00376	6905_PNA97-1_00363	6906_PANS99-3_00747			1	1	1	1	1	1	1	1	1	1	0
atpG		ATP synthase gamma chain	10	10	1	2	28				866	866	866	6897_PANS99-36_04312	6898_PANS99-23_04411	6899_PANS01-02_03914	6900_PANS04-02_04327	6901_PNA99-7_03837	6902_PNA15-1_04532	6903_PNA200-3_03756	6904_PANS06-1_03706	6905_PNA97-1_04577	6906_PANS99-3_04606			1	1	1	1	1	1	1	1	1	1	0
group_4513		hypothetical protein	10	10	1	1	533				410	410	410	6897_PANS99-36_02058	6898_PANS99-23_00737	6899_PANS01-02_00088	6900_PANS04-02_00453	6901_PNA99-7_00442	6902_PNA15-1_00448	6903_PNA200-3_01248	6904_PANS06-1_01025	6905_PNA97-1_02008	6906_PANS99-3_00089			1	1	1	1	1	1	1	1	1	1	0
yhhW		Quercetin 2,3-dioxygenase	10	10	1	3	130				695	695	695	6897_PANS99-36_03562	6898_PANS99-23_03412	6899_PANS01-02_04129	6900_PANS04-02_03702	6901_PNA99-7_03941	6902_PNA15-1_03847	6903_PNA200-3_04017	6904_PANS06-1_03966	6905_PNA97-1_03661	6906_PANS99-3_03893			1	1	1	1	1	1	1	1	1	1	0
pnp		Polyribonucleotide nucleotidyltransferase	10	10	1	1	4822				2129	2129	2129	6897_PANS99-36_02941	6898_PANS99-23_01071	6899_PANS01-02_02949	6900_PANS04-02_01647	6901_PNA99-7_01687	6902_PNA15-1_01526	6903_PNA200-3_02702	6904_PANS06-1_01810	6905_PNA97-1_01111	6906_PANS99-3_03489			1	1	1	1	1	1	1	1	1	1	0
group_4516		hypothetical protein	10	10	1	1	609				734	734	734	6897_PANS99-36_01981	6898_PANS99-23_00660	6899_PANS01-02_00165	6900_PANS04-02_00530	6901_PNA99-7_00519	6902_PNA15-1_00525	6903_PNA200-3_01325	6904_PANS06-1_00948	6905_PNA97-1_02085	6906_PANS99-3_00166			1	1	1	1	1	1	1	1	1	1	0
igaA		Intracellular growth attenuator protein igaA	10	10	1	3	196				2135	2135	2135	6897_PANS99-36_03531	6898_PANS99-23_03381	6899_PANS01-02_04391	6900_PANS04-02_03733	6901_PNA99-7_03910	6902_PNA15-1_03878	6903_PNA200-3_03986	6904_PANS06-1_03935	6905_PNA97-1_03630	6906_PANS99-3_04564			1	1	1	1	1	1	1	1	1	1	0
rph		Ribonuclease PH	10	10	1	4	58				716	716	716	6897_PANS99-36_04214	6898_PANS99-23_04218	6899_PANS01-02_04294	6900_PANS04-02_04018	6901_PNA99-7_04247	6902_PNA15-1_04434	6903_PNA200-3_04328	6904_PANS06-1_04310	6905_PNA97-1_04479	6906_PANS99-3_04356			1	1	1	1	1	1	1	1	1	1	0
cspC		Cold shock-like protein CspC	10	10	1	1	684				209	209	209	6897_PANS99-36_01905	6898_PANS99-23_00583	6899_PANS01-02_00244	6900_PANS04-02_00606	6901_PNA99-7_00596	6902_PNA15-1_00602	6903_PNA200-3_01402	6904_PANS06-1_00871	6905_PNA97-1_02162	6906_PANS99-3_00243			1	1	1	1	1	1	1	1	1	1	0
group_452		ChaC-like protein	10	10	1	1	157				674	743	715	6897_PANS99-36_00360	6898_PANS99-23_02576	6899_PANS01-02_02800	6900_PANS04-02_00078	6901_PNA99-7_00068	6902_PNA15-1_00070	6903_PNA200-3_00884	6904_PANS06-1_01389	6905_PNA97-1_02774	6906_PANS99-3_02491			1	1	1	1	1	1	1	1	1	1	0
group_4520		hypothetical protein	10	10	1	1	548				128	128	128	6897_PANS99-36_02043	6898_PANS99-23_00722	6899_PANS01-02_00104	6900_PANS04-02_00469	6901_PNA99-7_00458	6902_PNA15-1_00464	6903_PNA200-3_01264	6904_PANS06-1_01009	6905_PNA97-1_02024	6906_PANS99-3_00105			1	1	1	1	1	1	1	1	1	1	0
speA		Biosynthetic arginine decarboxylase	10	10	1	1	5301				1979	1979	1979	6897_PANS99-36_02341	6898_PANS99-23_01907	6899_PANS01-02_02068	6900_PANS04-02_03412	6901_PNA99-7_02587	6902_PNA15-1_02561	6903_PNA200-3_01939	6904_PANS06-1_03269	6905_PNA97-1_01676	6906_PANS99-3_01525			1	1	1	1	1	1	1	1	1	1	0
yybR_2		Uncharacterized HTH-type transcriptional regulator YybR	10	10	1	1	5260				383	383	383	6897_PANS99-36_02302	6898_PANS99-23_01869	6899_PANS01-02_02106	6900_PANS04-02_03372	6901_PNA99-7_02549	6902_PNA15-1_02600	6903_PNA200-3_01900	6904_PANS06-1_03229	6905_PNA97-1_01715	6906_PANS99-3_01485			1	1	1	1	1	1	1	1	1	1	0
fabH		3-oxoacyl-[acyl-carrier-protein] synthase 3	10	10	1	1	1333				953	953	953	6897_PANS99-36_04121	6898_PANS99-23_03955	6899_PANS01-02_01191	6900_PANS04-02_04105	6901_PNA99-7_04154	6902_PNA15-1_04315	6903_PNA200-3_02184	6904_PANS06-1_04177	6905_PNA97-1_04357	6906_PANS99-3_04262			1	1	1	1	1	1	1	1	1	1	0
rnfB		Electron transport complex protein rnfB	10	10	1	1	295				578	578	578	6897_PANS99-36_00502	6898_PANS99-23_02725	6899_PANS01-02_02657	6900_PANS04-02_00220	6901_PNA99-7_00211	6902_PNA15-1_00212	6903_PNA200-3_01027	6904_PANS06-1_01247	6905_PNA97-1_02917	6906_PANS99-3_02634			1	1	1	1	1	1	1	1	1	1	0
glnA		Glutamine synthetase	10	10	1	4	20				1409	1409	1409	6897_PANS99-36_04190	6898_PANS99-23_04196	6899_PANS01-02_04270	6900_PANS04-02_04042	6901_PNA99-7_04223	6902_PNA15-1_04410	6903_PNA200-3_04471	6904_PANS06-1_04334	6905_PNA97-1_04454	6906_PANS99-3_04331			1	1	1	1	1	1	1	1	1	1	0
priB		Primosomal replication protein n	10	10	1	1	2243				317	317	317	6897_PANS99-36_03755	6898_PANS99-23_01514	6899_PANS01-02_02448	6900_PANS04-02_02757	6901_PNA99-7_02141	6902_PNA15-1_02902	6903_PNA200-3_01606	6904_PANS06-1_02909	6905_PNA97-1_03854	6906_PANS99-3_01084			1	1	1	1	1	1	1	1	1	1	0
tcdA		tRNA threonylcarbamoyladenosine dehydratase	10	10	1	1	5363				800	800	800	6897_PANS99-36_02405	6898_PANS99-23_01971	6899_PANS01-02_02004	6900_PANS04-02_03477	6901_PNA99-7_02651	6902_PNA15-1_02497	6903_PNA200-3_02003	6904_PANS06-1_03333	6905_PNA97-1_01612	6906_PANS99-3_01635			1	1	1	1	1	1	1	1	1	1	0
flhA		Flagellar biosynthesis protein FlhA	10	10	1	1	753				2093	2093	2093	6897_PANS99-36_01834	6898_PANS99-23_00515	6899_PANS01-02_00314	6900_PANS04-02_00676	6901_PNA99-7_00665	6902_PNA15-1_00673	6903_PNA200-3_01473	6904_PANS06-1_00801	6905_PNA97-1_02233	6906_PANS99-3_00314			1	1	1	1	1	1	1	1	1	1	0
gltA_2		Citrate synthase	10	10	1	1	1768				1283	1283	1283	6897_PANS99-36_01037	6898_PANS99-23_02328	6899_PANS01-02_01561	6900_PANS04-02_02297	6901_PNA99-7_03010	6902_PNA15-1_02138	6903_PNA200-3_02501	6904_PANS06-1_02459	6905_PNA97-1_02559	6906_PANS99-3_02133			1	1	1	1	1	1	1	1	1	1	0
bcr_2		Bicyclomycin resistance protein	10	10	1	1	194				959	1202	1177	6897_PANS99-36_00395	6898_PANS99-23_02611	6899_PANS01-02_02763	6900_PANS04-02_00114	6901_PNA99-7_00104	6902_PNA15-1_00105	6903_PNA200-3_00920	6904_PANS06-1_01354	6905_PNA97-1_02810	6906_PANS99-3_02527			1	1	1	1	1	1	1	1	1	1	0
csrA		Carbon storage regulator	10	10	1	1	5450				185	185	185	6897_PANS99-36_02475	6898_PANS99-23_02041	6899_PANS01-02_01935	6900_PANS04-02_03547	6901_PNA99-7_02720	6902_PNA15-1_02428	6903_PNA200-3_02073	6904_PANS06-1_03404	6905_PNA97-1_01514	6906_PANS99-3_01731			1	1	1	1	1	1	1	1	1	1	0
sfaA_2		S-fimbrial protein subunit SfaA precursor	10	10	1	1	1291				542	542	542	6897_PANS99-36_04079	6898_PANS99-23_03997	6899_PANS01-02_01149	6900_PANS04-02_04063	6901_PNA99-7_04111	6902_PNA15-1_04357	6903_PNA200-3_02142	6904_PANS06-1_04135	6905_PNA97-1_04400	6906_PANS99-3_04220			1	1	1	1	1	1	1	1	1	1	0
group_4532		hypothetical protein	10	10	1	1	203				761	761	761	6897_PANS99-36_00405	6898_PANS99-23_02621	6899_PANS01-02_02754	6900_PANS04-02_00124	6901_PNA99-7_00114	6902_PNA15-1_00115	6903_PNA200-3_00930	6904_PANS06-1_01344	6905_PNA97-1_02820	6906_PANS99-3_02537			1	1	1	1	1	1	1	1	1	1	0
fliA		RNA polymerase sigma factor FliA	10	10	1	1	6245				722	722	722	6897_PANS99-36_01789	6898_PANS99-23_00415	6899_PANS01-02_00359	6900_PANS04-02_00722	6901_PNA99-7_00774	6902_PNA15-1_00782	6903_PNA200-3_01520	6904_PANS06-1_00755	6905_PNA97-1_02277	6906_PANS99-3_00358			1	1	1	1	1	1	1	1	1	1	0
pepB		Peptidase B	10	10	1	1	6539				1286	1286	1286	6897_PANS99-36_01617	6898_PANS99-23_03672	6899_PANS01-02_00972	6900_PANS04-02_01342	6901_PNA99-7_01404	6902_PNA15-1_03092	6903_PNA200-3_00134	6904_PANS06-1_00135	6905_PNA97-1_00590	6906_PANS99-3_00971			1	1	1	1	1	1	1	1	1	1	0
envZ		Osmolarity sensor protein EnvZ	10	10	1	3	201				1364	1364	1364	6897_PANS99-36_03536	6898_PANS99-23_03386	6899_PANS01-02_04386	6900_PANS04-02_03728	6901_PNA99-7_03915	6902_PNA15-1_03873	6903_PNA200-3_03991	6904_PANS06-1_03940	6905_PNA97-1_03635	6906_PANS99-3_04569			1	1	1	1	1	1	1	1	1	1	0
tusE		Sulfurtransferase TusE	10	10	1	1	1535				326	326	326	6897_PANS99-36_01275	6898_PANS99-23_02092	6899_PANS01-02_01325	6900_PANS04-02_02059	6901_PNA99-7_02772	6902_PNA15-1_02376	6903_PNA200-3_02265	6904_PANS06-1_02222	6905_PNA97-1_02322	6906_PANS99-3_02371			1	1	1	1	1	1	1	1	1	1	0
mglB		D-galactose-binding periplasmic protein precursor	10	10	1	1	5853				995	995	995	6897_PANS99-36_03441	6898_PANS99-23_00070	6899_PANS01-02_00651	6900_PANS04-02_01009	6901_PNA99-7_01056	6902_PNA15-1_01066	6903_PNA200-3_00458	6904_PANS06-1_00469	6905_PNA97-1_00269	6906_PANS99-3_00654			1	1	1	1	1	1	1	1	1	1	0
rpmC		50S ribosomal protein L29	10	10	1	5	32				191	191	191	6897_PANS99-36_04407	6898_PANS99-23_04539	6899_PANS01-02_04510	6900_PANS04-02_04448	6901_PNA99-7_04561	6902_PNA15-1_04571	6903_PNA200-3_04623	6904_PANS06-1_04559	6905_PNA97-1_04616	6906_PANS99-3_04644			1	1	1	1	1	1	1	1	1	1	0
group_4539		hypothetical protein	10	10	1	1	2775				248	248	248	6897_PANS99-36_00314	6898_PANS99-23_02505	6899_PANS01-02_02843	6900_PANS04-02_00043	6901_PNA99-7_00024	6902_PNA15-1_00025	6903_PNA200-3_00839	6904_PANS06-1_01437	6905_PNA97-1_02730	6906_PANS99-3_02440			1	1	1	1	1	1	1	1	1	1	0
btuD		Vitamin B12 import ATP-binding protein BtuD	10	10	1	1	213				689	749	713	6897_PANS99-36_00415	6898_PANS99-23_02631	6899_PANS01-02_02744	6900_PANS04-02_00134	6901_PNA99-7_00124	6902_PNA15-1_00125	6903_PNA200-3_00940	6904_PANS06-1_01334	6905_PNA97-1_02830	6906_PANS99-3_02547			1	1	1	1	1	1	1	1	1	1	0
group_4540		hypothetical protein	10	10	1	1	1655				188	188	188	6897_PANS99-36_01155	6898_PANS99-23_02212	6899_PANS01-02_01444	6900_PANS04-02_02179	6901_PNA99-7_02891	6902_PNA15-1_02256	6903_PNA200-3_02384	6904_PANS06-1_02341	6905_PNA97-1_02441	6906_PANS99-3_02252			1	1	1	1	1	1	1	1	1	1	0
flgJ		Peptidoglycan hydrolase FlgJ	10	10	1	1	1342				944	944	944	6897_PANS99-36_04130	6898_PANS99-23_03946	6899_PANS01-02_01200	6900_PANS04-02_04114	6901_PNA99-7_04163	6902_PNA15-1_04306	6903_PNA200-3_02193	6904_PANS06-1_04186	6905_PNA97-1_04348	6906_PANS99-3_04271			1	1	1	1	1	1	1	1	1	1	0
group_4542		hypothetical protein	10	10	1	3	171				218	218	218	6897_PANS99-36_03506	6898_PANS99-23_03356	6899_PANS01-02_04416	6900_PANS04-02_03758	6901_PNA99-7_03885	6902_PNA15-1_03903	6903_PNA200-3_03961	6904_PANS06-1_03910	6905_PNA97-1_03605	6906_PANS99-3_04539			1	1	1	1	1	1	1	1	1	1	0
ybbH_2		Uncharacterized HTH-type transcriptional regulator YbbH	10	10	1	3	97				851	851	851	6897_PANS99-36_03593	6898_PANS99-23_03443	6899_PANS01-02_04161	6900_PANS04-02_03671	6901_PNA99-7_03973	6902_PNA15-1_03815	6903_PNA200-3_04050	6904_PANS06-1_03998	6905_PNA97-1_03693	6906_PANS99-3_03924			1	1	1	1	1	1	1	1	1	1	0
uspB		Universal stress protein B	10	10	1	3	70				335	335	335	6897_PANS99-36_03619	6898_PANS99-23_03469	6899_PANS01-02_04187	6900_PANS04-02_03645	6901_PNA99-7_03999	6902_PNA15-1_03789	6903_PNA200-3_04076	6904_PANS06-1_04024	6905_PNA97-1_03719	6906_PANS99-3_03950			1	1	1	1	1	1	1	1	1	1	0
prc		Tail-specific protease precursor	10	10	1	1	691				2045	2045	2045	6897_PANS99-36_01898	6898_PANS99-23_00576	6899_PANS01-02_00251	6900_PANS04-02_00613	6901_PNA99-7_00603	6902_PNA15-1_00609	6903_PNA200-3_01409	6904_PANS06-1_00864	6905_PNA97-1_02169	6906_PANS99-3_00250			1	1	1	1	1	1	1	1	1	1	0
group_4546		hypothetical protein	10	10	1	1	2543				566	566	566	6897_PANS99-36_02267	6898_PANS99-23_01749	6899_PANS01-02_02154	6900_PANS04-02_02972	6901_PNA99-7_02382	6902_PNA15-1_02649	6903_PNA200-3_01866	6904_PANS06-1_03180	6905_PNA97-1_01765	6906_PANS99-3_01331			1	1	1	1	1	1	1	1	1	1	0
asnC		Regulatory protein AsnC	10	10	1	2	18				461	461	461	6897_PANS99-36_04322	6898_PANS99-23_04401	6899_PANS01-02_03924	6900_PANS04-02_04337	6901_PNA99-7_03847	6902_PNA15-1_04542	6903_PNA200-3_03746	6904_PANS06-1_03696	6905_PNA97-1_04587	6906_PANS99-3_04616			1	1	1	1	1	1	1	1	1	1	0
nudE		ADP compounds hydrolase NudE	10	10	1	3	195				566	566	566	6897_PANS99-36_03530	6898_PANS99-23_03380	6899_PANS01-02_04392	6900_PANS04-02_03734	6901_PNA99-7_03909	6902_PNA15-1_03879	6903_PNA200-3_03985	6904_PANS06-1_03934	6905_PNA97-1_03629	6906_PANS99-3_04563			1	1	1	1	1	1	1	1	1	1	0
yfcD		Uncharacterized Nudix hydrolase YfcD	10	10	1	1	5737				524	524	524	6897_PANS99-36_01371	6898_PANS99-23_04095	6899_PANS01-02_00764	6900_PANS04-02_01120	6901_PNA99-7_01169	6902_PNA15-1_03348	6903_PNA200-3_00348	6904_PANS06-1_00357	6905_PNA97-1_00382	6906_PANS99-3_00764			1	1	1	1	1	1	1	1	1	1	0
ycgF_1		Blue light- and temperature-regulated antirepressor YcgF	10	10	1	1	256				1211	1298	1245	6897_PANS99-36_00462	6898_PANS99-23_02678	6899_PANS01-02_02697	6900_PANS04-02_00181	6901_PNA99-7_00171	6902_PNA15-1_00172	6903_PNA200-3_00987	6904_PANS06-1_01287	6905_PNA97-1_02877	6906_PANS99-3_02594			1	1	1	1	1	1	1	1	1	1	0
rpoN		RNA polymerase sigma-54 factor	10	10	1	1	4856				1436	1436	1436	6897_PANS99-36_02977	6898_PANS99-23_01035	6899_PANS01-02_02985	6900_PANS04-02_01611	6901_PNA99-7_01651	6902_PNA15-1_01562	6903_PNA200-3_02738	6904_PANS06-1_01774	6905_PNA97-1_01075	6906_PANS99-3_03453			1	1	1	1	1	1	1	1	1	1	0
cnu		OriC-binding nucleoid-associated protein	10	10	1	1	298				215	215	215	6897_PANS99-36_00505	6898_PANS99-23_02728	6899_PANS01-02_02654	6900_PANS04-02_00223	6901_PNA99-7_00214	6902_PNA15-1_00215	6903_PNA200-3_01030	6904_PANS06-1_01244	6905_PNA97-1_02920	6906_PANS99-3_02637			1	1	1	1	1	1	1	1	1	1	0
rplB		50S ribosomal protein L2	10	10	1	5	43				821	821	821	6897_PANS99-36_04402	6898_PANS99-23_04534	6899_PANS01-02_04505	6900_PANS04-02_04453	6901_PNA99-7_04556	6902_PNA15-1_04566	6903_PNA200-3_04618	6904_PANS06-1_04554	6905_PNA97-1_04611	6906_PANS99-3_04639			1	1	1	1	1	1	1	1	1	1	0
glnQ_3		Glutamine transport ATP-binding protein GlnQ	10	10	1	1	963				731	731	731	6897_PANS99-36_00693	6898_PANS99-23_03132	6899_PANS01-02_04455	6900_PANS04-02_02649	6901_PNA99-7_03610	6902_PNA15-1_01800	6903_PNA200-3_03526	6904_PANS06-1_02800	6905_PNA97-1_03540	6906_PANS99-3_01804			1	1	1	1	1	1	1	1	1	1	0
group_4554		YfcL protein	10	10	1	1	5705				281	281	281	6897_PANS99-36_01403	6898_PANS99-23_04127	6899_PANS01-02_00796	6900_PANS04-02_01152	6901_PNA99-7_01201	6902_PNA15-1_03316	6903_PNA200-3_00316	6904_PANS06-1_00325	6905_PNA97-1_00414	6906_PANS99-3_00796			1	1	1	1	1	1	1	1	1	1	0
group_4555		hypothetical protein	10	10	1	1	957				182	182	182	6897_PANS99-36_00687	6898_PANS99-23_03126	6899_PANS01-02_04461	6900_PANS04-02_02655	6901_PNA99-7_03616	6902_PNA15-1_01794	6903_PNA200-3_03520	6904_PANS06-1_02806	6905_PNA97-1_03546	6906_PANS99-3_01798			1	1	1	1	1	1	1	1	1	1	0
group_4556		hypothetical protein	10	10	1	1	4762				635	635	635	6897_PANS99-36_02883	6898_PANS99-23_01125	6899_PANS01-02_02892	6900_PANS04-02_01703	6901_PNA99-7_01742	6902_PNA15-1_01468	6903_PNA200-3_02643	6904_PANS06-1_01866	6905_PNA97-1_01166	6906_PANS99-3_03546			1	1	1	1	1	1	1	1	1	1	0
bssS		Biofilm regulator BssS	10	10	1	1	1363				254	254	254	6897_PANS99-36_04151	6898_PANS99-23_03925	6899_PANS01-02_01221	6900_PANS04-02_04135	6901_PNA99-7_04184	6902_PNA15-1_04285	6903_PNA200-3_02214	6904_PANS06-1_04207	6905_PNA97-1_04327	6906_PANS99-3_04292			1	1	1	1	1	1	1	1	1	1	0
murA		UDP-N-acetylglucosamine 1-carboxyvinyltransferase	10	10	1	1	4843				1259	1259	1259	6897_PANS99-36_02964	6898_PANS99-23_01048	6899_PANS01-02_02972	6900_PANS04-02_01624	6901_PNA99-7_01664	6902_PNA15-1_01549	6903_PNA200-3_02725	6904_PANS06-1_01787	6905_PNA97-1_01088	6906_PANS99-3_03466			1	1	1	1	1	1	1	1	1	1	0
gloA		Lactoylglutathione lyase	10	10	1	1	241				407	407	407	6897_PANS99-36_00447	6898_PANS99-23_02663	6899_PANS01-02_02712	6900_PANS04-02_00166	6901_PNA99-7_00156	6902_PNA15-1_00157	6903_PNA200-3_00972	6904_PANS06-1_01302	6905_PNA97-1_02862	6906_PANS99-3_02579			1	1	1	1	1	1	1	1	1	1	0
ariR_1		Probable two-component-system connector protein AriR	10	10	1	1	265				257	257	257	6897_PANS99-36_00472	6898_PANS99-23_02688	6899_PANS01-02_02686	6900_PANS04-02_00191	6901_PNA99-7_00181	6902_PNA15-1_00183	6903_PNA200-3_00997	6904_PANS06-1_01276	6905_PNA97-1_02888	6906_PANS99-3_02605			1	1	1	1	1	1	1	1	1	1	0
yvoA		HTH-type transcriptional repressor YvoA	10	10	1	1	1674				755	755	755	6897_PANS99-36_01136	6898_PANS99-23_02229	6899_PANS01-02_01463	6900_PANS04-02_02198	6901_PNA99-7_02910	6902_PNA15-1_02237	6903_PNA200-3_02403	6904_PANS06-1_02360	6905_PNA97-1_02460	6906_PANS99-3_02233			1	1	1	1	1	1	1	1	1	1	0
group_4561		protease TldD	10	10	1	1	2206				1445	1445	1445	6897_PANS99-36_03713	6898_PANS99-23_01473	6899_PANS01-02_02489	6900_PANS04-02_02716	6901_PNA99-7_02100	6902_PNA15-1_02943	6903_PNA200-3_01565	6904_PANS06-1_02868	6905_PNA97-1_03813	6906_PANS99-3_01043			1	1	1	1	1	1	1	1	1	1	0
group_4562		hypothetical protein	10	10	1	1	5795				203	203	203	6897_PANS99-36_01316	6898_PANS99-23_00012	6899_PANS01-02_00708	6900_PANS04-02_01067	6901_PNA99-7_01113	6902_PNA15-1_01123	6903_PNA200-3_00401	6904_PANS06-1_00412	6905_PNA97-1_00327	6906_PANS99-3_00711			1	1	1	1	1	1	1	1	1	1	0
flgD		Basal-body rod modification protein FlgD	10	10	1	1	1348				671	671	671	6897_PANS99-36_04136	6898_PANS99-23_03940	6899_PANS01-02_01206	6900_PANS04-02_04120	6901_PNA99-7_04169	6902_PNA15-1_04300	6903_PNA200-3_02199	6904_PANS06-1_04192	6905_PNA97-1_04342	6906_PANS99-3_04277			1	1	1	1	1	1	1	1	1	1	0
group_4564		hypothetical protein	10	10	1	1	4381				392	392	392	6897_PANS99-36_02830	6898_PANS99-23_01414	6899_PANS01-02_03449	6900_PANS04-02_02001	6901_PNA99-7_02041	6902_PNA15-1_01169	6903_PNA200-3_03201	6904_PANS06-1_02121	6905_PNA97-1_01450	6906_PANS99-3_03054			1	1	1	1	1	1	1	1	1	1	0
rpsL		30S ribosomal protein S12	10	10	1	3	152				374	374	374	6897_PANS99-36_03487	6898_PANS99-23_03337	6899_PANS01-02_04435	6900_PANS04-02_03777	6901_PNA99-7_03866	6902_PNA15-1_03922	6903_PNA200-3_03942	6904_PANS06-1_03891	6905_PNA97-1_03586	6906_PANS99-3_04520			1	1	1	1	1	1	1	1	1	1	0
diaA		DnaA initiator-associating protein DiaA	10	10	1	1	2290				587	587	587	6897_PANS99-36_03802	6898_PANS99-23_01561	6899_PANS01-02_02401	6900_PANS04-02_02804	6901_PNA99-7_02188	6902_PNA15-1_02855	6903_PNA200-3_01653	6904_PANS06-1_02956	6905_PNA97-1_03901	6906_PANS99-3_01131			1	1	1	1	1	1	1	1	1	1	0
group_4567		hypothetical protein	10	10	1	1	2604				281	281	281	6897_PANS99-36_03118	6898_PANS99-23_00897	6899_PANS01-02_03126	6900_PANS04-02_01469	6901_PNA99-7_01510	6902_PNA15-1_01703	6903_PNA200-3_02880	6904_PANS06-1_01525	6905_PNA97-1_00844	6906_PANS99-3_03666			1	1	1	1	1	1	1	1	1	1	0
ruvC		Crossover junction endodeoxyribonuclease RuvC	10	10	1	1	736				527	527	527	6897_PANS99-36_01853	6898_PANS99-23_00533	6899_PANS01-02_00296	6900_PANS04-02_00657	6901_PNA99-7_00646	6902_PNA15-1_00654	6903_PNA200-3_01454	6904_PANS06-1_00819	6905_PNA97-1_02214	6906_PANS99-3_00295			1	1	1	1	1	1	1	1	1	1	0
fpr		Ferredoxin--NADP reductase	10	10	1	4	106				746	746	746	6897_PANS99-36_04259	6898_PANS99-23_04263	6899_PANS01-02_04339	6900_PANS04-02_03973	6901_PNA99-7_04292	6902_PNA15-1_04479	6903_PNA200-3_04373	6904_PANS06-1_04264	6905_PNA97-1_04524	6906_PANS99-3_04401			1	1	1	1	1	1	1	1	1	1	0
group_457		Biotin-protein ligase, N terminal	10	10	1	1	267				791	791	791	6897_PANS99-36_00474	6898_PANS99-23_02690	6899_PANS01-02_02684	6900_PANS04-02_00193	6901_PNA99-7_00183	6902_PNA15-1_00185	6903_PNA200-3_00999	6904_PANS06-1_01274	6905_PNA97-1_02890	6906_PANS99-3_02607			1	1	1	1	1	1	1	1	1	1	0
atpA		ATP synthase subunit alpha	10	10	1	2	27				1541	1541	1541	6897_PANS99-36_04313	6898_PANS99-23_04410	6899_PANS01-02_03915	6900_PANS04-02_04328	6901_PNA99-7_03838	6902_PNA15-1_04533	6903_PNA200-3_03755	6904_PANS06-1_03705	6905_PNA97-1_04578	6906_PANS99-3_04607			1	1	1	1	1	1	1	1	1	1	0
osmY_1		Osmotically-inducible protein Y precursor	10	10	1	1	606				314	314	314	6897_PANS99-36_01984	6898_PANS99-23_00663	6899_PANS01-02_00162	6900_PANS04-02_00527	6901_PNA99-7_00516	6902_PNA15-1_00522	6903_PNA200-3_01322	6904_PANS06-1_00951	6905_PNA97-1_02082	6906_PANS99-3_00163			1	1	1	1	1	1	1	1	1	1	0
hns_1		DNA-binding protein H-NS	10	10	1	1	628				407	407	407	6897_PANS99-36_01963	6898_PANS99-23_00642	6899_PANS01-02_00183	6900_PANS04-02_00548	6901_PNA99-7_00537	6902_PNA15-1_00543	6903_PNA200-3_01343	6904_PANS06-1_00930	6905_PNA97-1_02104	6906_PANS99-3_00184			1	1	1	1	1	1	1	1	1	1	0
group_4573		hypothetical protein	10	10	1	5	6				473	473	473	6897_PANS99-36_04434	6898_PANS99-23_04566	6899_PANS01-02_04537	6900_PANS04-02_04421	6901_PNA99-7_04588	6902_PNA15-1_04598	6903_PNA200-3_04650	6904_PANS06-1_04586	6905_PNA97-1_04643	6906_PANS99-3_04671			1	1	1	1	1	1	1	1	1	1	0
rpmB		50S ribosomal protein L28	10	10	1	4	64				236	236	236	6897_PANS99-36_04220	6898_PANS99-23_04224	6899_PANS01-02_04300	6900_PANS04-02_04012	6901_PNA99-7_04253	6902_PNA15-1_04440	6903_PNA200-3_04334	6904_PANS06-1_04304	6905_PNA97-1_04485	6906_PANS99-3_04362			1	1	1	1	1	1	1	1	1	1	0
group_4575		hypothetical protein	10	10	1	1	5770				311	311	311	6897_PANS99-36_01338	6898_PANS99-23_04064	6899_PANS01-02_00733	6900_PANS04-02_01089	6901_PNA99-7_01136	6902_PNA15-1_03381	6903_PNA200-3_00379	6904_PANS06-1_00390	6905_PNA97-1_00349	6906_PANS99-3_00733			1	1	1	1	1	1	1	1	1	1	0
fabR		HTH-type transcriptional repressor FabR	10	10	1	4	80				647	647	647	6897_PANS99-36_04285	6898_PANS99-23_04289	6899_PANS01-02_04366	6900_PANS04-02_03947	6901_PNA99-7_04318	6902_PNA15-1_04505	6903_PNA200-3_04399	6904_PANS06-1_04238	6905_PNA97-1_04551	6906_PANS99-3_04427			1	1	1	1	1	1	1	1	1	1	0
group_4577		Uncharacterized HTH-type transcriptional regulator HI_0893	10	10	1	1	1287				563	563	563	6897_PANS99-36_04075	6898_PANS99-23_04001	6899_PANS01-02_01145	6900_PANS04-02_04059	6901_PNA99-7_04107	6902_PNA15-1_04361	6903_PNA200-3_02138	6904_PANS06-1_04131	6905_PNA97-1_04404	6906_PANS99-3_04216			1	1	1	1	1	1	1	1	1	1	0
ydaM_3		Probable diguanylate cyclase YdaM	10	10	1	1	5249				959	959	959	6897_PANS99-36_02290	6898_PANS99-23_01857	6899_PANS01-02_02118	6900_PANS04-02_03360	6901_PNA99-7_02537	6902_PNA15-1_02612	6903_PNA200-3_01887	6904_PANS06-1_03217	6905_PNA97-1_01727	6906_PANS99-3_01473			1	1	1	1	1	1	1	1	1	1	0
miaB		(Dimethylallyl)adenosine tRNA methylthiotransferase MiaB	10	10	1	1	1797				1385	1385	1385	6897_PANS99-36_01001	6898_PANS99-23_02364	6899_PANS01-02_01597	6900_PANS04-02_02333	6901_PNA99-7_03046	6902_PNA15-1_02102	6903_PNA200-3_02537	6904_PANS06-1_02495	6905_PNA97-1_02595	6906_PANS99-3_02097			1	1	1	1	1	1	1	1	1	1	0
group_458		hypothetical protein	10	10	1	1	270				278	278	278	6897_PANS99-36_00478	6898_PANS99-23_02693	6899_PANS01-02_02681	6900_PANS04-02_00196	6901_PNA99-7_00187	6902_PNA15-1_00188	6903_PNA200-3_01003	6904_PANS06-1_01271	6905_PNA97-1_02893	6906_PANS99-3_02610			1	1	1	1	1	1	1	1	1	1	0
group_4580		hypothetical protein	10	10	1	1	251				242	242	242	6897_PANS99-36_00457	6898_PANS99-23_02673	6899_PANS01-02_02702	6900_PANS04-02_00176	6901_PNA99-7_00166	6902_PNA15-1_00167	6903_PNA200-3_00982	6904_PANS06-1_01292	6905_PNA97-1_02872	6906_PANS99-3_02589			1	1	1	1	1	1	1	1	1	1	0
matP		Macrodomain Ter protein	10	10	1	1	1548				470	470	470	6897_PANS99-36_01262	6898_PANS99-23_02105	6899_PANS01-02_01338	6900_PANS04-02_02072	6901_PNA99-7_02785	6902_PNA15-1_02363	6903_PNA200-3_02278	6904_PANS06-1_02235	6905_PNA97-1_02335	6906_PANS99-3_02358			1	1	1	1	1	1	1	1	1	1	0
mprA		Transcriptional repressor MprA	10	10	1	1	3335				530	530	530	6897_PANS99-36_01753	6898_PANS99-23_04459	6899_PANS01-02_01094	6900_PANS04-02_04225	6901_PNA99-7_04463	6902_PNA15-1_02982	6903_PNA200-3_00014	6904_PANS06-1_00014	6905_PNA97-1_00776	6906_PANS99-3_04505			1	1	1	1	1	1	1	1	1	1	0
sbmA		Peptide antibiotic transporter SbmA	10	10	1	1	2624				1247	1247	1247	6897_PANS99-36_03098	6898_PANS99-23_00918	6899_PANS01-02_03106	6900_PANS04-02_01489	6901_PNA99-7_01530	6902_PNA15-1_01683	6903_PNA200-3_02860	6904_PANS06-1_01546	6905_PNA97-1_00864	6906_PANS99-3_03646			1	1	1	1	1	1	1	1	1	1	0
yteT		Putative oxidoreductase YteT precursor	10	10	1	1	2639				1160	1160	1160	6897_PANS99-36_03082	6898_PANS99-23_00934	6899_PANS01-02_03090	6900_PANS04-02_01505	6901_PNA99-7_01546	6902_PNA15-1_01667	6903_PNA200-3_02844	6904_PANS06-1_01562	6905_PNA97-1_00880	6906_PANS99-3_03630			1	1	1	1	1	1	1	1	1	1	0
yqgF		Putative Holliday junction resolvase	10	10	1	1	5292				416	416	416	6897_PANS99-36_02332	6898_PANS99-23_01898	6899_PANS01-02_02077	6900_PANS04-02_03403	6901_PNA99-7_02578	6902_PNA15-1_02570	6903_PNA200-3_01930	6904_PANS06-1_03260	6905_PNA97-1_01685	6906_PANS99-3_01516			1	1	1	1	1	1	1	1	1	1	0
hemX		Putative uroporphyrinogen-III C-methyltransferase	10	10	1	2	129				1133	1133	1133	6897_PANS99-36_03923	6898_PANS99-23_03785	6899_PANS01-02_03776	6900_PANS04-02_03896	6901_PNA99-7_03699	6902_PNA15-1_04038	6903_PNA200-3_03893	6904_PANS06-1_03842	6905_PNA97-1_04021	6906_PANS99-3_03767			1	1	1	1	1	1	1	1	1	1	0
bhsA		Multiple stress resistance protein BhsA precursor	10	10	1	1	2216				263	263	263	6897_PANS99-36_03724	6898_PANS99-23_01483	6899_PANS01-02_02479	6900_PANS04-02_02726	6901_PNA99-7_02110	6902_PNA15-1_02933	6903_PNA200-3_01575	6904_PANS06-1_02878	6905_PNA97-1_03823	6906_PANS99-3_01053			1	1	1	1	1	1	1	1	1	1	0
mntR		Transcriptional regulator MntR	10	10	1	1	1654				458	458	458	6897_PANS99-36_01156	6898_PANS99-23_02211	6899_PANS01-02_01443	6900_PANS04-02_02178	6901_PNA99-7_02890	6902_PNA15-1_02257	6903_PNA200-3_02383	6904_PANS06-1_02340	6905_PNA97-1_02440	6906_PANS99-3_02253			1	1	1	1	1	1	1	1	1	1	0
fbaA_5		Fructose-bisphosphate aldolase class 2	10	10	1	1	5307				1079	1079	1079	6897_PANS99-36_02347	6898_PANS99-23_01913	6899_PANS01-02_02062	6900_PANS04-02_03418	6901_PNA99-7_02593	6902_PNA15-1_02555	6903_PNA200-3_01945	6904_PANS06-1_03275	6905_PNA97-1_01670	6906_PANS99-3_01531			1	1	1	1	1	1	1	1	1	1	0
group_459		hypothetical protein	10	10	1	1	271				236	236	236	6897_PANS99-36_00479	6898_PANS99-23_02694	6899_PANS01-02_02680	6900_PANS04-02_00197	6901_PNA99-7_00188	6902_PNA15-1_00189	6903_PNA200-3_01004	6904_PANS06-1_01270	6905_PNA97-1_02894	6906_PANS99-3_02611			1	1	1	1	1	1	1	1	1	1	0
group_4590		Cupin domain	10	10	1	1	2825				338	338	338	6897_PANS99-36_00060	6898_PANS99-23_02852	6899_PANS01-02_03626	6900_PANS04-02_03066	6901_PNA99-7_03256	6902_PNA15-1_03665	6903_PNA200-3_03377	6904_PANS06-1_03479	6905_PNA97-1_03175	6906_PANS99-3_03226			1	1	1	1	1	1	1	1	1	1	0
axeA1_2		Acetylxylan esterase precursor	10	10	1	2	155				872	872	872	6897_PANS99-36_03950	6898_PANS99-23_03810	6899_PANS01-02_03804	6900_PANS04-02_03870	6901_PNA99-7_03726	6902_PNA15-1_04013	6903_PNA200-3_03865	6904_PANS06-1_03816	6905_PNA97-1_04049	6906_PANS99-3_03795			1	1	1	1	1	1	1	1	1	1	0
aroF		Phospho-2-dehydro-3-deoxyheptonate aldolase, Tyr-sensitive	10	10	1	1	5435				1079	1079	1079	6897_PANS99-36_02538	6898_PANS99-23_02061	6899_PANS01-02_01914	6900_PANS04-02_03567	6901_PNA99-7_02740	6902_PNA15-1_02407	6903_PNA200-3_02092	6904_PANS06-1_03424	6905_PNA97-1_01493	6906_PANS99-3_01752			1	1	1	1	1	1	1	1	1	1	0
group_4593		putative antibiotic transporter	10	10	1	3	134				593	593	593	6897_PANS99-36_03558	6898_PANS99-23_03408	6899_PANS01-02_04125	6900_PANS04-02_03706	6901_PNA99-7_03937	6902_PNA15-1_03851	6903_PNA200-3_04013	6904_PANS06-1_03962	6905_PNA97-1_03657	6906_PANS99-3_03889			1	1	1	1	1	1	1	1	1	1	0
corA		Magnesium transport protein CorA	10	10	1	2	119				953	953	953	6897_PANS99-36_03913	6898_PANS99-23_03775	6899_PANS01-02_03766	6900_PANS04-02_03906	6901_PNA99-7_03689	6902_PNA15-1_04048	6903_PNA200-3_03903	6904_PANS06-1_03852	6905_PNA97-1_04011	6906_PANS99-3_03757			1	1	1	1	1	1	1	1	1	1	0
ftsW		Lipid II flippase FtsW	10	10	1	1	4453				1214	1214	1214	6897_PANS99-36_02760	6898_PANS99-23_01344	6899_PANS01-02_03379	6900_PANS04-02_01931	6901_PNA99-7_01971	6902_PNA15-1_01239	6903_PNA200-3_03130	6904_PANS06-1_02051	6905_PNA97-1_01379	6906_PANS99-3_02984			1	1	1	1	1	1	1	1	1	1	0
group_4596		hypothetical protein	10	10	1	1	2461				671	671	671	6897_PANS99-36_02186	6898_PANS99-23_01667	6899_PANS01-02_02236	6900_PANS04-02_02889	6901_PNA99-7_02301	6902_PNA15-1_02731	6903_PNA200-3_01784	6904_PANS06-1_03099	6905_PNA97-1_01847	6906_PANS99-3_01250			1	1	1	1	1	1	1	1	1	1	0
group_4597		hypothetical protein	10	10	1	1	1851				170	170	170	6897_PANS99-36_00936	6898_PANS99-23_02425	6899_PANS01-02_01650	6900_PANS04-02_02394	6901_PNA99-7_03098	6902_PNA15-1_02041	6903_PNA200-3_02590	6904_PANS06-1_02547	6905_PNA97-1_02647	6906_PANS99-3_02045			1	1	1	1	1	1	1	1	1	1	0
group_4598		hypothetical protein	10	10	1	1	5813				224	224	224	6897_PANS99-36_03481	6898_PANS99-23_00030	6899_PANS01-02_00690	6900_PANS04-02_01049	6901_PNA99-7_01095	6902_PNA15-1_01105	6903_PNA200-3_00419	6904_PANS06-1_00430	6905_PNA97-1_00309	6906_PANS99-3_00693			1	1	1	1	1	1	1	1	1	1	0
group_4599	mglA_2	Galactose/methyl galactoside import ATP-binding protein MglA	10	10	1	1	6051				1484	1484	1484	6897_PANS99-36_03314	6898_PANS99-23_00245	6899_PANS01-02_00532	6900_PANS04-02_00885	6901_PNA99-7_00934	6902_PNA15-1_00942	6903_PNA200-3_00640	6904_PANS06-1_00599	6905_PNA97-1_00146	6906_PANS99-3_00530			1	1	1	1	1	1	1	1	1	1	0
group_46		hypothetical protein	10	10	1	1	2594				245	320	282	6897_PANS99-36_03128	6898_PANS99-23_00887	6899_PANS01-02_03136	6900_PANS04-02_01459	6901_PNA99-7_01500	6902_PNA15-1_01713	6903_PNA200-3_02890	6904_PANS06-1_01515	6905_PNA97-1_00834	6906_PANS99-3_03676			1	1	1	1	1	1	1	1	1	1	0
lexA_1		LexA repressor	10	10	1	1	272				362	419	413	6897_PANS99-36_00480	6898_PANS99-23_02703	6899_PANS01-02_02679	6900_PANS04-02_00198	6901_PNA99-7_00189	6902_PNA15-1_00190	6903_PNA200-3_01005	6904_PANS06-1_01269	6905_PNA97-1_02895	6906_PANS99-3_02612			1	1	1	1	1	1	1	1	1	1	0
kdsA		2-dehydro-3-deoxyphosphooctonate aldolase	10	10	1	1	72				854	854	854	6897_PANS99-36_00357	6898_PANS99-23_02573	6899_PANS01-02_02803	6900_PANS04-02_00075	6901_PNA99-7_00065	6902_PNA15-1_00066	6903_PNA200-3_00880	6904_PANS06-1_01393	6905_PNA97-1_02771	6906_PANS99-3_02488			1	1	1	1	1	1	1	1	1	1	0
yecS_1		Inner membrane amino-acid ABC transporter permease protein YecS	10	10	1	1	6249				668	668	668	6897_PANS99-36_01793	6898_PANS99-23_00419	6899_PANS01-02_00355	6900_PANS04-02_00718	6901_PNA99-7_00770	6902_PNA15-1_00778	6903_PNA200-3_01516	6904_PANS06-1_00759	6905_PNA97-1_02273	6906_PANS99-3_00354			1	1	1	1	1	1	1	1	1	1	0
zapA		Cell division protein ZapA	10	10	1	1	5316				362	362	362	6897_PANS99-36_02356	6898_PANS99-23_01922	6899_PANS01-02_02053	6900_PANS04-02_03427	6901_PNA99-7_02602	6902_PNA15-1_02546	6903_PNA200-3_01954	6904_PANS06-1_03284	6905_PNA97-1_01661	6906_PANS99-3_01540			1	1	1	1	1	1	1	1	1	1	0
araC_2		Arabinose operon regulatory protein	10	10	1	1	5567				818	818	818	6897_PANS99-36_01567	6898_PANS99-23_03622	6899_PANS01-02_00922	6900_PANS04-02_01292	6901_PNA99-7_01353	6902_PNA15-1_03142	6903_PNA200-3_00190	6904_PANS06-1_00185	6905_PNA97-1_00540	6906_PANS99-3_00922			1	1	1	1	1	1	1	1	1	1	0
group_4604		L,D-transpeptidase catalytic domain	10	10	1	1	979				740	740	740	6897_PANS99-36_00709	6898_PANS99-23_03148	6899_PANS01-02_04439	6900_PANS04-02_02633	6901_PNA99-7_03594	6902_PNA15-1_01816	6903_PNA200-3_03542	6904_PANS06-1_02784	6905_PNA97-1_03524	6906_PANS99-3_01820			1	1	1	1	1	1	1	1	1	1	0
rplY		50S ribosomal protein L25	10	10	1	1	5815				284	284	284	6897_PANS99-36_03479	6898_PANS99-23_00032	6899_PANS01-02_00688	6900_PANS04-02_01047	6901_PNA99-7_01093	6902_PNA15-1_01103	6903_PNA200-3_00421	6904_PANS06-1_00432	6905_PNA97-1_00307	6906_PANS99-3_00691			1	1	1	1	1	1	1	1	1	1	0
group_4606		hypothetical protein	10	10	1	1	380				269	269	269	6897_PANS99-36_00583	6898_PANS99-23_02806	6899_PANS01-02_02575	6900_PANS04-02_00300	6901_PNA99-7_00292	6902_PNA15-1_00292	6903_PNA200-3_01106	6904_PANS06-1_01166	6905_PNA97-1_02997	6906_PANS99-3_02714			1	1	1	1	1	1	1	1	1	1	0
flgL		Flagellar hook-associated protein 3	10	10	1	1	1340				962	962	962	6897_PANS99-36_04128	6898_PANS99-23_03948	6899_PANS01-02_01198	6900_PANS04-02_04112	6901_PNA99-7_04161	6902_PNA15-1_04308	6903_PNA200-3_02191	6904_PANS06-1_04184	6905_PNA97-1_04350	6906_PANS99-3_04269			1	1	1	1	1	1	1	1	1	1	0
rpmF		50S ribosomal protein L32	10	10	1	1	1335				170	170	170	6897_PANS99-36_04123	6898_PANS99-23_03953	6899_PANS01-02_01193	6900_PANS04-02_04107	6901_PNA99-7_04156	6902_PNA15-1_04313	6903_PNA200-3_02186	6904_PANS06-1_04179	6905_PNA97-1_04355	6906_PANS99-3_04264			1	1	1	1	1	1	1	1	1	1	0
yjjK		Uncharacterized ABC transporter ATP-binding protein YjjK	10	10	1	1	4542				1667	1667	1667	6897_PANS99-36_02672	6898_PANS99-23_01256	6899_PANS01-02_03289	6900_PANS04-02_01842	6901_PNA99-7_01881	6902_PNA15-1_01327	6903_PNA200-3_03042	6904_PANS06-1_01962	6905_PNA97-1_01289	6906_PANS99-3_02896			1	1	1	1	1	1	1	1	1	1	0
ydgK		Inner membrane protein YdgK	10	10	1	1	297				419	443	440	6897_PANS99-36_00504	6898_PANS99-23_02727	6899_PANS01-02_02655	6900_PANS04-02_00222	6901_PNA99-7_00213	6902_PNA15-1_00214	6903_PNA200-3_01029	6904_PANS06-1_01245	6905_PNA97-1_02919	6906_PANS99-3_02636			1	1	1	1	1	1	1	1	1	1	0
group_4610		hypothetical protein	10	10	1	3	29				242	242	242	6897_PANS99-36_03660	6898_PANS99-23_03510	6899_PANS01-02_04229	6900_PANS04-02_03604	6901_PNA99-7_04040	6902_PNA15-1_03748	6903_PNA200-3_04117	6904_PANS06-1_04065	6905_PNA97-1_03760	6906_PANS99-3_03991			1	1	1	1	1	1	1	1	1	1	0
araC_1		Arabinose operon regulatory protein	10	10	1	1	343				917	917	917	6897_PANS99-36_00547	6898_PANS99-23_02769	6899_PANS01-02_02612	6900_PANS04-02_00264	6901_PNA99-7_00255	6902_PNA15-1_00256	6903_PNA200-3_01070	6904_PANS06-1_01203	6905_PNA97-1_02961	6906_PANS99-3_02678			1	1	1	1	1	1	1	1	1	1	0
fliJ		Flagellar FliJ protein	10	10	1	1	6201				443	443	443	6897_PANS99-36_03188	6898_PANS99-23_00375	6899_PANS01-02_00397	6900_PANS04-02_00761	6901_PNA99-7_00813	6902_PNA15-1_00822	6903_PNA200-3_00768	6904_PANS06-1_00723	6905_PNA97-1_00017	6906_PANS99-3_00398			1	1	1	1	1	1	1	1	1	1	0
infC		Translation initiation factor IF-3	10	10	1	1	205				482	482	482	6897_PANS99-36_00407	6898_PANS99-23_02623	6899_PANS01-02_02752	6900_PANS04-02_00126	6901_PNA99-7_00116	6902_PNA15-1_00117	6903_PNA200-3_00932	6904_PANS06-1_01342	6905_PNA97-1_02822	6906_PANS99-3_02539			1	1	1	1	1	1	1	1	1	1	0
dtd		D-tyrosyl-tRNA(Tyr) deacylase	10	10	1	4	24				437	437	437	6897_PANS99-36_04194	6898_PANS99-23_04200	6899_PANS01-02_04274	6900_PANS04-02_04038	6901_PNA99-7_04227	6902_PNA15-1_04414	6903_PNA200-3_04475	6904_PANS06-1_04330	6905_PNA97-1_04458	6906_PANS99-3_04335			1	1	1	1	1	1	1	1	1	1	0
tusB		Protein TusB	10	10	1	3	153				287	287	287	6897_PANS99-36_03488	6898_PANS99-23_03338	6899_PANS01-02_04434	6900_PANS04-02_03776	6901_PNA99-7_03867	6902_PNA15-1_03921	6903_PNA200-3_03943	6904_PANS06-1_03892	6905_PNA97-1_03587	6906_PANS99-3_04521			1	1	1	1	1	1	1	1	1	1	0
typA		GTP-binding protein TypA/BipA	10	10	1	4	21				1823	1823	1823	6897_PANS99-36_04191	6898_PANS99-23_04197	6899_PANS01-02_04271	6900_PANS04-02_04041	6901_PNA99-7_04224	6902_PNA15-1_04411	6903_PNA200-3_04472	6904_PANS06-1_04333	6905_PNA97-1_04455	6906_PANS99-3_04332			1	1	1	1	1	1	1	1	1	1	0
arcA		Aerobic respiration control protein ArcA	10	10	1	1	4517				716	716	716	6897_PANS99-36_02696	6898_PANS99-23_01280	6899_PANS01-02_03315	6900_PANS04-02_01867	6901_PNA99-7_01907	6902_PNA15-1_01303	6903_PNA200-3_03066	6904_PANS06-1_01987	6905_PNA97-1_01314	6906_PANS99-3_02920			1	1	1	1	1	1	1	1	1	1	0
lpxD		UDP-3-O-(3-hydroxymyristoyl)glucosamine N-acyltransferase	10	10	1	1	4367				1025	1025	1025	6897_PANS99-36_02844	6898_PANS99-23_01428	6899_PANS01-02_03463	6900_PANS04-02_02015	6901_PNA99-7_02055	6902_PNA15-1_01155	6903_PNA200-3_03215	6904_PANS06-1_02135	6905_PNA97-1_01464	6906_PANS99-3_03068			1	1	1	1	1	1	1	1	1	1	0
group_4619		HIT-like protein HI_0961	10	10	1	1	1321				350	350	350	6897_PANS99-36_04109	6898_PANS99-23_03967	6899_PANS01-02_01179	6900_PANS04-02_04093	6901_PNA99-7_04142	6902_PNA15-1_04327	6903_PNA200-3_02172	6904_PANS06-1_04165	6905_PNA97-1_04369	6906_PANS99-3_04250			1	1	1	1	1	1	1	1	1	1	0
pleD_1		Response regulator PleD	10	10	1	1	305				1574	1574	1574	6897_PANS99-36_00510	6898_PANS99-23_02733	6899_PANS01-02_02649	6900_PANS04-02_00228	6901_PNA99-7_00219	6902_PNA15-1_00220	6903_PNA200-3_01035	6904_PANS06-1_01239	6905_PNA97-1_02925	6906_PANS99-3_02642			1	1	1	1	1	1	1	1	1	1	0
prmB		50S ribosomal protein L3 glutamine methyltransferase	10	10	1	1	5700				932	932	932	6897_PANS99-36_01408	6898_PANS99-23_04132	6899_PANS01-02_00801	6900_PANS04-02_01157	6901_PNA99-7_01206	6902_PNA15-1_03311	6903_PNA200-3_00311	6904_PANS06-1_00320	6905_PNA97-1_00419	6906_PANS99-3_00801			1	1	1	1	1	1	1	1	1	1	0
rplL		50S ribosomal protein L7/L12	10	10	1	6	7				362	362	362	6897_PANS99-36_04455	6898_PANS99-23_04511	6899_PANS01-02_04548	6900_PANS04-02_04476	6901_PNA99-7_04599	6902_PNA15-1_04609	6903_PNA200-3_04662	6904_PANS06-1_04598	6905_PNA97-1_04654	6906_PANS99-3_04682			1	1	1	1	1	1	1	1	1	1	0
pfkA_2		6-phosphofructokinase isozyme 1	10	10	1	4	112				962	962	962	6897_PANS99-36_04253	6898_PANS99-23_04257	6899_PANS01-02_04333	6900_PANS04-02_03979	6901_PNA99-7_04286	6902_PNA15-1_04473	6903_PNA200-3_04367	6904_PANS06-1_04270	6905_PNA97-1_04518	6906_PANS99-3_04395			1	1	1	1	1	1	1	1	1	1	0
rpoH		RNA polymerase sigma factor RpoH	10	10	1	3	113				857	857	857	6897_PANS99-36_03577	6898_PANS99-23_03427	6899_PANS01-02_04145	6900_PANS04-02_03687	6901_PNA99-7_03957	6902_PNA15-1_03831	6903_PNA200-3_04034	6904_PANS06-1_03982	6905_PNA97-1_03677	6906_PANS99-3_03908			1	1	1	1	1	1	1	1	1	1	0
sdhA		Succinate dehydrogenase flavoprotein subunit	10	10	1	1	1765				1766	1766	1766	6897_PANS99-36_01040	6898_PANS99-23_02325	6899_PANS01-02_01558	6900_PANS04-02_02294	6901_PNA99-7_03007	6902_PNA15-1_02141	6903_PNA200-3_02498	6904_PANS06-1_02456	6905_PNA97-1_02556	6906_PANS99-3_02136			1	1	1	1	1	1	1	1	1	1	0
rob_1		Right origin-binding protein	10	10	1	1	4519				866	866	866	6897_PANS99-36_02694	6898_PANS99-23_01278	6899_PANS01-02_03312	6900_PANS04-02_01865	6901_PNA99-7_01904	6902_PNA15-1_01305	6903_PNA200-3_03064	6904_PANS06-1_01985	6905_PNA97-1_01311	6906_PANS99-3_02918			1	1	1	1	1	1	1	1	1	1	0
prfA		Peptide chain release factor 1	10	10	1	1	76				1082	1082	1082	6897_PANS99-36_00353	6898_PANS99-23_02569	6899_PANS01-02_02807	6900_PANS04-02_00071	6901_PNA99-7_00061	6902_PNA15-1_00062	6903_PNA200-3_00876	6904_PANS06-1_01397	6905_PNA97-1_02767	6906_PANS99-3_02484			1	1	1	1	1	1	1	1	1	1	0
ftsL		Cell division protein FtsL	10	10	1	1	4459				320	320	320	6897_PANS99-36_02754	6898_PANS99-23_01338	6899_PANS01-02_03373	6900_PANS04-02_01925	6901_PNA99-7_01965	6902_PNA15-1_01245	6903_PNA200-3_03124	6904_PANS06-1_02045	6905_PNA97-1_01373	6906_PANS99-3_02978			1	1	1	1	1	1	1	1	1	1	0
yqaB		Fructose-1-phosphate phosphatase YqaB	10	10	1	1	5449				572	572	572	6897_PANS99-36_02484	6898_PANS99-23_02047	6899_PANS01-02_01927	6900_PANS04-02_03554	6901_PNA99-7_02727	6902_PNA15-1_02421	6903_PNA200-3_02079	6904_PANS06-1_03411	6905_PNA97-1_01506	6906_PANS99-3_01739			1	1	1	1	1	1	1	1	1	1	0
araF		L-arabinose-binding periplasmic protein precursor	10	10	1	1	340				983	983	983	6897_PANS99-36_00544	6898_PANS99-23_02766	6899_PANS01-02_02615	6900_PANS04-02_00261	6901_PNA99-7_00252	6902_PNA15-1_00253	6903_PNA200-3_01067	6904_PANS06-1_01206	6905_PNA97-1_02958	6906_PANS99-3_02675			1	1	1	1	1	1	1	1	1	1	0
rbsB_2		D-ribose-binding periplasmic protein precursor	10	10	1	1	6094				938	938	938	6897_PANS99-36_03276	6898_PANS99-23_00290	6899_PANS01-02_00494	6900_PANS04-02_00847	6901_PNA99-7_00896	6902_PNA15-1_00904	6903_PNA200-3_00678	6904_PANS06-1_00637	6905_PNA97-1_00108	6906_PANS99-3_00492			1	1	1	1	1	1	1	1	1	1	0
dinI		DNA-damage-inducible protein I	10	10	1	1	1361				245	245	245	6897_PANS99-36_04149	6898_PANS99-23_03927	6899_PANS01-02_01219	6900_PANS04-02_04133	6901_PNA99-7_04182	6902_PNA15-1_04287	6903_PNA200-3_02212	6904_PANS06-1_04205	6905_PNA97-1_04329	6906_PANS99-3_04290			1	1	1	1	1	1	1	1	1	1	0
pdxH		Pyridoxine/pyridoxamine 5'-phosphate oxidase	10	10	1	1	283				656	656	656	6897_PANS99-36_00491	6898_PANS99-23_02714	6899_PANS01-02_02668	6900_PANS04-02_00209	6901_PNA99-7_00200	6902_PNA15-1_00201	6903_PNA200-3_01016	6904_PANS06-1_01258	6905_PNA97-1_02906	6906_PANS99-3_02623			1	1	1	1	1	1	1	1	1	1	0
livK		Leucine-specific-binding protein precursor	10	10	1	3	116				1061	1061	1061	6897_PANS99-36_03575	6898_PANS99-23_03425	6899_PANS01-02_04142	6900_PANS04-02_03689	6901_PNA99-7_03954	6902_PNA15-1_03834	6903_PNA200-3_04031	6904_PANS06-1_03979	6905_PNA97-1_03674	6906_PANS99-3_03906			1	1	1	1	1	1	1	1	1	1	0
betI		HTH-type transcriptional regulator BetI	10	10	1	1	700				593	593	593	6897_PANS99-36_01889	6898_PANS99-23_00567	6899_PANS01-02_00260	6900_PANS04-02_00622	6901_PNA99-7_00612	6902_PNA15-1_00618	6903_PNA200-3_01418	6904_PANS06-1_00855	6905_PNA97-1_02178	6906_PANS99-3_00259			1	1	1	1	1	1	1	1	1	1	0
fis		DNA-binding protein Fis	10	10	1	1	2189				296	296	296	6897_PANS99-36_03696	6898_PANS99-23_01456	6899_PANS01-02_02506	6900_PANS04-02_02699	6901_PNA99-7_02083	6902_PNA15-1_02960	6903_PNA200-3_01548	6904_PANS06-1_02851	6905_PNA97-1_03796	6906_PANS99-3_01026			1	1	1	1	1	1	1	1	1	1	0
recJ		Single-stranded-DNA-specific exonuclease RecJ	10	10	1	1	5335				1739	1739	1739	6897_PANS99-36_02374	6898_PANS99-23_01940	6899_PANS01-02_02035	6900_PANS04-02_03445	6901_PNA99-7_02620	6902_PNA15-1_02528	6903_PNA200-3_01972	6904_PANS06-1_03302	6905_PNA97-1_01643	6906_PANS99-3_01604			1	1	1	1	1	1	1	1	1	1	0
htpX		Protease HtpX	10	10	1	1	690				881	881	881	6897_PANS99-36_01899	6898_PANS99-23_00577	6899_PANS01-02_00250	6900_PANS04-02_00612	6901_PNA99-7_00602	6902_PNA15-1_00608	6903_PNA200-3_01408	6904_PANS06-1_00865	6905_PNA97-1_02168	6906_PANS99-3_00249			1	1	1	1	1	1	1	1	1	1	0
ssuE		FMN reductase (NADPH)	10	10	1	1	1561				551	551	551	6897_PANS99-36_01248	6898_PANS99-23_02119	6899_PANS01-02_01351	6900_PANS04-02_02086	6901_PNA99-7_02798	6902_PNA15-1_02349	6903_PNA200-3_02291	6904_PANS06-1_02248	6905_PNA97-1_02348	6906_PANS99-3_02345			1	1	1	1	1	1	1	1	1	1	0
group_4639		hypothetical protein	10	10	1	1	5627				350	350	350	6897_PANS99-36_01508	6898_PANS99-23_03563	6899_PANS01-02_00862	6900_PANS04-02_01233	6901_PNA99-7_01294	6902_PNA15-1_03201	6903_PNA200-3_00249	6904_PANS06-1_00244	6905_PNA97-1_00481	6906_PANS99-3_00863			1	1	1	1	1	1	1	1	1	1	0
amiD_1		N-acetylmuramoyl-L-alanine amidase AmiD precursor	10	10	1	1	317				893	929	896	6897_PANS99-36_00521	6898_PANS99-23_02743	6899_PANS01-02_02639	6900_PANS04-02_00238	6901_PNA99-7_00229	6902_PNA15-1_00230	6903_PNA200-3_01044	6904_PANS06-1_01229	6905_PNA97-1_02935	6906_PANS99-3_02652			1	1	1	1	1	1	1	1	1	1	0
secG		Protein-export membrane protein SecG	10	10	1	1	4829				335	335	335	6897_PANS99-36_02950	6898_PANS99-23_01062	6899_PANS01-02_02958	6900_PANS04-02_01638	6901_PNA99-7_01678	6902_PNA15-1_01535	6903_PNA200-3_02711	6904_PANS06-1_01801	6905_PNA97-1_01102	6906_PANS99-3_03480			1	1	1	1	1	1	1	1	1	1	0
phnG		Alpha-D-ribose 1-methylphosphonate 5-triphosphate synthase subunit PhnG	10	10	1	1	6078				449	449	449	6897_PANS99-36_03292	6898_PANS99-23_00274	6899_PANS01-02_00510	6900_PANS04-02_00863	6901_PNA99-7_00912	6902_PNA15-1_00920	6903_PNA200-3_00662	6904_PANS06-1_00621	6905_PNA97-1_00124	6906_PANS99-3_00508			1	1	1	1	1	1	1	1	1	1	0
fieF		Ferrous-iron efflux pump FieF	10	10	1	4	113				902	902	902	6897_PANS99-36_04252	6898_PANS99-23_04256	6899_PANS01-02_04332	6900_PANS04-02_03980	6901_PNA99-7_04285	6902_PNA15-1_04472	6903_PNA200-3_04366	6904_PANS06-1_04271	6905_PNA97-1_04517	6906_PANS99-3_04394			1	1	1	1	1	1	1	1	1	1	0
group_4643		hypothetical protein	10	10	1	1	6185				182	182	182	6897_PANS99-36_03204	6898_PANS99-23_00359	6899_PANS01-02_00413	6900_PANS04-02_00777	6901_PNA99-7_00829	6902_PNA15-1_00838	6903_PNA200-3_00752	6904_PANS06-1_00707	6905_PNA97-1_00033	6906_PANS99-3_00414			1	1	1	1	1	1	1	1	1	1	0
gltK		Glutamate/aspartate transport system permease protein GltK	10	10	1	1	1804				677	677	677	6897_PANS99-36_00994	6898_PANS99-23_02371	6899_PANS01-02_01604	6900_PANS04-02_02340	6901_PNA99-7_03053	6902_PNA15-1_02095	6903_PNA200-3_02544	6904_PANS06-1_02502	6905_PNA97-1_02602	6906_PANS99-3_02090			1	1	1	1	1	1	1	1	1	1	0
mliC		Membrane-bound lysozyme inhibitor of C-type lysozyme precursor	10	10	1	1	282				314	314	314	6897_PANS99-36_00490	6898_PANS99-23_02713	6899_PANS01-02_02669	6900_PANS04-02_00208	6901_PNA99-7_00199	6902_PNA15-1_00200	6903_PNA200-3_01015	6904_PANS06-1_01259	6905_PNA97-1_02905	6906_PANS99-3_02622			1	1	1	1	1	1	1	1	1	1	0
surA		Chaperone SurA precursor	10	10	1	1	4486				1295	1295	1295	6897_PANS99-36_02727	6898_PANS99-23_01311	6899_PANS01-02_03346	6900_PANS04-02_01898	6901_PNA99-7_01938	6902_PNA15-1_01272	6903_PNA200-3_03097	6904_PANS06-1_02018	6905_PNA97-1_01346	6906_PANS99-3_02951			1	1	1	1	1	1	1	1	1	1	0
group_4647		hypothetical protein	10	10	1	1	1391				269	269	269	6897_PANS99-36_01298	6898_PANS99-23_02069	6899_PANS01-02_01249	6900_PANS04-02_02036	6901_PNA99-7_02748	6902_PNA15-1_02399	6903_PNA200-3_02242	6904_PANS06-1_04655	6905_PNA97-1_02299	6906_PANS99-3_02394			1	1	1	1	1	1	1	1	1	1	0
malK_3		Maltose/maltodextrin import ATP-binding protein MalK	10	10	1	1	2522				1067	1067	1067	6897_PANS99-36_02246	6898_PANS99-23_01728	6899_PANS01-02_02175	6900_PANS04-02_02951	6901_PNA99-7_02361	6902_PNA15-1_02670	6903_PNA200-3_01845	6904_PANS06-1_03159	6905_PNA97-1_01786	6906_PANS99-3_01310			1	1	1	1	1	1	1	1	1	1	0
group_4649		hypothetical protein	10	10	1	1	5791				149	149	149	6897_PANS99-36_01321	6898_PANS99-23_00007	6899_PANS01-02_00713	6900_PANS04-02_01072	6901_PNA99-7_01118	6902_PNA15-1_01128	6903_PNA200-3_00396	6904_PANS06-1_00407	6905_PNA97-1_00332	6906_PANS99-3_00716			1	1	1	1	1	1	1	1	1	1	0
virF		Virulence regulon transcriptional activator VirF	10	10	1	1	319				623	902	874	6897_PANS99-36_00523	6898_PANS99-23_02745	6899_PANS01-02_02637	6900_PANS04-02_00240	6901_PNA99-7_00231	6902_PNA15-1_00232	6903_PNA200-3_01046	6904_PANS06-1_01227	6905_PNA97-1_02937	6906_PANS99-3_02654			1	1	1	1	1	1	1	1	1	1	0
ridA_1		Enamine/imine deaminase	10	10	1	1	672				344	344	344	6897_PANS99-36_01917	6898_PANS99-23_00595	6899_PANS01-02_00232	6900_PANS04-02_00594	6901_PNA99-7_00584	6902_PNA15-1_00590	6903_PNA200-3_01390	6904_PANS06-1_00883	6905_PNA97-1_02150	6906_PANS99-3_00231			1	1	1	1	1	1	1	1	1	1	0
trmL		tRNA (cytidine(34)-2'-O)-methyltransferase	10	10	1	4	118				473	473	473	6897_PANS99-36_04247	6898_PANS99-23_04251	6899_PANS01-02_04327	6900_PANS04-02_03985	6901_PNA99-7_04280	6902_PNA15-1_04467	6903_PNA200-3_04361	6904_PANS06-1_04276	6905_PNA97-1_04512	6906_PANS99-3_04389			1	1	1	1	1	1	1	1	1	1	0
group_4652		hypothetical protein	10	10	1	1	2689				1100	1100	1100	6897_PANS99-36_03033	6898_PANS99-23_00983	6899_PANS01-02_03041	6900_PANS04-02_01554	6901_PNA99-7_01595	6902_PNA15-1_01618	6903_PNA200-3_02794	6904_PANS06-1_01611	6905_PNA97-1_00929	6906_PANS99-3_03581			1	1	1	1	1	1	1	1	1	1	0
livF_3		High-affinity branched-chain amino acid transport ATP-binding protein LivF	10	10	1	3	120				707	707	707	6897_PANS99-36_03571	6898_PANS99-23_03421	6899_PANS01-02_04138	6900_PANS04-02_03693	6901_PNA99-7_03950	6902_PNA15-1_03838	6903_PNA200-3_04027	6904_PANS06-1_03975	6905_PNA97-1_03670	6906_PANS99-3_03902			1	1	1	1	1	1	1	1	1	1	0
ahpC		Alkyl hydroperoxide reductase subunit C	10	10	1	1	5864				563	563	563	6897_PANS99-36_03430	6898_PANS99-23_00081	6899_PANS01-02_00640	6900_PANS04-02_00998	6901_PNA99-7_01045	6902_PNA15-1_01054	6903_PNA200-3_00469	6904_PANS06-1_00481	6905_PNA97-1_00258	6906_PANS99-3_00643			1	1	1	1	1	1	1	1	1	1	0
ompR_3		Transcriptional regulatory protein OmpR	10	10	1	3	202				719	719	719	6897_PANS99-36_03537	6898_PANS99-23_03387	6899_PANS01-02_04385	6900_PANS04-02_03727	6901_PNA99-7_03916	6902_PNA15-1_03872	6903_PNA200-3_03992	6904_PANS06-1_03941	6905_PNA97-1_03636	6906_PANS99-3_04570			1	1	1	1	1	1	1	1	1	1	0
tatC		Sec-independent protein translocase protein TatC	10	10	1	2	93				758	758	758	6897_PANS99-36_03887	6898_PANS99-23_03749	6899_PANS01-02_03740	6900_PANS04-02_03932	6901_PNA99-7_03663	6902_PNA15-1_04074	6903_PNA200-3_03929	6904_PANS06-1_03878	6905_PNA97-1_03985	6906_PANS99-3_03731			1	1	1	1	1	1	1	1	1	1	0
ycgL		Protein YcgL	10	10	1	1	662				275	275	275	6897_PANS99-36_01927	6898_PANS99-23_00605	6899_PANS01-02_00222	6900_PANS04-02_00584	6901_PNA99-7_00574	6902_PNA15-1_00580	6903_PNA200-3_01380	6904_PANS06-1_00893	6905_PNA97-1_02140	6906_PANS99-3_00221			1	1	1	1	1	1	1	1	1	1	0
phnP		Phosphoribosyl 1,2-cyclic phosphodiesterase	10	10	1	1	6086				770	770	770	6897_PANS99-36_03284	6898_PANS99-23_00282	6899_PANS01-02_00502	6900_PANS04-02_00855	6901_PNA99-7_00904	6902_PNA15-1_00912	6903_PNA200-3_00670	6904_PANS06-1_00629	6905_PNA97-1_00116	6906_PANS99-3_00500			1	1	1	1	1	1	1	1	1	1	0
rnc		Ribonuclease 3	10	10	1	1	6508				680	680	680	6897_PANS99-36_01643	6898_PANS99-23_03698	6899_PANS01-02_00998	6900_PANS04-02_01368	6901_PNA99-7_01430	6902_PNA15-1_03066	6903_PNA200-3_00108	6904_PANS06-1_00108	6905_PNA97-1_00616	6906_PANS99-3_00997			1	1	1	1	1	1	1	1	1	1	0
group_466		hypothetical protein	10	10	1	1	322				578	578	578	6897_PANS99-36_00526	6898_PANS99-23_02748	6899_PANS01-02_02634	6900_PANS04-02_00243	6901_PNA99-7_00234	6902_PNA15-1_00235	6903_PNA200-3_01049	6904_PANS06-1_01224	6905_PNA97-1_02940	6906_PANS99-3_02657			1	1	1	1	1	1	1	1	1	1	0
group_4660		preprotein translocase subunit SecD	10	10	1	1	1087				1814	1814	1814	6897_PANS99-36_00794	6898_PANS99-23_03238	6899_PANS01-02_01816	6900_PANS04-02_02539	6901_PNA99-7_03507	6902_PNA15-1_01911	6903_PNA200-3_03630	6904_PANS06-1_02697	6905_PNA97-1_03436	6906_PANS99-3_01910			1	1	1	1	1	1	1	1	1	1	0
yiaJ		HTH-type transcriptional regulator YiaJ	10	10	1	1	2692				812	812	812	6897_PANS99-36_03030	6898_PANS99-23_00986	6899_PANS01-02_03038	6900_PANS04-02_01557	6901_PNA99-7_01598	6902_PNA15-1_01615	6903_PNA200-3_02791	6904_PANS06-1_01614	6905_PNA97-1_00932	6906_PANS99-3_03578			1	1	1	1	1	1	1	1	1	1	0
tqsA_2		AI-2 transport protein TqsA	10	10	1	3	93				1055	1055	1055	6897_PANS99-36_03597	6898_PANS99-23_03447	6899_PANS01-02_04165	6900_PANS04-02_03667	6901_PNA99-7_03977	6902_PNA15-1_03811	6903_PNA200-3_04054	6904_PANS06-1_04002	6905_PNA97-1_03697	6906_PANS99-3_03928			1	1	1	1	1	1	1	1	1	1	0
group_4663	rbsB_1	D-ribose-binding periplasmic protein precursor	10	10	1	1	6050				923	923	923	6897_PANS99-36_03315	6898_PANS99-23_00244	6899_PANS01-02_00533	6900_PANS04-02_00886	6901_PNA99-7_00935	6902_PNA15-1_00943	6903_PNA200-3_00639	6904_PANS06-1_00598	6905_PNA97-1_00147	6906_PANS99-3_00531			1	1	1	1	1	1	1	1	1	1	0
metJ		Met repressor	10	10	1	4	93				317	317	317	6897_PANS99-36_04272	6898_PANS99-23_04276	6899_PANS01-02_04352	6900_PANS04-02_03960	6901_PNA99-7_04305	6902_PNA15-1_04492	6903_PNA200-3_04386	6904_PANS06-1_04251	6905_PNA97-1_04537	6906_PANS99-3_04414			1	1	1	1	1	1	1	1	1	1	0
lpoB		Penicillin-binding protein activator LpoB precursor	10	10	1	1	1319				596	596	596	6897_PANS99-36_04107	6898_PANS99-23_03969	6899_PANS01-02_01177	6900_PANS04-02_04091	6901_PNA99-7_04140	6902_PNA15-1_04329	6903_PNA200-3_02170	6904_PANS06-1_04163	6905_PNA97-1_04371	6906_PANS99-3_04248			1	1	1	1	1	1	1	1	1	1	0
esaR		Transcriptional activator protein EsaR	10	10	1	1	486				749	749	749	6897_PANS99-36_02105	6898_PANS99-23_00785	6899_PANS01-02_00041	6900_PANS04-02_00405	6901_PNA99-7_00396	6902_PNA15-1_00400	6903_PNA200-3_01201	6904_PANS06-1_01072	6905_PNA97-1_01961	6906_PANS99-3_00041			1	1	1	1	1	1	1	1	1	1	0
tehB		Tellurite methyltransferase	10	10	1	1	5545				638	638	638	6897_PANS99-36_01588	6898_PANS99-23_03643	6899_PANS01-02_00943	6900_PANS04-02_01313	6901_PNA99-7_01375	6902_PNA15-1_03121	6903_PNA200-3_00169	6904_PANS06-1_00164	6905_PNA97-1_00561	6906_PANS99-3_00943			1	1	1	1	1	1	1	1	1	1	0
msbA		Lipid A export ATP-binding/permease protein MsbA	10	10	1	1	1584				1748	1748	1748	6897_PANS99-36_01226	6898_PANS99-23_02141	6899_PANS01-02_01373	6900_PANS04-02_02108	6901_PNA99-7_02820	6902_PNA15-1_02327	6903_PNA200-3_02313	6904_PANS06-1_02270	6905_PNA97-1_02370	6906_PANS99-3_02323			1	1	1	1	1	1	1	1	1	1	0
rpsG		30S ribosomal protein S7	10	10	1	3	151				470	470	470	6897_PANS99-36_03486	6898_PANS99-23_03336	6899_PANS01-02_04436	6900_PANS04-02_03778	6901_PNA99-7_03865	6902_PNA15-1_03923	6903_PNA200-3_03941	6904_PANS06-1_03890	6905_PNA97-1_03585	6906_PANS99-3_04519			1	1	1	1	1	1	1	1	1	1	0
group_467		Alpha/beta hydrolase family	10	10	1	1	323				707	707	707	6897_PANS99-36_00527	6898_PANS99-23_02749	6899_PANS01-02_02633	6900_PANS04-02_00244	6901_PNA99-7_00235	6902_PNA15-1_00236	6903_PNA200-3_01050	6904_PANS06-1_01223	6905_PNA97-1_02941	6906_PANS99-3_02658			1	1	1	1	1	1	1	1	1	1	0
nusG		Transcription termination/antitermination protein NusG	10	10	1	6	3				545	545	545	6897_PANS99-36_04459	6898_PANS99-23_04507	6899_PANS01-02_04544	6900_PANS04-02_04480	6901_PNA99-7_04595	6902_PNA15-1_04605	6903_PNA200-3_04658	6904_PANS06-1_04594	6905_PNA97-1_04650	6906_PANS99-3_04678			1	1	1	1	1	1	1	1	1	1	0
arfB		Peptidyl-tRNA hydrolase ArfB	10	10	1	1	4354				410	410	410	6897_PANS99-36_02857	6898_PANS99-23_01441	6899_PANS01-02_03476	6900_PANS04-02_02028	6901_PNA99-7_02068	6902_PNA15-1_01142	6903_PNA200-3_03228	6904_PANS06-1_02148	6905_PNA97-1_01477	6906_PANS99-3_03081			1	1	1	1	1	1	1	1	1	1	0
rpsO		30S ribosomal protein S15	10	10	1	1	4823				269	269	269	6897_PANS99-36_02942	6898_PANS99-23_01070	6899_PANS01-02_02950	6900_PANS04-02_01646	6901_PNA99-7_01686	6902_PNA15-1_01527	6903_PNA200-3_02703	6904_PANS06-1_01809	6905_PNA97-1_01110	6906_PANS99-3_03488			1	1	1	1	1	1	1	1	1	1	0
group_4673		hypothetical protein	10	10	1	1	6209				266	266	266	6897_PANS99-36_03180	6898_PANS99-23_00383	6899_PANS01-02_00389	6900_PANS04-02_00753	6901_PNA99-7_00805	6902_PNA15-1_00814	6903_PNA200-3_00776	6904_PANS06-1_00731	6905_PNA97-1_00009	6906_PANS99-3_00390			1	1	1	1	1	1	1	1	1	1	0
coaD		Phosphopantetheine adenylyltransferase	10	10	1	4	67				479	479	479	6897_PANS99-36_04223	6898_PANS99-23_04227	6899_PANS01-02_04303	6900_PANS04-02_04009	6901_PNA99-7_04256	6902_PNA15-1_04443	6903_PNA200-3_04337	6904_PANS06-1_04301	6905_PNA97-1_04488	6906_PANS99-3_04365			1	1	1	1	1	1	1	1	1	1	0
rplM		50S ribosomal protein L13	10	10	1	1	4868				428	428	428	6897_PANS99-36_02989	6898_PANS99-23_01023	6899_PANS01-02_02997	6900_PANS04-02_01599	6901_PNA99-7_01639	6902_PNA15-1_01574	6903_PNA200-3_02750	6904_PANS06-1_01762	6905_PNA97-1_01063	6906_PANS99-3_03441			1	1	1	1	1	1	1	1	1	1	0
ydjM		Inner membrane protein YdjM	10	10	1	1	198				590	590	590	6897_PANS99-36_00399	6898_PANS99-23_02615	6899_PANS01-02_02759	6900_PANS04-02_00118	6901_PNA99-7_00108	6902_PNA15-1_00109	6903_PNA200-3_00924	6904_PANS06-1_01350	6905_PNA97-1_02814	6906_PANS99-3_02531			1	1	1	1	1	1	1	1	1	1	0
ypjD		Inner membrane protein YpjD	10	10	1	1	5444				797	797	797	6897_PANS99-36_02489	6898_PANS99-23_02052	6899_PANS01-02_01922	6900_PANS04-02_03559	6901_PNA99-7_02732	6902_PNA15-1_02416	6903_PNA200-3_02084	6904_PANS06-1_03416	6905_PNA97-1_01501	6906_PANS99-3_01744			1	1	1	1	1	1	1	1	1	1	0
group_4678		cell division protein MraZ	10	10	1	1	4461				458	458	458	6897_PANS99-36_02752	6898_PANS99-23_01336	6899_PANS01-02_03371	6900_PANS04-02_01923	6901_PNA99-7_01963	6902_PNA15-1_01247	6903_PNA200-3_03122	6904_PANS06-1_02043	6905_PNA97-1_01371	6906_PANS99-3_02976			1	1	1	1	1	1	1	1	1	1	0
fliY_1		Cystine-binding periplasmic protein precursor	10	10	1	1	6248				845	845	845	6897_PANS99-36_01792	6898_PANS99-23_00418	6899_PANS01-02_00356	6900_PANS04-02_00719	6901_PNA99-7_00771	6902_PNA15-1_00779	6903_PNA200-3_01517	6904_PANS06-1_00758	6905_PNA97-1_02274	6906_PANS99-3_00355			1	1	1	1	1	1	1	1	1	1	0
rluA_1		Ribosomal large subunit pseudouridine synthase A	10	10	1	1	334				698	698	698	6897_PANS99-36_00538	6898_PANS99-23_02760	6899_PANS01-02_02622	6900_PANS04-02_00255	6901_PNA99-7_00246	6902_PNA15-1_00247	6903_PNA200-3_01061	6904_PANS06-1_01212	6905_PNA97-1_02952	6906_PANS99-3_02669			1	1	1	1	1	1	1	1	1	1	0
tabA_3		Toxin-antitoxin biofilm protein TabA	10	10	1	1	3073				470	470	470	6897_PANS99-36_00046	6898_PANS99-23_03085	6899_PANS01-02_03612	6900_PANS04-02_03298	6901_PNA99-7_03242	6902_PNA15-1_03410	6903_PNA200-3_03363	6904_PANS06-1_03465	6905_PNA97-1_03161	6906_PANS99-3_03240			1	1	1	1	1	1	1	1	1	1	0
group_4681		hypothetical protein	10	10	1	1	4879				350	350	350	6897_PANS99-36_03000	6898_PANS99-23_01012	6899_PANS01-02_03008	6900_PANS04-02_01588	6901_PNA99-7_01628	6902_PNA15-1_01585	6903_PNA200-3_02761	6904_PANS06-1_01751	6905_PNA97-1_01052	6906_PANS99-3_03430			1	1	1	1	1	1	1	1	1	1	0
trxA_3		Thioredoxin-1	10	10	1	2	145				332	332	332	6897_PANS99-36_03942	6898_PANS99-23_03802	6899_PANS01-02_03795	6900_PANS04-02_03879	6901_PNA99-7_03718	6902_PNA15-1_04021	6903_PNA200-3_03874	6904_PANS06-1_03825	6905_PNA97-1_04040	6906_PANS99-3_03786			1	1	1	1	1	1	1	1	1	1	0
flhC		Flagellar transcriptional regulator FlhC	10	10	1	1	766				578	578	578	6897_PANS99-36_01821	6898_PANS99-23_00502	6899_PANS01-02_00326	6900_PANS04-02_00688	6901_PNA99-7_00677	6902_PNA15-1_00685	6903_PNA200-3_01485	6904_PANS06-1_00788	6905_PNA97-1_02245	6906_PANS99-3_00326			1	1	1	1	1	1	1	1	1	1	0
yheS_1		Uncharacterized ABC transporter ATP-binding protein YheS	10	10	1	1	1648				1661	1661	1661	6897_PANS99-36_01162	6898_PANS99-23_02205	6899_PANS01-02_01437	6900_PANS04-02_02172	6901_PNA99-7_02884	6902_PNA15-1_02263	6903_PNA200-3_02377	6904_PANS06-1_02334	6905_PNA97-1_02434	6906_PANS99-3_02259			1	1	1	1	1	1	1	1	1	1	0
rpsS		30S ribosomal protein S19	10	10	1	5	44				278	278	278	6897_PANS99-36_04403	6898_PANS99-23_04535	6899_PANS01-02_04506	6900_PANS04-02_04452	6901_PNA99-7_04557	6902_PNA15-1_04567	6903_PNA200-3_04619	6904_PANS06-1_04555	6905_PNA97-1_04612	6906_PANS99-3_04640			1	1	1	1	1	1	1	1	1	1	0
glpE		Thiosulfate sulfurtransferase GlpE	10	10	1	3	142				326	326	326	6897_PANS99-36_03550	6898_PANS99-23_03400	6899_PANS01-02_04372	6900_PANS04-02_03714	6901_PNA99-7_03929	6902_PNA15-1_03859	6903_PNA200-3_04005	6904_PANS06-1_03954	6905_PNA97-1_03649	6906_PANS99-3_04583			1	1	1	1	1	1	1	1	1	1	0
group_4687		hypothetical protein	10	10	1	1	2868				290	290	290	6897_PANS99-36_00101	6898_PANS99-23_02893	6899_PANS01-02_03668	6900_PANS04-02_03108	6901_PNA99-7_03298	6902_PNA15-1_03624	6903_PNA200-3_03419	6904_PANS06-1_03520	6905_PNA97-1_03216	6906_PANS99-3_03185			1	1	1	1	1	1	1	1	1	1	0
rpmA		50S ribosomal protein L27	10	10	1	1	4839				257	257	257	6897_PANS99-36_02960	6898_PANS99-23_01052	6899_PANS01-02_02968	6900_PANS04-02_01628	6901_PNA99-7_01668	6902_PNA15-1_01545	6903_PNA200-3_02721	6904_PANS06-1_01791	6905_PNA97-1_01092	6906_PANS99-3_03470			1	1	1	1	1	1	1	1	1	1	0
ycgR		Flagellar brake protein YcgR	10	10	1	1	1261				734	734	734	6897_PANS99-36_04051	6898_PANS99-23_04026	6899_PANS01-02_01121	6900_PANS04-02_04373	6901_PNA99-7_04082	6902_PNA15-1_04385	6903_PNA200-3_02113	6904_PANS06-1_04106	6905_PNA97-1_04429	6906_PANS99-3_04192			1	1	1	1	1	1	1	1	1	1	0
csgA_1		C-factor	10	10	1	1	336				722	722	722	6897_PANS99-36_00540	6898_PANS99-23_02762	6899_PANS01-02_02620	6900_PANS04-02_00257	6901_PNA99-7_00248	6902_PNA15-1_00249	6903_PNA200-3_01063	6904_PANS06-1_01210	6905_PNA97-1_02954	6906_PANS99-3_02671			1	1	1	1	1	1	1	1	1	1	0
gapA		Glyceraldehyde-3-phosphate dehydrogenase A	10	10	1	1	645				998	998	998	6897_PANS99-36_01944	6898_PANS99-23_00623	6899_PANS01-02_00205	6900_PANS04-02_00567	6901_PNA99-7_00557	6902_PNA15-1_00563	6903_PNA200-3_01363	6904_PANS06-1_00910	6905_PNA97-1_02123	6906_PANS99-3_00204			1	1	1	1	1	1	1	1	1	1	0
lrp_1		Leucine-responsive regulatory protein	10	10	1	1	6073				512	512	512	6897_PANS99-36_03297	6898_PANS99-23_00269	6899_PANS01-02_00515	6900_PANS04-02_00868	6901_PNA99-7_00917	6902_PNA15-1_00925	6903_PNA200-3_00657	6904_PANS06-1_00616	6905_PNA97-1_00129	6906_PANS99-3_00513			1	1	1	1	1	1	1	1	1	1	0
ygiN		Probable quinol monooxygenase YgiN	10	10	1	1	2468				308	308	308	6897_PANS99-36_02193	6898_PANS99-23_01674	6899_PANS01-02_02229	6900_PANS04-02_02896	6901_PNA99-7_02308	6902_PNA15-1_02724	6903_PNA200-3_01791	6904_PANS06-1_03106	6905_PNA97-1_01840	6906_PANS99-3_01257			1	1	1	1	1	1	1	1	1	1	0
catE		Catechol-2,3-dioxygenase	10	10	1	1	4359				389	389	389	6897_PANS99-36_02852	6898_PANS99-23_01436	6899_PANS01-02_03471	6900_PANS04-02_02023	6901_PNA99-7_02063	6902_PNA15-1_01147	6903_PNA200-3_03223	6904_PANS06-1_02143	6905_PNA97-1_01472	6906_PANS99-3_03076			1	1	1	1	1	1	1	1	1	1	0
smpB		SsrA-binding protein	10	10	1	1	6490				482	482	482	6897_PANS99-36_01661	6898_PANS99-23_03716	6899_PANS01-02_01016	6900_PANS04-02_01386	6901_PNA99-7_01448	6902_PNA15-1_03048	6903_PNA200-3_00090	6904_PANS06-1_00090	6905_PNA97-1_00634	6906_PANS99-3_01015			1	1	1	1	1	1	1	1	1	1	0
group_4695		hypothetical protein	10	10	1	3	160				194	194	194	6897_PANS99-36_03495	6898_PANS99-23_03345	6899_PANS01-02_04427	6900_PANS04-02_03769	6901_PNA99-7_03874	6902_PNA15-1_03914	6903_PNA200-3_03950	6904_PANS06-1_03899	6905_PNA97-1_03594	6906_PANS99-3_04528			1	1	1	1	1	1	1	1	1	1	0
group_4696		hypothetical protein	10	10	1	4	11				275	275	275	6897_PANS99-36_04181	6898_PANS99-23_04187	6899_PANS01-02_04261	6900_PANS04-02_04051	6901_PNA99-7_04214	6902_PNA15-1_04401	6903_PNA200-3_04462	6904_PANS06-1_04343	6905_PNA97-1_04445	6906_PANS99-3_04322			1	1	1	1	1	1	1	1	1	1	0
rlmE		Ribosomal RNA large subunit methyltransferase E	10	10	1	1	4833				629	629	629	6897_PANS99-36_02954	6898_PANS99-23_01058	6899_PANS01-02_02962	6900_PANS04-02_01634	6901_PNA99-7_01674	6902_PNA15-1_01539	6903_PNA200-3_02715	6904_PANS06-1_01797	6905_PNA97-1_01098	6906_PANS99-3_03476			1	1	1	1	1	1	1	1	1	1	0
group_4698		hypothetical protein	10	10	1	1	5542				269	269	269	6897_PANS99-36_01591	6898_PANS99-23_03646	6899_PANS01-02_00946	6900_PANS04-02_01316	6901_PNA99-7_01378	6902_PNA15-1_03118	6903_PNA200-3_00166	6904_PANS06-1_00161	6905_PNA97-1_00564	6906_PANS99-3_00946			1	1	1	1	1	1	1	1	1	1	0
ribF		Riboflavin biosynthesis protein RibF	10	10	1	1	4503				926	926	926	6897_PANS99-36_02710	6898_PANS99-23_01294	6899_PANS01-02_03329	6900_PANS04-02_01881	6901_PNA99-7_01921	6902_PNA15-1_01289	6903_PNA200-3_03080	6904_PANS06-1_02001	6905_PNA97-1_01328	6906_PANS99-3_02934			1	1	1	1	1	1	1	1	1	1	0
group_47		hypothetical protein	10	10	1	1	2247				149	332	304	6897_PANS99-36_03759	6898_PANS99-23_01518	6899_PANS01-02_02444	6900_PANS04-02_02761	6901_PNA99-7_02145	6902_PNA15-1_02898	6903_PNA200-3_01610	6904_PANS06-1_02913	6905_PNA97-1_03858	6906_PANS99-3_01088			1	1	1	1	1	1	1	1	1	1	0
group_470		hypothetical protein	10	10	1	1	337				674	737	730	6897_PANS99-36_00541	6898_PANS99-23_02763	6899_PANS01-02_02619	6900_PANS04-02_00258	6901_PNA99-7_00249	6902_PNA15-1_00250	6903_PNA200-3_01064	6904_PANS06-1_01209	6905_PNA97-1_02955	6906_PANS99-3_02672			1	1	1	1	1	1	1	1	1	1	0
group_4700		hypothetical protein	10	10	1	3	83				821	821	821	6897_PANS99-36_03607	6898_PANS99-23_03457	6899_PANS01-02_04175	6900_PANS04-02_03657	6901_PNA99-7_03987	6902_PNA15-1_03801	6903_PNA200-3_04064	6904_PANS06-1_04012	6905_PNA97-1_03707	6906_PANS99-3_03938			1	1	1	1	1	1	1	1	1	1	0
asnB		Asparagine synthetase B [glutamine-hydrolyzing]	10	10	1	1	1795				1667	1667	1667	6897_PANS99-36_01010	6898_PANS99-23_02355	6899_PANS01-02_01588	6900_PANS04-02_02324	6901_PNA99-7_03037	6902_PNA15-1_02111	6903_PNA200-3_02528	6904_PANS06-1_02486	6905_PNA97-1_02586	6906_PANS99-3_02106			1	1	1	1	1	1	1	1	1	1	0
pdhR		Pyruvate dehydrogenase complex repressor	10	10	1	1	4429				764	764	764	6897_PANS99-36_02784	6898_PANS99-23_01368	6899_PANS01-02_03403	6900_PANS04-02_01955	6901_PNA99-7_01995	6902_PNA15-1_01215	6903_PNA200-3_03154	6904_PANS06-1_02075	6905_PNA97-1_01403	6906_PANS99-3_03008			1	1	1	1	1	1	1	1	1	1	0
oxyR_2		Hydrogen peroxide-inducible genes activator	10	10	1	2	59				899	899	899	6897_PANS99-36_04029	6898_PANS99-23_03888	6899_PANS01-02_03883	6900_PANS04-02_03789	6901_PNA99-7_03806	6902_PNA15-1_03934	6903_PNA200-3_03787	6904_PANS06-1_03737	6905_PNA97-1_04128	6906_PANS99-3_03873			1	1	1	1	1	1	1	1	1	1	0
speD		S-adenosylmethionine decarboxylase proenzyme precursor	10	10	1	1	4415				809	809	809	6897_PANS99-36_02797	6898_PANS99-23_01381	6899_PANS01-02_03416	6900_PANS04-02_01968	6901_PNA99-7_02008	6902_PNA15-1_01202	6903_PNA200-3_03168	6904_PANS06-1_02088	6905_PNA97-1_01417	6906_PANS99-3_03021			1	1	1	1	1	1	1	1	1	1	0
fliS		Flagellar protein FliS	10	10	1	1	6216				410	410	410	6897_PANS99-36_03173	6898_PANS99-23_00390	6899_PANS01-02_00382	6900_PANS04-02_00746	6901_PNA99-7_00798	6902_PNA15-1_00807	6903_PNA200-3_00783	6904_PANS06-1_00738	6905_PNA97-1_00002	6906_PANS99-3_00383			1	1	1	1	1	1	1	1	1	1	0
group_4706		LexA regulated protein	10	10	1	1	1785				284	284	284	6897_PANS99-36_01020	6898_PANS99-23_02345	6899_PANS01-02_01578	6900_PANS04-02_02314	6901_PNA99-7_03027	6902_PNA15-1_02121	6903_PNA200-3_02518	6904_PANS06-1_02476	6905_PNA97-1_02576	6906_PANS99-3_02116			1	1	1	1	1	1	1	1	1	1	0
mukF		Chromosome partition protein MukF	10	10	1	1	1577				1322	1322	1322	6897_PANS99-36_01233	6898_PANS99-23_02134	6899_PANS01-02_01366	6900_PANS04-02_02101	6901_PNA99-7_02813	6902_PNA15-1_02334	6903_PNA200-3_02306	6904_PANS06-1_02263	6905_PNA97-1_02363	6906_PANS99-3_02330			1	1	1	1	1	1	1	1	1	1	0
cyoE		Protoheme IX farnesyltransferase	10	10	1	1	1108				887	887	887	6897_PANS99-36_00815	6898_PANS99-23_03259	6899_PANS01-02_01795	6900_PANS04-02_02518	6901_PNA99-7_03486	6902_PNA15-1_01932	6903_PNA200-3_03651	6904_PANS06-1_02676	6905_PNA97-1_03415	6906_PANS99-3_01931			1	1	1	1	1	1	1	1	1	1	0
fliN		Flagellar motor switch protein FliN	10	10	1	1	6197				413	413	413	6897_PANS99-36_03192	6898_PANS99-23_00371	6899_PANS01-02_00401	6900_PANS04-02_00765	6901_PNA99-7_00817	6902_PNA15-1_00826	6903_PNA200-3_00764	6904_PANS06-1_00719	6905_PNA97-1_00021	6906_PANS99-3_00402			1	1	1	1	1	1	1	1	1	1	0
group_471		Major Facilitator Superfamily	10	10	1	1	350				1184	1184	1184	6897_PANS99-36_00554	6898_PANS99-23_02776	6899_PANS01-02_02605	6900_PANS04-02_00271	6901_PNA99-7_00262	6902_PNA15-1_00263	6903_PNA200-3_01077	6904_PANS06-1_01196	6905_PNA97-1_02968	6906_PANS99-3_02685			1	1	1	1	1	1	1	1	1	1	0
rpmE2		50S ribosomal protein L31 type B	10	10	1	1	1141				254	254	254	6897_PANS99-36_00848	6898_PANS99-23_03292	6899_PANS01-02_01762	6900_PANS04-02_02485	6901_PNA99-7_03453	6902_PNA15-1_01965	6903_PNA200-3_03684	6904_PANS06-1_02643	6905_PNA97-1_03382	6906_PANS99-3_01964			1	1	1	1	1	1	1	1	1	1	0
gcvR		Glycine cleavage system transcriptional repressor	10	10	1	1	5573				695	695	695	6897_PANS99-36_01562	6898_PANS99-23_03617	6899_PANS01-02_00916	6900_PANS04-02_01287	6901_PNA99-7_01348	6902_PNA15-1_03147	6903_PNA200-3_00195	6904_PANS06-1_00190	6905_PNA97-1_00535	6906_PANS99-3_00917			1	1	1	1	1	1	1	1	1	1	0
group_4712		hypothetical protein	10	10	1	1	2835				242	242	242	6897_PANS99-36_00069	6898_PANS99-23_02861	6899_PANS01-02_03636	6900_PANS04-02_03075	6901_PNA99-7_03265	6902_PNA15-1_03656	6903_PNA200-3_03386	6904_PANS06-1_03488	6905_PNA97-1_03184	6906_PANS99-3_03217			1	1	1	1	1	1	1	1	1	1	0
rplF		50S ribosomal protein L6	10	10	1	5	25				533	533	533	6897_PANS99-36_04414	6898_PANS99-23_04546	6899_PANS01-02_04517	6900_PANS04-02_04441	6901_PNA99-7_04568	6902_PNA15-1_04578	6903_PNA200-3_04630	6904_PANS06-1_04566	6905_PNA97-1_04623	6906_PANS99-3_04651			1	1	1	1	1	1	1	1	1	1	0
hupB		DNA-binding protein HU-beta	10	10	1	1	1120				272	272	272	6897_PANS99-36_00827	6898_PANS99-23_03271	6899_PANS01-02_01783	6900_PANS04-02_02506	6901_PNA99-7_03474	6902_PNA15-1_01944	6903_PNA200-3_03663	6904_PANS06-1_02664	6905_PNA97-1_03403	6906_PANS99-3_01943			1	1	1	1	1	1	1	1	1	1	0
group_4715		YfaZ precursor	10	10	1	1	2613				545	545	545	6897_PANS99-36_03109	6898_PANS99-23_00906	6899_PANS01-02_03117	6900_PANS04-02_01478	6901_PNA99-7_01519	6902_PNA15-1_01694	6903_PNA200-3_02871	6904_PANS06-1_01534	6905_PNA97-1_00853	6906_PANS99-3_03657			1	1	1	1	1	1	1	1	1	1	0
yijD		Inner membrane protein YijD	10	10	1	4	79				353	353	353	6897_PANS99-36_04286	6898_PANS99-23_04290	6899_PANS01-02_04367	6900_PANS04-02_03946	6901_PNA99-7_04319	6902_PNA15-1_04506	6903_PNA200-3_04400	6904_PANS06-1_04237	6905_PNA97-1_04552	6906_PANS99-3_04428			1	1	1	1	1	1	1	1	1	1	0
tatA_1		Sec-independent protein translocase protein TatA	10	10	1	1	1820				203	203	203	6897_PANS99-36_00978	6898_PANS99-23_02387	6899_PANS01-02_01620	6900_PANS04-02_02356	6901_PNA99-7_03069	6902_PNA15-1_02079	6903_PNA200-3_02560	6904_PANS06-1_02518	6905_PNA97-1_02618	6906_PANS99-3_02074			1	1	1	1	1	1	1	1	1	1	0
fabB		3-oxoacyl-[acyl-carrier-protein] synthase 1	10	10	1	1	5707				1220	1220	1220	6897_PANS99-36_01401	6898_PANS99-23_04125	6899_PANS01-02_00794	6900_PANS04-02_01150	6901_PNA99-7_01199	6902_PNA15-1_03318	6903_PNA200-3_00318	6904_PANS06-1_00327	6905_PNA97-1_00412	6906_PANS99-3_00794			1	1	1	1	1	1	1	1	1	1	0
nuoI		NADH-quinone oxidoreductase subunit I	10	10	1	1	5761				542	542	542	6897_PANS99-36_01347	6898_PANS99-23_04073	6899_PANS01-02_00742	6900_PANS04-02_01098	6901_PNA99-7_01145	6902_PNA15-1_03372	6903_PNA200-3_00370	6904_PANS06-1_00381	6905_PNA97-1_00358	6906_PANS99-3_00742			1	1	1	1	1	1	1	1	1	1	0
group_472		Alpha/beta hydrolase family	10	10	1	1	352				1289	1289	1289	6897_PANS99-36_00556	6898_PANS99-23_02778	6899_PANS01-02_02603	6900_PANS04-02_00273	6901_PNA99-7_00264	6902_PNA15-1_00265	6903_PNA200-3_01079	6904_PANS06-1_01194	6905_PNA97-1_02970	6906_PANS99-3_02687			1	1	1	1	1	1	1	1	1	1	0
rplV		50S ribosomal protein L22	10	10	1	5	45				332	332	332	6897_PANS99-36_04404	6898_PANS99-23_04536	6899_PANS01-02_04507	6900_PANS04-02_04451	6901_PNA99-7_04558	6902_PNA15-1_04568	6903_PNA200-3_04620	6904_PANS06-1_04556	6905_PNA97-1_04613	6906_PANS99-3_04641			1	1	1	1	1	1	1	1	1	1	0
ybhQ		Inner membrane protein YbhQ	10	10	1	1	1709				392	392	392	6897_PANS99-36_01101	6898_PANS99-23_02264	6899_PANS01-02_01497	6900_PANS04-02_02233	6901_PNA99-7_02946	6902_PNA15-1_02202	6903_PNA200-3_02437	6904_PANS06-1_02395	6905_PNA97-1_02495	6906_PANS99-3_02197			1	1	1	1	1	1	1	1	1	1	0
trkA		Trk system potassium uptake protein TrkA	10	10	1	5	11				1376	1376	1376	6897_PANS99-36_04429	6898_PANS99-23_04561	6899_PANS01-02_04532	6900_PANS04-02_04426	6901_PNA99-7_04583	6902_PNA15-1_04593	6903_PNA200-3_04645	6904_PANS06-1_04581	6905_PNA97-1_04638	6906_PANS99-3_04666			1	1	1	1	1	1	1	1	1	1	0
group_4723		hypothetical protein	10	10	1	1	543				2621	2621	2621	6897_PANS99-36_02048	6898_PANS99-23_00727	6899_PANS01-02_00098	6900_PANS04-02_00463	6901_PNA99-7_00452	6902_PNA15-1_00458	6903_PNA200-3_01258	6904_PANS06-1_01015	6905_PNA97-1_02018	6906_PANS99-3_00099			1	1	1	1	1	1	1	1	1	1	0
leuD1		3-isopropylmalate dehydratase small subunit 1	10	10	1	1	4468				605	605	605	6897_PANS99-36_02745	6898_PANS99-23_01329	6899_PANS01-02_03364	6900_PANS04-02_01916	6901_PNA99-7_01956	6902_PNA15-1_01254	6903_PNA200-3_03115	6904_PANS06-1_02036	6905_PNA97-1_01364	6906_PANS99-3_02969			1	1	1	1	1	1	1	1	1	1	0
mscL		Large-conductance mechanosensitive channel	10	10	1	5	12				410	410	410	6897_PANS99-36_04428	6898_PANS99-23_04560	6899_PANS01-02_04531	6900_PANS04-02_04427	6901_PNA99-7_04582	6902_PNA15-1_04592	6903_PNA200-3_04644	6904_PANS06-1_04580	6905_PNA97-1_04637	6906_PANS99-3_04665			1	1	1	1	1	1	1	1	1	1	0
ppsA		Phosphoenolpyruvate synthase	10	10	1	1	219				2384	2384	2384	6897_PANS99-36_00421	6898_PANS99-23_02637	6899_PANS01-02_02738	6900_PANS04-02_00140	6901_PNA99-7_00130	6902_PNA15-1_00131	6903_PNA200-3_00946	6904_PANS06-1_01328	6905_PNA97-1_02836	6906_PANS99-3_02553			1	1	1	1	1	1	1	1	1	1	0
ilvD_2		Dihydroxy-acid dehydratase	10	10	1	3	9				1850	1850	1850	6897_PANS99-36_03680	6898_PANS99-23_03530	6899_PANS01-02_04249	6900_PANS04-02_03584	6901_PNA99-7_04060	6902_PNA15-1_03728	6903_PNA200-3_04137	6904_PANS06-1_04085	6905_PNA97-1_03780	6906_PANS99-3_04011			1	1	1	1	1	1	1	1	1	1	0
cynR_5		HTH-type transcriptional regulator CynR	10	10	1	1	412				896	896	896	6897_PANS99-36_00610	6898_PANS99-23_02833	6899_PANS01-02_02549	6900_PANS04-02_00327	6901_PNA99-7_00319	6902_PNA15-1_00319	6903_PNA200-3_01132	6904_PANS06-1_01139	6905_PNA97-1_03024	6906_PANS99-3_02741			1	1	1	1	1	1	1	1	1	1	0
group_4729		Putative endoglucanase	10	10	1	1	1855				1331	1331	1331	6897_PANS99-36_00932	6898_PANS99-23_02429	6899_PANS01-02_01654	6900_PANS04-02_02398	6901_PNA99-7_03102	6902_PNA15-1_02037	6903_PNA200-3_02594	6904_PANS06-1_02551	6905_PNA97-1_02651	6906_PANS99-3_02041			1	1	1	1	1	1	1	1	1	1	0
group_473		Barstar (barnase inhibitor)	10	10	1	1	357				263	263	263	6897_PANS99-36_00561	6898_PANS99-23_02783	6899_PANS01-02_02598	6900_PANS04-02_00278	6901_PNA99-7_00269	6902_PNA15-1_00270	6903_PNA200-3_01084	6904_PANS06-1_01189	6905_PNA97-1_02975	6906_PANS99-3_02692			1	1	1	1	1	1	1	1	1	1	0
ascG_1		HTH-type transcriptional regulator AscG	10	10	1	1	2843				1007	1007	1007	6897_PANS99-36_00077	6898_PANS99-23_02869	6899_PANS01-02_03644	6900_PANS04-02_03083	6901_PNA99-7_03273	6902_PNA15-1_03648	6903_PNA200-3_03394	6904_PANS06-1_03496	6905_PNA97-1_03192	6906_PANS99-3_03209			1	1	1	1	1	1	1	1	1	1	0
serS		Serine--tRNA ligase	10	10	1	1	1596				1292	1292	1292	6897_PANS99-36_01214	6898_PANS99-23_02153	6899_PANS01-02_01385	6900_PANS04-02_02120	6901_PNA99-7_02832	6902_PNA15-1_02315	6903_PNA200-3_02325	6904_PANS06-1_02282	6905_PNA97-1_02382	6906_PANS99-3_02311			1	1	1	1	1	1	1	1	1	1	0
uvrC		UvrABC system protein C	10	10	1	1	1520				1832	1832	1832	6897_PANS99-36_01292	6898_PANS99-23_02075	6899_PANS01-02_01308	6900_PANS04-02_02042	6901_PNA99-7_02754	6902_PNA15-1_02393	6903_PNA200-3_02248	6904_PANS06-1_02205	6905_PNA97-1_02305	6906_PANS99-3_02388			1	1	1	1	1	1	1	1	1	1	0
oppA_1		Periplasmic oligopeptide-binding protein precursor	10	10	1	1	622				1640	1640	1640	6897_PANS99-36_01968	6898_PANS99-23_00647	6899_PANS01-02_00178	6900_PANS04-02_00543	6901_PNA99-7_00532	6902_PNA15-1_00538	6903_PNA200-3_01338	6904_PANS06-1_00935	6905_PNA97-1_02098	6906_PANS99-3_00179			1	1	1	1	1	1	1	1	1	1	0
fliY_2		Cystine-binding periplasmic protein precursor	10	10	1	1	2515				938	938	938	6897_PANS99-36_02239	6898_PANS99-23_01721	6899_PANS01-02_02182	6900_PANS04-02_02944	6901_PNA99-7_02354	6902_PNA15-1_02677	6903_PNA200-3_01838	6904_PANS06-1_03152	6905_PNA97-1_01793	6906_PANS99-3_01303			1	1	1	1	1	1	1	1	1	1	0
clcD		Carboxymethylenebutenolidase	10	10	1	2	101				836	836	836	6897_PANS99-36_03895	6898_PANS99-23_03757	6899_PANS01-02_03748	6900_PANS04-02_03924	6901_PNA99-7_03671	6902_PNA15-1_04066	6903_PNA200-3_03921	6904_PANS06-1_03870	6905_PNA97-1_03993	6906_PANS99-3_03739			1	1	1	1	1	1	1	1	1	1	0
egtB		Iron(II)-dependent oxidoreductase EgtB	10	10	1	2	17				2138	2138	2138	6897_PANS99-36_04323	6898_PANS99-23_04400	6899_PANS01-02_03925	6900_PANS04-02_04338	6901_PNA99-7_03848	6902_PNA15-1_04543	6903_PNA200-3_03745	6904_PANS06-1_03695	6905_PNA97-1_04588	6906_PANS99-3_04617			1	1	1	1	1	1	1	1	1	1	0
alx		Inner membrane protein alx	10	10	1	1	2314				971	971	971	6897_PANS99-36_03827	6898_PANS99-23_01585	6899_PANS01-02_02377	6900_PANS04-02_02828	6901_PNA99-7_02212	6902_PNA15-1_02831	6903_PNA200-3_01677	6904_PANS06-1_02980	6905_PNA97-1_03926	6906_PANS99-3_01155			1	1	1	1	1	1	1	1	1	1	0
group_4738		hypothetical protein	10	10	1	1	6244				968	968	968	6897_PANS99-36_01788	6898_PANS99-23_00414	6899_PANS01-02_00360	6900_PANS04-02_00723	6901_PNA99-7_00775	6902_PNA15-1_00783	6903_PNA200-3_01521	6904_PANS06-1_00754	6905_PNA97-1_02278	6906_PANS99-3_00359			1	1	1	1	1	1	1	1	1	1	0
can_2		Carbonic anhydrase 2	10	10	1	1	2322				632	632	632	6897_PANS99-36_03835	6898_PANS99-23_01593	6899_PANS01-02_02369	6900_PANS04-02_02836	6901_PNA99-7_02220	6902_PNA15-1_02823	6903_PNA200-3_01685	6904_PANS06-1_02988	6905_PNA97-1_03934	6906_PANS99-3_01163			1	1	1	1	1	1	1	1	1	1	0
group_474		DNA-binding transcriptional repressor PuuR	10	10	1	1	362				545	545	545	6897_PANS99-36_00566	6898_PANS99-23_02788	6899_PANS01-02_02593	6900_PANS04-02_00283	6901_PNA99-7_00274	6902_PNA15-1_00275	6903_PNA200-3_01089	6904_PANS06-1_01184	6905_PNA97-1_02980	6906_PANS99-3_02697			1	1	1	1	1	1	1	1	1	1	0
glnB		Nitrogen regulatory protein P-II	10	10	1	1	6551				338	338	338	6897_PANS99-36_01629	6898_PANS99-23_03684	6899_PANS01-02_00984	6900_PANS04-02_01354	6901_PNA99-7_01416	6902_PNA15-1_03080	6903_PNA200-3_00122	6904_PANS06-1_00123	6905_PNA97-1_00602	6906_PANS99-3_00983			1	1	1	1	1	1	1	1	1	1	0
priA		Primosomal protein N'	10	10	1	4	95				2195	2195	2195	6897_PANS99-36_04270	6898_PANS99-23_04274	6899_PANS01-02_04350	6900_PANS04-02_03962	6901_PNA99-7_04303	6902_PNA15-1_04490	6903_PNA200-3_04384	6904_PANS06-1_04253	6905_PNA97-1_04535	6906_PANS99-3_04412			1	1	1	1	1	1	1	1	1	1	0
dgoT		D-galactonate transporter	10	10	1	1	4474				1307	1307	1307	6897_PANS99-36_02739	6898_PANS99-23_01323	6899_PANS01-02_03358	6900_PANS04-02_01910	6901_PNA99-7_01950	6902_PNA15-1_01260	6903_PNA200-3_03109	6904_PANS06-1_02030	6905_PNA97-1_01358	6906_PANS99-3_02963			1	1	1	1	1	1	1	1	1	1	0
yicJ_3		Inner membrane symporter YicJ	10	10	1	1	5568				1400	1400	1400	6897_PANS99-36_01566	6898_PANS99-23_03621	6899_PANS01-02_00921	6900_PANS04-02_01291	6901_PNA99-7_01352	6902_PNA15-1_03143	6903_PNA200-3_00191	6904_PANS06-1_00186	6905_PNA97-1_00539	6906_PANS99-3_00921			1	1	1	1	1	1	1	1	1	1	0
wfgD_1		UDP-Glc:alpha-D-GlcNAc-diphosphoundecaprenol beta-1,3-glucosyltransferase WfgD	10	10	1	1	5896				752	752	752	6897_PANS99-36_03397	6898_PANS99-23_00114	6899_PANS01-02_00610	6900_PANS04-02_00966	6901_PNA99-7_01015	6902_PNA15-1_01021	6903_PNA200-3_00502	6904_PANS06-1_00514	6905_PNA97-1_00225	6906_PANS99-3_00610			1	1	1	1	1	1	1	1	1	1	0
argT_1		Lysine-arginine-ornithine-binding periplasmic protein precursor	10	10	1	1	5933				797	797	797	6897_PANS99-36_03375	6898_PANS99-23_00136	6899_PANS01-02_00590	6900_PANS04-02_00945	6901_PNA99-7_00994	6902_PNA15-1_01001	6903_PNA200-3_00523	6904_PANS06-1_00537	6905_PNA97-1_00205	6906_PANS99-3_00591			1	1	1	1	1	1	1	1	1	1	0
yejM		Inner membrane protein YejM	10	10	1	1	5812				1754	1754	1754	6897_PANS99-36_03482	6898_PANS99-23_00029	6899_PANS01-02_00691	6900_PANS04-02_01050	6901_PNA99-7_01096	6902_PNA15-1_01106	6903_PNA200-3_00418	6904_PANS06-1_00429	6905_PNA97-1_00310	6906_PANS99-3_00694			1	1	1	1	1	1	1	1	1	1	0
group_4747		colanic acid biosynthesis protein	10	10	1	1	5899				1262	1262	1262	6897_PANS99-36_03394	6898_PANS99-23_00117	6899_PANS01-02_00607	6900_PANS04-02_00963	6901_PNA99-7_01012	6902_PNA15-1_01018	6903_PNA200-3_00505	6904_PANS06-1_00517	6905_PNA97-1_00222	6906_PANS99-3_00607			1	1	1	1	1	1	1	1	1	1	0
budB		Acetolactate synthase, catabolic	10	10	1	1	3064				1679	1679	1679	6897_PANS99-36_00055	6898_PANS99-23_02847	6899_PANS01-02_03621	6900_PANS04-02_03307	6901_PNA99-7_03251	6902_PNA15-1_03401	6903_PNA200-3_03372	6904_PANS06-1_03474	6905_PNA97-1_03170	6906_PANS99-3_03231			1	1	1	1	1	1	1	1	1	1	0
sfaA_1		S-fimbrial protein subunit SfaA precursor	10	10	1	1	4549				554	554	554	6897_PANS99-36_02665	6898_PANS99-23_01249	6899_PANS01-02_03282	6900_PANS04-02_01835	6901_PNA99-7_01874	6902_PNA15-1_01334	6903_PNA200-3_03035	6904_PANS06-1_01955	6905_PNA97-1_01282	6906_PANS99-3_02889			1	1	1	1	1	1	1	1	1	1	0
leuA_1		2-isopropylmalate synthase	10	10	1	1	368				1664	1715	1699	6897_PANS99-36_00571	6898_PANS99-23_02794	6899_PANS01-02_02587	6900_PANS04-02_00288	6901_PNA99-7_00280	6902_PNA15-1_00280	6903_PNA200-3_01094	6904_PANS06-1_01178	6905_PNA97-1_02985	6906_PANS99-3_02702			1	1	1	1	1	1	1	1	1	1	0
group_4750		Glyoxalase-like domain	10	10	1	1	2899				374	374	374	6897_PANS99-36_00132	6898_PANS99-23_02921	6899_PANS01-02_03695	6900_PANS04-02_03138	6901_PNA99-7_03327	6902_PNA15-1_03595	6903_PNA200-3_03448	6904_PANS06-1_03550	6905_PNA97-1_03243	6906_PANS99-3_03156			1	1	1	1	1	1	1	1	1	1	0
amaB		N-carbamoyl-L-amino acid hydrolase	10	10	1	1	965				1253	1253	1253	6897_PANS99-36_00695	6898_PANS99-23_03134	6899_PANS01-02_04453	6900_PANS04-02_02647	6901_PNA99-7_03608	6902_PNA15-1_01802	6903_PNA200-3_03528	6904_PANS06-1_02798	6905_PNA97-1_03538	6906_PANS99-3_01806			1	1	1	1	1	1	1	1	1	1	0
plsX		Phosphate acyltransferase	10	10	1	1	1334				1040	1040	1040	6897_PANS99-36_04122	6898_PANS99-23_03954	6899_PANS01-02_01192	6900_PANS04-02_04106	6901_PNA99-7_04155	6902_PNA15-1_04314	6903_PNA200-3_02185	6904_PANS06-1_04178	6905_PNA97-1_04356	6906_PANS99-3_04263			1	1	1	1	1	1	1	1	1	1	0
ttuB_2		Putative tartrate transporter	10	10	1	1	3388				1340	1340	1340	6897_PANS99-36_01703	6898_PANS99-23_04493	6899_PANS01-02_01043	6900_PANS04-02_04174	6901_PNA99-7_04490	6902_PNA15-1_03027	6903_PNA200-3_00057	6904_PANS06-1_00063	6905_PNA97-1_00725	6906_PANS99-3_04461			1	1	1	1	1	1	1	1	1	1	0
gabD_2		Succinate-semialdehyde dehydrogenase [NADP( )] GabD	10	10	1	1	2211				1454	1454	1454	6897_PANS99-36_03718	6898_PANS99-23_01478	6899_PANS01-02_02484	6900_PANS04-02_02721	6901_PNA99-7_02105	6902_PNA15-1_02938	6903_PNA200-3_01570	6904_PANS06-1_02873	6905_PNA97-1_03818	6906_PANS99-3_01048			1	1	1	1	1	1	1	1	1	1	0
gsiB_1		Glutathione-binding protein GsiB precursor	10	10	1	1	6064				1607	1607	1607	6897_PANS99-36_03306	6898_PANS99-23_00260	6899_PANS01-02_00524	6900_PANS04-02_00877	6901_PNA99-7_00926	6902_PNA15-1_00934	6903_PNA200-3_00648	6904_PANS06-1_00607	6905_PNA97-1_00138	6906_PANS99-3_00522			1	1	1	1	1	1	1	1	1	1	0
group_4756		hypothetical protein	10	10	1	1	1773				728	728	728	6897_PANS99-36_01032	6898_PANS99-23_02333	6899_PANS01-02_01566	6900_PANS04-02_02302	6901_PNA99-7_03015	6902_PNA15-1_02133	6903_PNA200-3_02506	6904_PANS06-1_02464	6905_PNA97-1_02564	6906_PANS99-3_02128			1	1	1	1	1	1	1	1	1	1	0
group_4757		putative assembly protein	10	10	1	2	150				2057	2057	2057	6897_PANS99-36_03947	6898_PANS99-23_03807	6899_PANS01-02_03800	6900_PANS04-02_03874	6901_PNA99-7_03723	6902_PNA15-1_04016	6903_PNA200-3_03869	6904_PANS06-1_03820	6905_PNA97-1_04045	6906_PANS99-3_03791			1	1	1	1	1	1	1	1	1	1	0
arnA_1		Bifunctional polymyxin resistance protein ArnA	10	10	1	1	2299				920	920	920	6897_PANS99-36_03812	6898_PANS99-23_01570	6899_PANS01-02_02392	6900_PANS04-02_02813	6901_PNA99-7_02197	6902_PNA15-1_02846	6903_PNA200-3_01662	6904_PANS06-1_02965	6905_PNA97-1_03911	6906_PANS99-3_01140			1	1	1	1	1	1	1	1	1	1	0
tnaA		Tryptophanase	10	10	1	2	177				1418	1418	1418	6897_PANS99-36_03971	6898_PANS99-23_03831	6899_PANS01-02_03826	6900_PANS04-02_03848	6901_PNA99-7_03748	6902_PNA15-1_03992	6903_PNA200-3_03844	6904_PANS06-1_03795	6905_PNA97-1_04071	6906_PANS99-3_03816			1	1	1	1	1	1	1	1	1	1	0
group_476		hypothetical protein	10	10	1	1	382				641	641	641	6897_PANS99-36_00585	6898_PANS99-23_02808	6899_PANS01-02_02573	6900_PANS04-02_00302	6901_PNA99-7_00294	6902_PNA15-1_00294	6903_PNA200-3_01108	6904_PANS06-1_01164	6905_PNA97-1_02999	6906_PANS99-3_02716			1	1	1	1	1	1	1	1	1	1	0
frmA		S-(hydroxymethyl)glutathione dehydrogenase	10	10	1	1	5847				1124	1124	1124	6897_PANS99-36_03447	6898_PANS99-23_00064	6899_PANS01-02_00657	6900_PANS04-02_01015	6901_PNA99-7_01062	6902_PNA15-1_01072	6903_PNA200-3_00452	6904_PANS06-1_00463	6905_PNA97-1_00275	6906_PANS99-3_00660			1	1	1	1	1	1	1	1	1	1	0
argO		Arginine exporter protein ArgO	10	10	1	1	5310				623	623	623	6897_PANS99-36_02350	6898_PANS99-23_01916	6899_PANS01-02_02059	6900_PANS04-02_03421	6901_PNA99-7_02596	6902_PNA15-1_02552	6903_PNA200-3_01948	6904_PANS06-1_03278	6905_PNA97-1_01667	6906_PANS99-3_01534			1	1	1	1	1	1	1	1	1	1	0
bdlA_1		Biofilm dispersion protein BdlA	10	10	1	1	5243				1286	1286	1286	6897_PANS99-36_02284	6898_PANS99-23_01851	6899_PANS01-02_02124	6900_PANS04-02_03353	6901_PNA99-7_02530	6902_PNA15-1_02619	6903_PNA200-3_01881	6904_PANS06-1_03210	6905_PNA97-1_01733	6906_PANS99-3_01466			1	1	1	1	1	1	1	1	1	1	0
icsA		Outer membrane protein IcsA autotransporter precursor	10	10	1	1	1852				2957	2960	2957	6897_PANS99-36_00935	6898_PANS99-23_02426	6899_PANS01-02_01651	6900_PANS04-02_02395	6901_PNA99-7_03099	6902_PNA15-1_02040	6903_PNA200-3_02591	6904_PANS06-1_02548	6905_PNA97-1_02648	6906_PANS99-3_02044			1	1	1	1	1	1	1	1	1	1	0
oxdD		Oxalate decarboxylase OxdD	10	10	1	1	1249				1208	1208	1208	6897_PANS99-36_04039	6898_PANS99-23_04038	6899_PANS01-02_01109	6900_PANS04-02_04385	6901_PNA99-7_04069	6902_PNA15-1_04397	6903_PNA200-3_02101	6904_PANS06-1_04094	6905_PNA97-1_04441	6906_PANS99-3_04180			1	1	1	1	1	1	1	1	1	1	0
sufS		Cysteine desulfurase	10	10	1	1	227				1226	1226	1226	6897_PANS99-36_00429	6898_PANS99-23_02645	6899_PANS01-02_02730	6900_PANS04-02_00148	6901_PNA99-7_00138	6902_PNA15-1_00139	6903_PNA200-3_00954	6904_PANS06-1_01320	6905_PNA97-1_02844	6906_PANS99-3_02561			1	1	1	1	1	1	1	1	1	1	0
gltP		Proton glutamate symport protein	10	10	1	1	2617				1301	1301	1301	6897_PANS99-36_03105	6898_PANS99-23_00910	6899_PANS01-02_03113	6900_PANS04-02_01482	6901_PNA99-7_01523	6902_PNA15-1_01690	6903_PNA200-3_02867	6904_PANS06-1_01538	6905_PNA97-1_00857	6906_PANS99-3_03653			1	1	1	1	1	1	1	1	1	1	0
group_4767		putative common antigen polymerase	10	10	1	2	132				1343	1343	1343	6897_PANS99-36_03930	6898_PANS99-23_03792	6899_PANS01-02_03783	6900_PANS04-02_03889	6901_PNA99-7_03706	6902_PNA15-1_04031	6903_PNA200-3_03886	6904_PANS06-1_03835	6905_PNA97-1_04028	6906_PANS99-3_03774			1	1	1	1	1	1	1	1	1	1	0
cutC		Copper homeostasis protein CutC	10	10	1	1	747				752	752	752	6897_PANS99-36_01841	6898_PANS99-23_00522	6899_PANS01-02_00307	6900_PANS04-02_00669	6901_PNA99-7_00658	6902_PNA15-1_00666	6903_PNA200-3_01466	6904_PANS06-1_00808	6905_PNA97-1_02226	6906_PANS99-3_00307			1	1	1	1	1	1	1	1	1	1	0
group_4769		Sodium Bile acid symporter family	10	10	1	1	2570				920	920	920	6897_PANS99-36_03151	6898_PANS99-23_00864	6899_PANS01-02_03160	6900_PANS04-02_01435	6901_PNA99-7_01477	6902_PNA15-1_01737	6903_PNA200-3_02913	6904_PANS06-1_01492	6905_PNA97-1_00811	6906_PANS99-3_03700			1	1	1	1	1	1	1	1	1	1	0
lacA		Galactoside O-acetyltransferase	10	10	1	1	407				605	605	605	6897_PANS99-36_00605	6898_PANS99-23_02828	6899_PANS01-02_02554	6900_PANS04-02_00322	6901_PNA99-7_00314	6902_PNA15-1_00314	6903_PNA200-3_01127	6904_PANS06-1_01144	6905_PNA97-1_03019	6906_PANS99-3_02736			1	1	1	1	1	1	1	1	1	1	0
appA		Oligopeptide-binding protein AppA precursor	10	10	1	1	5823				1808	1808	1808	6897_PANS99-36_03471	6898_PANS99-23_00040	6899_PANS01-02_00680	6900_PANS04-02_01039	6901_PNA99-7_01085	6902_PNA15-1_01095	6903_PNA200-3_00429	6904_PANS06-1_00440	6905_PNA97-1_00299	6906_PANS99-3_00683			1	1	1	1	1	1	1	1	1	1	0
group_4771		hypothetical protein	10	10	1	1	1039				392	392	392	6897_PANS99-36_00744	6898_PANS99-23_03188	6899_PANS01-02_01865	6900_PANS04-02_02588	6901_PNA99-7_03556	6902_PNA15-1_01862	6903_PNA200-3_03581	6904_PANS06-1_02746	6905_PNA97-1_03485	6906_PANS99-3_01861			1	1	1	1	1	1	1	1	1	1	0
licR_2		Probable licABCH operon regulator	10	10	1	1	2286				1910	1910	1910	6897_PANS99-36_03798	6898_PANS99-23_01557	6899_PANS01-02_02405	6900_PANS04-02_02800	6901_PNA99-7_02184	6902_PNA15-1_02859	6903_PNA200-3_01649	6904_PANS06-1_02952	6905_PNA97-1_03897	6906_PANS99-3_01127			1	1	1	1	1	1	1	1	1	1	0
cysP		Thiosulfate-binding protein precursor	10	10	1	1	5610				1013	1013	1013	6897_PANS99-36_01525	6898_PANS99-23_03580	6899_PANS01-02_00879	6900_PANS04-02_01250	6901_PNA99-7_01311	6902_PNA15-1_03184	6903_PNA200-3_00232	6904_PANS06-1_00227	6905_PNA97-1_00498	6906_PANS99-3_00880			1	1	1	1	1	1	1	1	1	1	0
livF_2		High-affinity branched-chain amino acid transport ATP-binding protein LivF	10	10	1	1	1722				722	722	722	6897_PANS99-36_01088	6898_PANS99-23_02277	6899_PANS01-02_01510	6900_PANS04-02_02246	6901_PNA99-7_02959	6902_PNA15-1_02189	6903_PNA200-3_02450	6904_PANS06-1_02408	6905_PNA97-1_02508	6906_PANS99-3_02184			1	1	1	1	1	1	1	1	1	1	0
nudK_1		GDP-mannose pyrophosphatase NudK	10	10	1	1	6252				608	608	608	6897_PANS99-36_01796	6898_PANS99-23_00422	6899_PANS01-02_00352	6900_PANS04-02_00715	6901_PNA99-7_00767	6902_PNA15-1_00775	6903_PNA200-3_01513	6904_PANS06-1_00762	6905_PNA97-1_02270	6906_PANS99-3_00351			1	1	1	1	1	1	1	1	1	1	0
rnhB		Ribonuclease HII	10	10	1	1	4363				626	626	626	6897_PANS99-36_02848	6898_PANS99-23_01432	6899_PANS01-02_03467	6900_PANS04-02_02019	6901_PNA99-7_02059	6902_PNA15-1_01151	6903_PNA200-3_03219	6904_PANS06-1_02139	6905_PNA97-1_01468	6906_PANS99-3_03072			1	1	1	1	1	1	1	1	1	1	0
yojI		ABC transporter ATP-binding protein YojI	10	10	1	1	5794				1652	1652	1652	6897_PANS99-36_01317	6898_PANS99-23_00011	6899_PANS01-02_00709	6900_PANS04-02_01068	6901_PNA99-7_01114	6902_PNA15-1_01124	6903_PNA200-3_00400	6904_PANS06-1_00411	6905_PNA97-1_00328	6906_PANS99-3_00712			1	1	1	1	1	1	1	1	1	1	0
argC		N-acetyl-gamma-glutamyl-phosphate reductase	10	10	1	4	86				1004	1004	1004	6897_PANS99-36_04279	6898_PANS99-23_04283	6899_PANS01-02_04359	6900_PANS04-02_03953	6901_PNA99-7_04312	6902_PNA15-1_04499	6903_PNA200-3_04393	6904_PANS06-1_04244	6905_PNA97-1_04544	6906_PANS99-3_04421			1	1	1	1	1	1	1	1	1	1	0
group_4779		Peptidase family U32	10	10	1	1	4818				884	884	884	6897_PANS99-36_02937	6898_PANS99-23_01075	6899_PANS01-02_02945	6900_PANS04-02_01651	6901_PNA99-7_01691	6902_PNA15-1_01522	6903_PNA200-3_02698	6904_PANS06-1_01814	6905_PNA97-1_01115	6906_PANS99-3_03493			1	1	1	1	1	1	1	1	1	1	0
group_478		Uncharacterized oxidoreductase SAV2478	10	10	1	1	411				722	722	722	6897_PANS99-36_00609	6898_PANS99-23_02832	6899_PANS01-02_02550	6900_PANS04-02_00326	6901_PNA99-7_00318	6902_PNA15-1_00318	6903_PNA200-3_01131	6904_PANS06-1_01140	6905_PNA97-1_03023	6906_PANS99-3_02740			1	1	1	1	1	1	1	1	1	1	0
group_4780		leucine/isoleucine/valine transporter permease subunit	10	10	1	1	4529				1076	1076	1076	6897_PANS99-36_02684	6898_PANS99-23_01268	6899_PANS01-02_03302	6900_PANS04-02_01855	6901_PNA99-7_01894	6902_PNA15-1_01315	6903_PNA200-3_03054	6904_PANS06-1_01975	6905_PNA97-1_01301	6906_PANS99-3_02908			1	1	1	1	1	1	1	1	1	1	0
mtnB		Methylthioribulose-1-phosphate dehydratase	10	10	1	1	971				614	614	614	6897_PANS99-36_00701	6898_PANS99-23_03140	6899_PANS01-02_04447	6900_PANS04-02_02641	6901_PNA99-7_03602	6902_PNA15-1_01808	6903_PNA200-3_03534	6904_PANS06-1_02792	6905_PNA97-1_03532	6906_PANS99-3_01812			1	1	1	1	1	1	1	1	1	1	0
dinB_3		DNA polymerase IV	10	10	1	1	982				1055	1055	1055	6897_PANS99-36_00710	6898_PANS99-23_03149	6899_PANS01-02_04438	6900_PANS04-02_02632	6901_PNA99-7_03593	6902_PNA15-1_01817	6903_PNA200-3_03543	6904_PANS06-1_02783	6905_PNA97-1_03523	6906_PANS99-3_01821			1	1	1	1	1	1	1	1	1	1	0
tsr_6		Methyl-accepting chemotaxis protein I	10	10	1	1	3087				1658	1658	1658	6897_PANS99-36_00031	6898_PANS99-23_03070	6899_PANS01-02_03597	6900_PANS04-02_03283	6901_PNA99-7_03226	6902_PNA15-1_03425	6903_PNA200-3_03347	6904_PANS06-1_03450	6905_PNA97-1_03146	6906_PANS99-3_03255			1	1	1	1	1	1	1	1	1	1	0
group_4784		putative transporter	10	10	1	3	181				1178	1178	1178	6897_PANS99-36_03516	6898_PANS99-23_03366	6899_PANS01-02_04406	6900_PANS04-02_03748	6901_PNA99-7_03895	6902_PNA15-1_03893	6903_PNA200-3_03971	6904_PANS06-1_03920	6905_PNA97-1_03615	6906_PANS99-3_04549			1	1	1	1	1	1	1	1	1	1	0
modB_2		Molybdenum transport system permease protein ModB	10	10	1	1	5562				881	881	881	6897_PANS99-36_01572	6898_PANS99-23_03627	6899_PANS01-02_00927	6900_PANS04-02_01297	6901_PNA99-7_01358	6902_PNA15-1_03137	6903_PNA200-3_00185	6904_PANS06-1_00180	6905_PNA97-1_00545	6906_PANS99-3_00927			1	1	1	1	1	1	1	1	1	1	0
tyrA		T-protein	10	10	1	1	5434				1121	1121	1121	6897_PANS99-36_02539	6898_PANS99-23_02062	6899_PANS01-02_01913	6900_PANS04-02_03568	6901_PNA99-7_02741	6902_PNA15-1_02406	6903_PNA200-3_02093	6904_PANS06-1_03425	6905_PNA97-1_01492	6906_PANS99-3_01753			1	1	1	1	1	1	1	1	1	1	0
group_4787		hypothetical protein	10	10	1	1	516				323	323	323	6897_PANS99-36_02076	6898_PANS99-23_00755	6899_PANS01-02_00070	6900_PANS04-02_00435	6901_PNA99-7_00424	6902_PNA15-1_00430	6903_PNA200-3_01230	6904_PANS06-1_01043	6905_PNA97-1_01990	6906_PANS99-3_00071			1	1	1	1	1	1	1	1	1	1	0
qseC_2		Sensor protein QseC	10	10	1	1	2632				1349	1349	1349	6897_PANS99-36_03089	6898_PANS99-23_00927	6899_PANS01-02_03097	6900_PANS04-02_01498	6901_PNA99-7_01539	6902_PNA15-1_01674	6903_PNA200-3_02851	6904_PANS06-1_01555	6905_PNA97-1_00873	6906_PANS99-3_03637			1	1	1	1	1	1	1	1	1	1	0
group_4789		Probable metallo-hydrolase M6_Spy0554	10	10	1	1	1572				629	629	629	6897_PANS99-36_01238	6898_PANS99-23_02129	6899_PANS01-02_01361	6900_PANS04-02_02096	6901_PNA99-7_02808	6902_PNA15-1_02339	6903_PNA200-3_02301	6904_PANS06-1_02258	6905_PNA97-1_02358	6906_PANS99-3_02335			1	1	1	1	1	1	1	1	1	1	0
arsC_1		Arsenate reductase	10	10	1	1	416				428	428	428	6897_PANS99-36_00614	6898_PANS99-23_02837	6899_PANS01-02_02545	6900_PANS04-02_00331	6901_PNA99-7_00323	6902_PNA15-1_00323	6903_PNA200-3_01136	6904_PANS06-1_01135	6905_PNA97-1_03028	6906_PANS99-3_02745			1	1	1	1	1	1	1	1	1	1	0
mmsA		Methylmalonate-semialdehyde dehydrogenase [acylating]	10	10	1	3	95				1505	1505	1505	6897_PANS99-36_03595	6898_PANS99-23_03445	6899_PANS01-02_04163	6900_PANS04-02_03669	6901_PNA99-7_03975	6902_PNA15-1_03813	6903_PNA200-3_04052	6904_PANS06-1_04000	6905_PNA97-1_03695	6906_PANS99-3_03926			1	1	1	1	1	1	1	1	1	1	0
group_4791	cydA_2	Cytochrome bd-I ubiquinol oxidase subunit 1	10	10	1	1	1759				1571	1571	1571	6897_PANS99-36_01046	6898_PANS99-23_02319	6899_PANS01-02_01552	6900_PANS04-02_02288	6901_PNA99-7_03001	6902_PNA15-1_02147	6903_PNA200-3_02492	6904_PANS06-1_02450	6905_PNA97-1_02550	6906_PANS99-3_02142			1	1	1	1	1	1	1	1	1	1	0
epsJ_3		Uncharacterized glycosyltransferase EpsJ	10	10	1	1	1560				980	980	980	6897_PANS99-36_01250	6898_PANS99-23_02117	6899_PANS01-02_01350	6900_PANS04-02_02084	6901_PNA99-7_02797	6902_PNA15-1_02351	6903_PNA200-3_02290	6904_PANS06-1_02247	6905_PNA97-1_02347	6906_PANS99-3_02346			1	1	1	1	1	1	1	1	1	1	0
yfkN		Trifunctional nucleotide phosphoesterase protein YfkN precursor	10	10	1	1	1156				1766	1766	1766	6897_PANS99-36_00863	6898_PANS99-23_03307	6899_PANS01-02_01747	6900_PANS04-02_02470	6901_PNA99-7_03438	6902_PNA15-1_01980	6903_PNA200-3_03699	6904_PANS06-1_02628	6905_PNA97-1_03367	6906_PANS99-3_01979			1	1	1	1	1	1	1	1	1	1	0
acsC		Cellulose synthase operon protein C precursor	10	10	1	2	161				3806	3806	3806	6897_PANS99-36_03956	6898_PANS99-23_03816	6899_PANS01-02_03810	6900_PANS04-02_03864	6901_PNA99-7_03732	6902_PNA15-1_04007	6903_PNA200-3_03859	6904_PANS06-1_03810	6905_PNA97-1_04055	6906_PANS99-3_03801			1	1	1	1	1	1	1	1	1	1	0
group_4795		EamA-like transporter family	10	10	1	2	105				860	860	860	6897_PANS99-36_03899	6898_PANS99-23_03761	6899_PANS01-02_03752	6900_PANS04-02_03920	6901_PNA99-7_03675	6902_PNA15-1_04062	6903_PNA200-3_03917	6904_PANS06-1_03866	6905_PNA97-1_03997	6906_PANS99-3_03743			1	1	1	1	1	1	1	1	1	1	0
yecS_4		Inner membrane amino-acid ABC transporter permease protein YecS	10	10	1	1	3012				650	650	650	6897_PANS99-36_00217	6898_PANS99-23_03003	6899_PANS01-02_03535	6900_PANS04-02_03222	6901_PNA99-7_03163	6902_PNA15-1_03498	6903_PNA200-3_03285	6904_PANS06-1_03636	6905_PNA97-1_03083	6906_PANS99-3_03323			1	1	1	1	1	1	1	1	1	1	0
rlmB_2		23S rRNA (guanosine-2'-O-)-methyltransferase RlmB	10	10	1	1	3330				1118	1118	1118	6897_PANS99-36_01758	6898_PANS99-23_04464	6899_PANS01-02_01099	6900_PANS04-02_04230	6901_PNA99-7_04468	6902_PNA15-1_02977	6903_PNA200-3_00009	6904_PANS06-1_00009	6905_PNA97-1_00781	6906_PANS99-3_04510			1	1	1	1	1	1	1	1	1	1	0
tar_1		Methyl-accepting chemotaxis protein II	10	10	1	1	476				1640	1640	1640	6897_PANS99-36_02115	6898_PANS99-23_00795	6899_PANS01-02_00031	6900_PANS04-02_00395	6901_PNA99-7_00387	6902_PNA15-1_00390	6903_PNA200-3_01191	6904_PANS06-1_01082	6905_PNA97-1_01951	6906_PANS99-3_00032			1	1	1	1	1	1	1	1	1	1	0
gmhB		D-glycero-beta-D-manno-heptose-1,7-bisphosphate 7-phosphatase	10	10	1	1	4347				560	560	560	6897_PANS99-36_02864	6898_PANS99-23_01448	6899_PANS01-02_03483	6900_PANS04-02_02035	6901_PNA99-7_02075	6902_PNA15-1_01135	6903_PNA200-3_03235	6904_PANS06-1_02155	6905_PNA97-1_01484	6906_PANS99-3_03088			1	1	1	1	1	1	1	1	1	1	0
aseR		HTH-type transcriptional repressor AseR	10	10	1	1	418				353	353	353	6897_PANS99-36_00616	6898_PANS99-23_02839	6899_PANS01-02_02543	6900_PANS04-02_00333	6901_PNA99-7_00325	6902_PNA15-1_00325	6903_PNA200-3_01138	6904_PANS06-1_01133	6905_PNA97-1_03030	6906_PANS99-3_02747			1	1	1	1	1	1	1	1	1	1	0
tesB		Acyl-CoA thioesterase 2	10	10	1	1	1131				863	863	863	6897_PANS99-36_00838	6898_PANS99-23_03282	6899_PANS01-02_01772	6900_PANS04-02_02495	6901_PNA99-7_03463	6902_PNA15-1_01955	6903_PNA200-3_03674	6904_PANS06-1_02653	6905_PNA97-1_03392	6906_PANS99-3_01954			1	1	1	1	1	1	1	1	1	1	0
trpE		Anthranilate synthase component 1	10	10	1	1	600				1562	1562	1562	6897_PANS99-36_01990	6898_PANS99-23_00669	6899_PANS01-02_00156	6900_PANS04-02_00521	6901_PNA99-7_00510	6902_PNA15-1_00516	6903_PNA200-3_01316	6904_PANS06-1_00957	6905_PNA97-1_02076	6906_PANS99-3_00157			1	1	1	1	1	1	1	1	1	1	0
group_4802		DNA damage-inducible protein YebG	10	10	1	1	2826				326	326	326	6897_PANS99-36_00061	6898_PANS99-23_02853	6899_PANS01-02_03627	6900_PANS04-02_03067	6901_PNA99-7_03257	6902_PNA15-1_03664	6903_PNA200-3_03378	6904_PANS06-1_03480	6905_PNA97-1_03176	6906_PANS99-3_03225			1	1	1	1	1	1	1	1	1	1	0
ybhA		Pyridoxal phosphate phosphatase YbhA	10	10	1	1	1729				818	818	818	6897_PANS99-36_01080	6898_PANS99-23_02285	6899_PANS01-02_01518	6900_PANS04-02_02254	6901_PNA99-7_02967	6902_PNA15-1_02181	6903_PNA200-3_02458	6904_PANS06-1_02416	6905_PNA97-1_02516	6906_PANS99-3_02176			1	1	1	1	1	1	1	1	1	1	0
fliD_1		Flagellar hook-associated protein 2	10	10	1	1	6217				1397	1397	1397	6897_PANS99-36_03172	6898_PANS99-23_00391	6899_PANS01-02_00381	6900_PANS04-02_00745	6901_PNA99-7_00797	6902_PNA15-1_00806	6903_PNA200-3_00784	6904_PANS06-1_00739	6905_PNA97-1_00001	6906_PANS99-3_00382			1	1	1	1	1	1	1	1	1	1	0
cmpD_1		Bicarbonate transport ATP-binding protein CmpD	10	10	1	1	4586				1337	1337	1337	6897_PANS99-36_02627	6898_PANS99-23_01211	6899_PANS01-02_03244	6900_PANS04-02_01797	6901_PNA99-7_01835	6902_PNA15-1_01372	6903_PNA200-3_02996	6904_PANS06-1_01918	6905_PNA97-1_01244	6906_PANS99-3_02852			1	1	1	1	1	1	1	1	1	1	0
parE		DNA topoisomerase 4 subunit B	10	10	1	1	2467				1895	1895	1895	6897_PANS99-36_02192	6898_PANS99-23_01673	6899_PANS01-02_02230	6900_PANS04-02_02895	6901_PNA99-7_02307	6902_PNA15-1_02725	6903_PNA200-3_01790	6904_PANS06-1_03105	6905_PNA97-1_01841	6906_PANS99-3_01256			1	1	1	1	1	1	1	1	1	1	0
lldR_1		Putative L-lactate dehydrogenase operon regulatory protein	10	10	1	1	2558				770	770	770	6897_PANS99-36_03163	6898_PANS99-23_00852	6899_PANS01-02_03172	6900_PANS04-02_01423	6901_PNA99-7_01465	6902_PNA15-1_01749	6903_PNA200-3_02925	6904_PANS06-1_01480	6905_PNA97-1_00799	6906_PANS99-3_03712			1	1	1	1	1	1	1	1	1	1	0
speC		Ornithine decarboxylase, constitutive	10	10	1	1	5271				2150	2150	2150	6897_PANS99-36_02312	6898_PANS99-23_01879	6899_PANS01-02_02096	6900_PANS04-02_03383	6901_PNA99-7_02559	6902_PNA15-1_02590	6903_PNA200-3_01910	6904_PANS06-1_03239	6905_PNA97-1_01705	6906_PANS99-3_01496			1	1	1	1	1	1	1	1	1	1	0
group_4809		FtsX-like permease family	10	10	1	1	1171				2417	2417	2417	6897_PANS99-36_00877	6898_PANS99-23_03321	6899_PANS01-02_01733	6900_PANS04-02_02456	6901_PNA99-7_03423	6902_PNA15-1_01994	6903_PNA200-3_03713	6904_PANS06-1_02614	6905_PNA97-1_03353	6906_PANS99-3_01993			1	1	1	1	1	1	1	1	1	1	0
group_481		hypothetical protein	10	10	1	1	424				455	455	455	6897_PANS99-36_00620	6898_PANS99-23_00843	6899_PANS01-02_02539	6900_PANS04-02_00337	6901_PNA99-7_00329	6902_PNA15-1_00329	6903_PNA200-3_01142	6904_PANS06-1_01129	6905_PNA97-1_03034	6906_PANS99-3_02751			1	1	1	1	1	1	1	1	1	1	0
group_4810		hypothetical protein	10	10	1	1	5840				1052	1052	1052	6897_PANS99-36_03454	6898_PANS99-23_00057	6899_PANS01-02_00664	6900_PANS04-02_01022	6901_PNA99-7_01069	6902_PNA15-1_01079	6903_PNA200-3_00445	6904_PANS06-1_00456	6905_PNA97-1_00282	6906_PANS99-3_00667			1	1	1	1	1	1	1	1	1	1	0
metB		Cystathionine gamma-synthase	10	10	1	4	92				1160	1160	1160	6897_PANS99-36_04273	6898_PANS99-23_04277	6899_PANS01-02_04353	6900_PANS04-02_03959	6901_PNA99-7_04306	6902_PNA15-1_04493	6903_PNA200-3_04387	6904_PANS06-1_04250	6905_PNA97-1_04538	6906_PANS99-3_04415			1	1	1	1	1	1	1	1	1	1	0
gudX		Glucarate dehydratase-related protein	10	10	1	1	5379				1346	1346	1346	6897_PANS99-36_02421	6898_PANS99-23_01987	6899_PANS01-02_01988	6900_PANS04-02_03493	6901_PNA99-7_02667	6902_PNA15-1_02481	6903_PNA200-3_02019	6904_PANS06-1_03350	6905_PNA97-1_01596	6906_PANS99-3_01651			1	1	1	1	1	1	1	1	1	1	0
group_4813		hypothetical protein	10	10	1	1	1163				332	332	332	6897_PANS99-36_00869	6898_PANS99-23_03313	6899_PANS01-02_01741	6900_PANS04-02_02464	6901_PNA99-7_03431	6902_PNA15-1_01986	6903_PNA200-3_03705	6904_PANS06-1_02622	6905_PNA97-1_03361	6906_PANS99-3_01985			1	1	1	1	1	1	1	1	1	1	0
ruvA		Holliday junction ATP-dependent DNA helicase RuvA	10	10	1	1	735				614	614	614	6897_PANS99-36_01854	6898_PANS99-23_00534	6899_PANS01-02_00295	6900_PANS04-02_00656	6901_PNA99-7_00645	6902_PNA15-1_00653	6903_PNA200-3_01453	6904_PANS06-1_00820	6905_PNA97-1_02213	6906_PANS99-3_00294			1	1	1	1	1	1	1	1	1	1	0
tsaE		tRNA threonylcarbamoyladenosine biosynthesis protein TsaE	10	10	1	1	2225				476	476	476	6897_PANS99-36_03736	6898_PANS99-23_01495	6899_PANS01-02_02467	6900_PANS04-02_02738	6901_PNA99-7_02122	6902_PNA15-1_02921	6903_PNA200-3_01587	6904_PANS06-1_02890	6905_PNA97-1_03835	6906_PANS99-3_01065			1	1	1	1	1	1	1	1	1	1	0
leuS		Leucine--tRNA ligase	10	10	1	1	1807				2582	2582	2582	6897_PANS99-36_00991	6898_PANS99-23_02374	6899_PANS01-02_01607	6900_PANS04-02_02343	6901_PNA99-7_03056	6902_PNA15-1_02092	6903_PNA200-3_02547	6904_PANS06-1_02505	6905_PNA97-1_02605	6906_PANS99-3_02087			1	1	1	1	1	1	1	1	1	1	0
epsJ_1		Uncharacterized glycosyltransferase EpsJ	10	10	1	1	2708				998	998	998	6897_PANS99-36_03015	6898_PANS99-23_00997	6899_PANS01-02_03023	6900_PANS04-02_01573	6901_PNA99-7_01613	6902_PNA15-1_01600	6903_PNA200-3_02776	6904_PANS06-1_01629	6905_PNA97-1_00947	6906_PANS99-3_03567			1	1	1	1	1	1	1	1	1	1	0
group_4818		Zinc-type alcohol dehydrogenase-like protein SA1988	10	10	1	1	4544				1001	1001	1001	6897_PANS99-36_02670	6898_PANS99-23_01254	6899_PANS01-02_03287	6900_PANS04-02_01840	6901_PNA99-7_01879	6902_PNA15-1_01329	6903_PNA200-3_03040	6904_PANS06-1_01960	6905_PNA97-1_01287	6906_PANS99-3_02894			1	1	1	1	1	1	1	1	1	1	0
group_4819		hypothetical protein	10	10	1	1	4421				362	362	362	6897_PANS99-36_02791	6898_PANS99-23_01375	6899_PANS01-02_03410	6900_PANS04-02_01962	6901_PNA99-7_02002	6902_PNA15-1_01208	6903_PNA200-3_03161	6904_PANS06-1_02082	6905_PNA97-1_01410	6906_PANS99-3_03015			1	1	1	1	1	1	1	1	1	1	0
lon_1		Lon protease	10	10	1	1	1549				1826	1826	1826	6897_PANS99-36_01261	6898_PANS99-23_02106	6899_PANS01-02_01339	6900_PANS04-02_02073	6901_PNA99-7_02786	6902_PNA15-1_02362	6903_PNA200-3_02279	6904_PANS06-1_02236	6905_PNA97-1_02336	6906_PANS99-3_02357			1	1	1	1	1	1	1	1	1	1	0
parA_1		Plasmid partition protein A	10	10	1	1	2882				1199	1199	1199	6897_PANS99-36_00114	6898_PANS99-23_02904	6899_PANS01-02_03678	6900_PANS04-02_03121	6901_PNA99-7_03310	6902_PNA15-1_03612	6903_PNA200-3_03431	6904_PANS06-1_03533	6905_PNA97-1_03226	6906_PANS99-3_03173			1	1	1	1	1	1	1	1	1	1	0
ompX_1		Outer membrane protein X precursor	10	10	1	1	1656				512	512	512	6897_PANS99-36_01154	6898_PANS99-23_02213	6899_PANS01-02_01445	6900_PANS04-02_02180	6901_PNA99-7_02892	6902_PNA15-1_02255	6903_PNA200-3_02385	6904_PANS06-1_02342	6905_PNA97-1_02442	6906_PANS99-3_02251			1	1	1	1	1	1	1	1	1	1	0
fabD		Malonyl CoA-acyl carrier protein transacylase	10	10	1	1	1332				932	932	932	6897_PANS99-36_04120	6898_PANS99-23_03956	6899_PANS01-02_01190	6900_PANS04-02_04104	6901_PNA99-7_04153	6902_PNA15-1_04316	6903_PNA200-3_02183	6904_PANS06-1_04176	6905_PNA97-1_04358	6906_PANS99-3_04261			1	1	1	1	1	1	1	1	1	1	0
rbsB_3		D-ribose-binding periplasmic protein precursor	10	10	1	1	176				935	935	935	6897_PANS99-36_00378	6898_PANS99-23_02594	6899_PANS01-02_02781	6900_PANS04-02_00096	6901_PNA99-7_00086	6902_PNA15-1_00088	6903_PNA200-3_00902	6904_PANS06-1_01371	6905_PNA97-1_02792	6906_PANS99-3_02510			1	1	1	1	1	1	1	1	1	1	0
group_4825		hypothetical protein	10	10	1	1	5540				773	773	773	6897_PANS99-36_01593	6898_PANS99-23_03648	6899_PANS01-02_00948	6900_PANS04-02_01318	6901_PNA99-7_01380	6902_PNA15-1_03116	6903_PNA200-3_00164	6904_PANS06-1_00159	6905_PNA97-1_00566	6906_PANS99-3_00948			1	1	1	1	1	1	1	1	1	1	0
putP_2		Sodium/proline symporter	10	10	1	1	3075				1421	1421	1421	6897_PANS99-36_00044	6898_PANS99-23_03083	6899_PANS01-02_03610	6900_PANS04-02_03296	6901_PNA99-7_03240	6902_PNA15-1_03412	6903_PNA200-3_03361	6904_PANS06-1_03463	6905_PNA97-1_03159	6906_PANS99-3_03242			1	1	1	1	1	1	1	1	1	1	0
metC		Cystathionine beta-lyase MetC	10	10	1	1	2484				1190	1190	1190	6897_PANS99-36_02209	6898_PANS99-23_01690	6899_PANS01-02_02213	6900_PANS04-02_02913	6901_PNA99-7_02324	6902_PNA15-1_02708	6903_PNA200-3_01807	6904_PANS06-1_03122	6905_PNA97-1_01824	6906_PANS99-3_01273			1	1	1	1	1	1	1	1	1	1	0
rsmC		Ribosomal RNA small subunit methyltransferase C	10	10	1	1	4560				1031	1031	1031	6897_PANS99-36_02655	6898_PANS99-23_01239	6899_PANS01-02_03272	6900_PANS04-02_01825	6901_PNA99-7_01864	6902_PNA15-1_01345	6903_PNA200-3_03025	6904_PANS06-1_01945	6905_PNA97-1_01271	6906_PANS99-3_02879			1	1	1	1	1	1	1	1	1	1	0
yegE		Probable diguanylate cyclase YegE	10	10	1	1	5884				3338	3338	3338	6897_PANS99-36_03409	6898_PANS99-23_00102	6899_PANS01-02_00622	6900_PANS04-02_00978	6901_PNA99-7_01027	6902_PNA15-1_01033	6903_PNA200-3_00490	6904_PANS06-1_00502	6905_PNA97-1_00237	6906_PANS99-3_00622			1	1	1	1	1	1	1	1	1	1	0
group_483		maltose regulon periplasmic protein	10	10	1	1	439				920	920	920	6897_PANS99-36_00635	6898_PANS99-23_00828	6899_PANS01-02_02525	6900_PANS04-02_00351	6901_PNA99-7_00343	6902_PNA15-1_00343	6903_PNA200-3_01156	6904_PANS06-1_01115	6905_PNA97-1_03049	6906_PANS99-3_02765			1	1	1	1	1	1	1	1	1	1	0
sdaA		L-serine dehydratase 1	10	10	1	1	676				1364	1364	1364	6897_PANS99-36_01913	6898_PANS99-23_00591	6899_PANS01-02_00236	6900_PANS04-02_00598	6901_PNA99-7_00588	6902_PNA15-1_00594	6903_PNA200-3_01394	6904_PANS06-1_00879	6905_PNA97-1_02154	6906_PANS99-3_00235			1	1	1	1	1	1	1	1	1	1	0
rimO		Ribosomal protein S12 methylthiotransferase RimO	10	10	1	1	1639				1328	1328	1328	6897_PANS99-36_01171	6898_PANS99-23_02196	6899_PANS01-02_01428	6900_PANS04-02_02163	6901_PNA99-7_02875	6902_PNA15-1_02272	6903_PNA200-3_02368	6904_PANS06-1_02325	6905_PNA97-1_02425	6906_PANS99-3_02268			1	1	1	1	1	1	1	1	1	1	0
fliH		Flagellar assembly protein FliH	10	10	1	1	6203				698	698	698	6897_PANS99-36_03186	6898_PANS99-23_00377	6899_PANS01-02_00395	6900_PANS04-02_00759	6901_PNA99-7_00811	6902_PNA15-1_00820	6903_PNA200-3_00770	6904_PANS06-1_00725	6905_PNA97-1_00015	6906_PANS99-3_00396			1	1	1	1	1	1	1	1	1	1	0
group_4833		hypothetical protein	10	10	1	5	7				1124	1124	1124	6897_PANS99-36_04433	6898_PANS99-23_04565	6899_PANS01-02_04536	6900_PANS04-02_04422	6901_PNA99-7_04587	6902_PNA15-1_04597	6903_PNA200-3_04649	6904_PANS06-1_04585	6905_PNA97-1_04642	6906_PANS99-3_04670			1	1	1	1	1	1	1	1	1	1	0
mepH		Murein DD-endopeptidase MepH precursor	10	10	1	1	238				821	821	821	6897_PANS99-36_00444	6898_PANS99-23_02660	6899_PANS01-02_02715	6900_PANS04-02_00163	6901_PNA99-7_00153	6902_PNA15-1_00154	6903_PNA200-3_00969	6904_PANS06-1_01305	6905_PNA97-1_02859	6906_PANS99-3_02576			1	1	1	1	1	1	1	1	1	1	0
rbsC_8		Ribose transport system permease protein RbsC	10	10	1	1	987				1001	1001	1001	6897_PANS99-36_00713	6898_PANS99-23_03152	6899_PANS01-02_01904	6900_PANS04-02_02630	6901_PNA99-7_03591	6902_PNA15-1_01820	6903_PNA200-3_03546	6904_PANS06-1_02780	6905_PNA97-1_03520	6906_PANS99-3_01824			1	1	1	1	1	1	1	1	1	1	0
aaeA_2		p-hydroxybenzoic acid efflux pump subunit AaeA	10	10	1	1	2209				932	932	932	6897_PANS99-36_03716	6898_PANS99-23_01476	6899_PANS01-02_02486	6900_PANS04-02_02719	6901_PNA99-7_02103	6902_PNA15-1_02940	6903_PNA200-3_01568	6904_PANS06-1_02871	6905_PNA97-1_03816	6906_PANS99-3_01046			1	1	1	1	1	1	1	1	1	1	0
mog		Molybdopterin adenylyltransferase	10	10	1	1	4510				587	587	587	6897_PANS99-36_02703	6898_PANS99-23_01287	6899_PANS01-02_03322	6900_PANS04-02_01874	6901_PNA99-7_01914	6902_PNA15-1_01296	6903_PNA200-3_03073	6904_PANS06-1_01994	6905_PNA97-1_01321	6906_PANS99-3_02927			1	1	1	1	1	1	1	1	1	1	0
btr		HTH-type transcriptional activator Btr	10	10	1	1	441				1013	1013	1013	6897_PANS99-36_00637	6898_PANS99-23_00826	6899_PANS01-02_02523	6900_PANS04-02_00353	6901_PNA99-7_00345	6902_PNA15-1_00345	6903_PNA200-3_01158	6904_PANS06-1_01113	6905_PNA97-1_03051	6906_PANS99-3_02767			1	1	1	1	1	1	1	1	1	1	0
purR_2		HTH-type transcriptional repressor PurR	10	10	1	1	4774				1022	1022	1022	6897_PANS99-36_02895	6898_PANS99-23_01114	6899_PANS01-02_02903	6900_PANS04-02_01690	6901_PNA99-7_01730	6902_PNA15-1_01479	6903_PNA200-3_02655	6904_PANS06-1_01854	6905_PNA97-1_01153	6906_PANS99-3_03536			1	1	1	1	1	1	1	1	1	1	0
pykF		Pyruvate kinase I	10	10	1	1	231				1412	1412	1412	6897_PANS99-36_00433	6898_PANS99-23_02649	6899_PANS01-02_02726	6900_PANS04-02_00152	6901_PNA99-7_00142	6902_PNA15-1_00143	6903_PNA200-3_00958	6904_PANS06-1_01316	6905_PNA97-1_02848	6906_PANS99-3_02565			1	1	1	1	1	1	1	1	1	1	0
cbiO		Cobalt import ATP-binding protein CbiO	10	10	1	1	4530				791	791	791	6897_PANS99-36_02683	6898_PANS99-23_01267	6899_PANS01-02_03301	6900_PANS04-02_01854	6901_PNA99-7_01893	6902_PNA15-1_01316	6903_PNA200-3_03053	6904_PANS06-1_01974	6905_PNA97-1_01300	6906_PANS99-3_02907			1	1	1	1	1	1	1	1	1	1	0
iucB		N(6)-hydroxylysine O-acetyltransferase	10	10	1	1	2674				947	947	947	6897_PANS99-36_03048	6898_PANS99-23_00968	6899_PANS01-02_03056	6900_PANS04-02_01539	6901_PNA99-7_01580	6902_PNA15-1_01633	6903_PNA200-3_02809	6904_PANS06-1_01596	6905_PNA97-1_00914	6906_PANS99-3_03596			1	1	1	1	1	1	1	1	1	1	0
gltC_4		HTH-type transcriptional regulator GltC	10	10	1	1	948				911	911	911	6897_PANS99-36_00678	6898_PANS99-23_03117	6899_PANS01-02_04470	6900_PANS04-02_02664	6901_PNA99-7_03625	6902_PNA15-1_01785	6903_PNA200-3_03511	6904_PANS06-1_02815	6905_PNA97-1_03555	6906_PANS99-3_01789			1	1	1	1	1	1	1	1	1	1	0
group_4845		hypothetical protein	10	10	1	1	555				1061	1067	1066	6897_PANS99-36_02035	6898_PANS99-23_00714	6899_PANS01-02_00112	6900_PANS04-02_00477	6901_PNA99-7_00466	6902_PNA15-1_00472	6903_PNA200-3_01272	6904_PANS06-1_01001	6905_PNA97-1_02032	6906_PANS99-3_00113			1	1	1	1	1	1	1	1	1	1	0
pucI		Probable allantoin permease	10	10	1	1	940				1499	1499	1499	6897_PANS99-36_00670	6898_PANS99-23_03109	6899_PANS01-02_04478	6900_PANS04-02_02672	6901_PNA99-7_03633	6902_PNA15-1_01777	6903_PNA200-3_03503	6904_PANS06-1_02823	6905_PNA97-1_03563	6906_PANS99-3_01781			1	1	1	1	1	1	1	1	1	1	0
wzzE		Lipopolysaccharide biosynthesis protein WzzE	10	10	1	2	142				1049	1049	1049	6897_PANS99-36_03939	6898_PANS99-23_03799	6899_PANS01-02_03792	6900_PANS04-02_03882	6901_PNA99-7_03715	6902_PNA15-1_04024	6903_PNA200-3_03877	6904_PANS06-1_03828	6905_PNA97-1_04037	6906_PANS99-3_03783			1	1	1	1	1	1	1	1	1	1	0
ddpD_1		Probable D,D-dipeptide transport ATP-binding protein DdpD	10	10	1	1	3351				830	830	830	6897_PANS99-36_01737	6898_PANS99-23_04443	6899_PANS01-02_01078	6900_PANS04-02_04209	6901_PNA99-7_04447	6902_PNA15-1_02998	6903_PNA200-3_00030	6904_PANS06-1_00030	6905_PNA97-1_00760	6906_PANS99-3_04489			1	1	1	1	1	1	1	1	1	1	0
metH		Methionine synthase	10	10	1	1	2563				3746	3746	3746	6897_PANS99-36_03158	6898_PANS99-23_00857	6899_PANS01-02_03167	6900_PANS04-02_01428	6901_PNA99-7_01470	6902_PNA15-1_01744	6903_PNA200-3_02920	6904_PANS06-1_01485	6905_PNA97-1_00804	6906_PANS99-3_03707			1	1	1	1	1	1	1	1	1	1	0
group_4850		'Cold-shock' DNA-binding domain	10	10	1	1	330				482	482	482	6897_PANS99-36_00534	6898_PANS99-23_02756	6899_PANS01-02_02626	6900_PANS04-02_00251	6901_PNA99-7_00242	6902_PNA15-1_00243	6903_PNA200-3_01057	6904_PANS06-1_01216	6905_PNA97-1_02948	6906_PANS99-3_02665			1	1	1	1	1	1	1	1	1	1	0
yybR_1		Uncharacterized HTH-type transcriptional regulator YybR	10	10	1	1	3380				398	398	398	6897_PANS99-36_01708	6898_PANS99-23_04490	6899_PANS01-02_01048	6900_PANS04-02_04179	6901_PNA99-7_04495	6902_PNA15-1_03022	6903_PNA200-3_00054	6904_PANS06-1_00060	6905_PNA97-1_00730	6906_PANS99-3_04465			1	1	1	1	1	1	1	1	1	1	0
nemR_2		HTH-type transcriptional repressor NemR	10	10	1	1	243				602	602	602	6897_PANS99-36_00449	6898_PANS99-23_02665	6899_PANS01-02_02710	6900_PANS04-02_00168	6901_PNA99-7_00158	6902_PNA15-1_00159	6903_PNA200-3_00974	6904_PANS06-1_01300	6905_PNA97-1_02864	6906_PANS99-3_02581			1	1	1	1	1	1	1	1	1	1	0
miaA		tRNA dimethylallyltransferase	10	10	1	1	2228				905	905	905	6897_PANS99-36_03739	6898_PANS99-23_01498	6899_PANS01-02_02464	6900_PANS04-02_02741	6901_PNA99-7_02125	6902_PNA15-1_02918	6903_PNA200-3_01590	6904_PANS06-1_02893	6905_PNA97-1_03838	6906_PANS99-3_01068			1	1	1	1	1	1	1	1	1	1	0
betB_1		NAD/NADP-dependent betaine aldehyde dehydrogenase	10	10	1	1	701				1472	1472	1472	6897_PANS99-36_01888	6898_PANS99-23_00566	6899_PANS01-02_00261	6900_PANS04-02_00623	6901_PNA99-7_00613	6902_PNA15-1_00619	6903_PNA200-3_01419	6904_PANS06-1_00854	6905_PNA97-1_02179	6906_PANS99-3_00260			1	1	1	1	1	1	1	1	1	1	0
dcuA_1		Anaerobic C4-dicarboxylate transporter DcuA	10	10	1	1	5834				1286	1286	1286	6897_PANS99-36_03460	6898_PANS99-23_00051	6899_PANS01-02_00670	6900_PANS04-02_01028	6901_PNA99-7_01075	6902_PNA15-1_01085	6903_PNA200-3_00439	6904_PANS06-1_00450	6905_PNA97-1_00288	6906_PANS99-3_00673			1	1	1	1	1	1	1	1	1	1	0
group_4856		hypothetical protein	10	10	1	3	187				1052	1052	1052	6897_PANS99-36_03522	6898_PANS99-23_03372	6899_PANS01-02_04400	6900_PANS04-02_03742	6901_PNA99-7_03901	6902_PNA15-1_03887	6903_PNA200-3_03977	6904_PANS06-1_03926	6905_PNA97-1_03621	6906_PANS99-3_04555			1	1	1	1	1	1	1	1	1	1	0
lacI		Lactose operon repressor	10	10	1	1	5960				1058	1058	1058	6897_PANS99-36_03346	6898_PANS99-23_00165	6899_PANS01-02_00563	6900_PANS04-02_00916	6901_PNA99-7_00967	6902_PNA15-1_00974	6903_PNA200-3_00610	6904_PANS06-1_00566	6905_PNA97-1_00178	6906_PANS99-3_00562			1	1	1	1	1	1	1	1	1	1	0
proP_2		Proline/betaine transporter	10	10	1	1	4568				1394	1394	1394	6897_PANS99-36_02645	6898_PANS99-23_01229	6899_PANS01-02_03262	6900_PANS04-02_01815	6901_PNA99-7_01853	6902_PNA15-1_01355	6903_PNA200-3_03015	6904_PANS06-1_01935	6905_PNA97-1_01261	6906_PANS99-3_02869			1	1	1	1	1	1	1	1	1	1	0
carA		Carbamoyl-phosphate synthase small chain	10	10	1	1	4497				1148	1148	1148	6897_PANS99-36_02716	6898_PANS99-23_01300	6899_PANS01-02_03335	6900_PANS04-02_01887	6901_PNA99-7_01927	6902_PNA15-1_01283	6903_PNA200-3_03086	6904_PANS06-1_02007	6905_PNA97-1_01334	6906_PANS99-3_02940			1	1	1	1	1	1	1	1	1	1	0
uao		Uric acid degradation bifunctional protein	10	10	1	1	966				494	494	494	6897_PANS99-36_00696	6898_PANS99-23_03135	6899_PANS01-02_04452	6900_PANS04-02_02646	6901_PNA99-7_03607	6902_PNA15-1_01803	6903_PNA200-3_03529	6904_PANS06-1_02797	6905_PNA97-1_03537	6906_PANS99-3_01807			1	1	1	1	1	1	1	1	1	1	0
group_4860		Putative NrdI-like protein	10	10	1	1	3342				413	413	413	6897_PANS99-36_01746	6898_PANS99-23_04452	6899_PANS01-02_01087	6900_PANS04-02_04218	6901_PNA99-7_04456	6902_PNA15-1_02989	6903_PNA200-3_00021	6904_PANS06-1_00021	6905_PNA97-1_00769	6906_PANS99-3_04498			1	1	1	1	1	1	1	1	1	1	0
yccS_1		Inner membrane protein YccS	10	10	1	1	1544				2153	2156	2153	6897_PANS99-36_01266	6898_PANS99-23_02101	6899_PANS01-02_01334	6900_PANS04-02_02068	6901_PNA99-7_02781	6902_PNA15-1_02367	6903_PNA200-3_02274	6904_PANS06-1_02231	6905_PNA97-1_02331	6906_PANS99-3_02362			1	1	1	1	1	1	1	1	1	1	0
pstB3		Phosphate import ATP-binding protein PstB 3	10	10	1	1	5550				764	764	764	6897_PANS99-36_01583	6898_PANS99-23_03638	6899_PANS01-02_00938	6900_PANS04-02_01308	6901_PNA99-7_01370	6902_PNA15-1_03126	6903_PNA200-3_00174	6904_PANS06-1_00169	6905_PNA97-1_00556	6906_PANS99-3_00938			1	1	1	1	1	1	1	1	1	1	0
thiL		Thiamine-monophosphate kinase	10	10	1	1	1094				977	977	977	6897_PANS99-36_00801	6898_PANS99-23_03245	6899_PANS01-02_01809	6900_PANS04-02_02532	6901_PNA99-7_03500	6902_PNA15-1_01918	6903_PNA200-3_03637	6904_PANS06-1_02690	6905_PNA97-1_03429	6906_PANS99-3_01917			1	1	1	1	1	1	1	1	1	1	0
acnB		Aconitate hydratase 2	10	10	1	1	4422				2696	2696	2696	6897_PANS99-36_02790	6898_PANS99-23_01374	6899_PANS01-02_03409	6900_PANS04-02_01961	6901_PNA99-7_02001	6902_PNA15-1_01209	6903_PNA200-3_03160	6904_PANS06-1_02081	6905_PNA97-1_01409	6906_PANS99-3_03014			1	1	1	1	1	1	1	1	1	1	0
group_4865	rbsC_4	Ribose transport system permease protein RbsC	10	10	1	1	6093				980	980	980	6897_PANS99-36_03277	6898_PANS99-23_00289	6899_PANS01-02_00495	6900_PANS04-02_00848	6901_PNA99-7_00897	6902_PNA15-1_00905	6903_PNA200-3_00677	6904_PANS06-1_00636	6905_PNA97-1_00109	6906_PANS99-3_00493			1	1	1	1	1	1	1	1	1	1	0
group_4866		hypothetical protein	10	10	1	1	4766				494	494	494	6897_PANS99-36_02887	6898_PANS99-23_01121	6899_PANS01-02_02896	6900_PANS04-02_01699	6901_PNA99-7_01738	6902_PNA15-1_01472	6903_PNA200-3_02647	6904_PANS06-1_01862	6905_PNA97-1_01162	6906_PANS99-3_03542			1	1	1	1	1	1	1	1	1	1	0
group_4867		hypothetical protein	10	10	1	1	5236				362	362	362	6897_PANS99-36_02279	6898_PANS99-23_01846	6899_PANS01-02_02129	6900_PANS04-02_03348	6901_PNA99-7_02524	6902_PNA15-1_02624	6903_PNA200-3_01876	6904_PANS06-1_03205	6905_PNA97-1_01739	6906_PANS99-3_01461			1	1	1	1	1	1	1	1	1	1	0
lepA		Elongation factor 4	10	10	1	1	6506				1799	1799	1799	6897_PANS99-36_01645	6898_PANS99-23_03700	6899_PANS01-02_01000	6900_PANS04-02_01370	6901_PNA99-7_01432	6902_PNA15-1_03064	6903_PNA200-3_00106	6904_PANS06-1_00106	6905_PNA97-1_00618	6906_PANS99-3_00999			1	1	1	1	1	1	1	1	1	1	0
group_4869		Aspartyl/Asparaginyl beta-hydroxylase	10	10	1	1	1011				911	911	911	6897_PANS99-36_00730	6898_PANS99-23_03169	6899_PANS01-02_01883	6900_PANS04-02_02613	6901_PNA99-7_03573	6902_PNA15-1_01837	6903_PNA200-3_03563	6904_PANS06-1_02760	6905_PNA97-1_03503	6906_PANS99-3_01841			1	1	1	1	1	1	1	1	1	1	0
mtnA		Methylthioribose-1-phosphate isomerase	10	10	1	1	974				1022	1022	1022	6897_PANS99-36_00704	6898_PANS99-23_03143	6899_PANS01-02_04444	6900_PANS04-02_02638	6901_PNA99-7_03599	6902_PNA15-1_01811	6903_PNA200-3_03537	6904_PANS06-1_02789	6905_PNA97-1_03529	6906_PANS99-3_01815			1	1	1	1	1	1	1	1	1	1	0
group_4870		hypothetical protein	10	10	1	1	2285				740	740	740	6897_PANS99-36_03797	6898_PANS99-23_01556	6899_PANS01-02_02406	6900_PANS04-02_02799	6901_PNA99-7_02183	6902_PNA15-1_02860	6903_PNA200-3_01648	6904_PANS06-1_02951	6905_PNA97-1_03896	6906_PANS99-3_01126			1	1	1	1	1	1	1	1	1	1	0
ybbH_1		Uncharacterized HTH-type transcriptional regulator YbbH	10	10	1	1	726				863	863	863	6897_PANS99-36_01863	6898_PANS99-23_00543	6899_PANS01-02_00286	6900_PANS04-02_00647	6901_PNA99-7_00636	6902_PNA15-1_00644	6903_PNA200-3_01444	6904_PANS06-1_00829	6905_PNA97-1_02204	6906_PANS99-3_00285			1	1	1	1	1	1	1	1	1	1	0
wcaJ_1		UDP-glucose:undecaprenyl-phosphate glucose-1-phosphate transferase	10	10	1	1	653				1466	1466	1466	6897_PANS99-36_01936	6898_PANS99-23_00614	6899_PANS01-02_00213	6900_PANS04-02_00575	6901_PNA99-7_00565	6902_PNA15-1_00571	6903_PNA200-3_01371	6904_PANS06-1_00902	6905_PNA97-1_02131	6906_PANS99-3_00212			1	1	1	1	1	1	1	1	1	1	0
ydgJ_2		Uncharacterized oxidoreductase YdgJ	10	10	1	1	344				1040	1040	1040	6897_PANS99-36_00548	6898_PANS99-23_02770	6899_PANS01-02_02611	6900_PANS04-02_00265	6901_PNA99-7_00256	6902_PNA15-1_00257	6903_PNA200-3_01071	6904_PANS06-1_01202	6905_PNA97-1_02962	6906_PANS99-3_02679			1	1	1	1	1	1	1	1	1	1	0
yhaH		Inner membrane protein YhaH	10	10	1	4	107				434	434	434	6897_PANS99-36_04258	6898_PANS99-23_04262	6899_PANS01-02_04338	6900_PANS04-02_03974	6901_PNA99-7_04291	6902_PNA15-1_04478	6903_PNA200-3_04372	6904_PANS06-1_04265	6905_PNA97-1_04523	6906_PANS99-3_04400			1	1	1	1	1	1	1	1	1	1	0
truB		tRNA pseudouridine synthase B	10	10	1	1	4824				944	944	944	6897_PANS99-36_02943	6898_PANS99-23_01069	6899_PANS01-02_02951	6900_PANS04-02_01645	6901_PNA99-7_01685	6902_PNA15-1_01528	6903_PNA200-3_02704	6904_PANS06-1_01808	6905_PNA97-1_01109	6906_PANS99-3_03487			1	1	1	1	1	1	1	1	1	1	0
anmK		Anhydro-N-acetylmuramic acid kinase	10	10	1	1	254				1136	1136	1136	6897_PANS99-36_00460	6898_PANS99-23_02676	6899_PANS01-02_02699	6900_PANS04-02_00179	6901_PNA99-7_00169	6902_PNA15-1_00170	6903_PNA200-3_00985	6904_PANS06-1_01289	6905_PNA97-1_02875	6906_PANS99-3_02592			1	1	1	1	1	1	1	1	1	1	0
ilvC		Ketol-acid reductoisomerase	10	10	1	3	12				1475	1475	1475	6897_PANS99-36_03677	6898_PANS99-23_03527	6899_PANS01-02_04246	6900_PANS04-02_03587	6901_PNA99-7_04057	6902_PNA15-1_03731	6903_PNA200-3_04134	6904_PANS06-1_04082	6905_PNA97-1_03777	6906_PANS99-3_04008			1	1	1	1	1	1	1	1	1	1	0
group_4878		putative transposase	10	10	1	2	211				914	914	914	6897_PANS99-36_04006	6898_PANS99-23_03865	6899_PANS01-02_03860	6900_PANS04-02_03813	6901_PNA99-7_03783	6902_PNA15-1_03958	6903_PNA200-3_03810	6904_PANS06-1_03761	6905_PNA97-1_04105	6906_PANS99-3_03850			1	1	1	1	1	1	1	1	1	1	0
group_4879		hypothetical protein	10	10	1	1	6159				1172	1172	1172	6897_PANS99-36_03228	6898_PANS99-23_00335	6899_PANS01-02_00438	6900_PANS04-02_00800	6901_PNA99-7_00851	6902_PNA15-1_00860	6903_PNA200-3_00729	6904_PANS06-1_00682	6905_PNA97-1_00056	6906_PANS99-3_00437			1	1	1	1	1	1	1	1	1	1	0
group_488		hypothetical protein	10	10	1	1	1001				278	278	278	6897_PANS99-36_00725	6898_PANS99-23_03164	6899_PANS01-02_01892	6900_PANS04-02_02618	6901_PNA99-7_03579	6902_PNA15-1_01832	6903_PNA200-3_03558	6904_PANS06-1_02768	6905_PNA97-1_03508	6906_PANS99-3_01836			1	1	1	1	1	1	1	1	1	1	0
dmlR_8		HTH-type transcriptional regulator DmlR	10	10	1	1	923				938	938	938	6897_PANS99-36_00652	6898_PANS99-23_03091	6899_PANS01-02_04496	6900_PANS04-02_02689	6901_PNA99-7_03650	6902_PNA15-1_01760	6903_PNA200-3_03485	6904_PANS06-1_02841	6905_PNA97-1_03581	6906_PANS99-3_01764			1	1	1	1	1	1	1	1	1	1	0
epmC		Elongation factor P hydroxylase	10	10	1	1	5704				545	545	545	6897_PANS99-36_01404	6898_PANS99-23_04128	6899_PANS01-02_00797	6900_PANS04-02_01153	6901_PNA99-7_01202	6902_PNA15-1_03315	6903_PNA200-3_00315	6904_PANS06-1_00324	6905_PNA97-1_00415	6906_PANS99-3_00797			1	1	1	1	1	1	1	1	1	1	0
group_4882		type I restriction enzyme EcoKI subunit R	10	10	1	1	5816				1763	1763	1763	6897_PANS99-36_03478	6898_PANS99-23_00033	6899_PANS01-02_00687	6900_PANS04-02_01046	6901_PNA99-7_01092	6902_PNA15-1_01102	6903_PNA200-3_00422	6904_PANS06-1_00433	6905_PNA97-1_00306	6906_PANS99-3_00690			1	1	1	1	1	1	1	1	1	1	0
group_4883		Flavin reductase like domain	10	10	1	1	1664				629	629	629	6897_PANS99-36_01146	6898_PANS99-23_02219	6899_PANS01-02_01453	6900_PANS04-02_02188	6901_PNA99-7_02900	6902_PNA15-1_02247	6903_PNA200-3_02393	6904_PANS06-1_02350	6905_PNA97-1_02450	6906_PANS99-3_02243			1	1	1	1	1	1	1	1	1	1	0
rsmA		Ribosomal RNA small subunit methyltransferase A	10	10	1	1	4488				821	821	821	6897_PANS99-36_02725	6898_PANS99-23_01309	6899_PANS01-02_03344	6900_PANS04-02_01896	6901_PNA99-7_01936	6902_PNA15-1_01274	6903_PNA200-3_03095	6904_PANS06-1_02016	6905_PNA97-1_01344	6906_PANS99-3_02949			1	1	1	1	1	1	1	1	1	1	0
proP_1		Proline/betaine transporter	10	10	1	1	4580				1397	1397	1397	6897_PANS99-36_02632	6898_PANS99-23_01216	6899_PANS01-02_03249	6900_PANS04-02_01802	6901_PNA99-7_01840	6902_PNA15-1_01367	6903_PNA200-3_03003	6904_PANS06-1_01923	6905_PNA97-1_01249	6906_PANS99-3_02857			1	1	1	1	1	1	1	1	1	1	0
hmuU_1		Hemin transport system permease protein HmuU	10	10	1	1	6165				1010	1010	1010	6897_PANS99-36_03222	6898_PANS99-23_00341	6899_PANS01-02_00432	6900_PANS04-02_00794	6901_PNA99-7_00845	6902_PNA15-1_00854	6903_PNA200-3_00735	6904_PANS06-1_00688	6905_PNA97-1_00050	6906_PANS99-3_00432			1	1	1	1	1	1	1	1	1	1	0
putP_1		Sodium/proline symporter	10	10	1	1	6255				1484	1484	1484	6897_PANS99-36_01799	6898_PANS99-23_00426	6899_PANS01-02_00349	6900_PANS04-02_00711	6901_PNA99-7_00764	6902_PNA15-1_00772	6903_PNA200-3_01509	6904_PANS06-1_00766	6905_PNA97-1_02267	6906_PANS99-3_00348			1	1	1	1	1	1	1	1	1	1	0
proP_8		Proline/betaine transporter	10	10	1	1	1276				1286	1286	1286	6897_PANS99-36_04066	6898_PANS99-23_04010	6899_PANS01-02_01136	6900_PANS04-02_04358	6901_PNA99-7_04097	6902_PNA15-1_04370	6903_PNA200-3_02128	6904_PANS06-1_04121	6905_PNA97-1_04414	6906_PANS99-3_04207			1	1	1	1	1	1	1	1	1	1	0
gtfA		Sucrose phosphorylase	10	10	1	3	206				1685	1685	1685	6897_PANS99-36_03541	6898_PANS99-23_03391	6899_PANS01-02_04381	6900_PANS04-02_03723	6901_PNA99-7_03920	6902_PNA15-1_03868	6903_PNA200-3_03996	6904_PANS06-1_03945	6905_PNA97-1_03640	6906_PANS99-3_04574			1	1	1	1	1	1	1	1	1	1	0
group_489		hypothetical protein	10	10	1	1	1037				128	128	128	6897_PANS99-36_00742	6898_PANS99-23_03186	6899_PANS01-02_01867	6900_PANS04-02_02590	6901_PNA99-7_03558	6902_PNA15-1_01860	6903_PNA200-3_03579	6904_PANS06-1_02748	6905_PNA97-1_03487	6906_PANS99-3_01859			1	1	1	1	1	1	1	1	1	1	0
nucM		Nuclease NucM precursor	10	10	1	1	5296				707	707	707	6897_PANS99-36_02336	6898_PANS99-23_01902	6899_PANS01-02_02073	6900_PANS04-02_03407	6901_PNA99-7_02582	6902_PNA15-1_02566	6903_PNA200-3_01934	6904_PANS06-1_03264	6905_PNA97-1_01681	6906_PANS99-3_01520			1	1	1	1	1	1	1	1	1	1	0
sixA		Phosphohistidine phosphatase SixA	10	10	1	1	5697				482	482	482	6897_PANS99-36_01411	6898_PANS99-23_04135	6899_PANS01-02_00804	6900_PANS04-02_01160	6901_PNA99-7_01209	6902_PNA15-1_03308	6903_PNA200-3_00308	6904_PANS06-1_00317	6905_PNA97-1_00422	6906_PANS99-3_00804			1	1	1	1	1	1	1	1	1	1	0
degP		Periplasmic serine endoprotease DegP precursor	10	10	1	1	4384				1454	1460	1454	6897_PANS99-36_02827	6898_PANS99-23_01411	6899_PANS01-02_03446	6900_PANS04-02_01998	6901_PNA99-7_02038	6902_PNA15-1_01172	6903_PNA200-3_03198	6904_PANS06-1_02118	6905_PNA97-1_01447	6906_PANS99-3_03051			1	1	1	1	1	1	1	1	1	1	0
baeR_1		Transcriptional regulatory protein BaeR	10	10	1	1	5877				707	707	707	6897_PANS99-36_03416	6898_PANS99-23_00095	6899_PANS01-02_00629	6900_PANS04-02_00985	6901_PNA99-7_01034	6902_PNA15-1_01040	6903_PNA200-3_00483	6904_PANS06-1_00495	6905_PNA97-1_00244	6906_PANS99-3_00629			1	1	1	1	1	1	1	1	1	1	0
malX		PTS system maltose- and glucose-specific EIICB component	10	10	1	1	573				1586	1586	1586	6897_PANS99-36_02017	6898_PANS99-23_00697	6899_PANS01-02_00129	6900_PANS04-02_00494	6901_PNA99-7_00483	6902_PNA15-1_00489	6903_PNA200-3_01289	6904_PANS06-1_00984	6905_PNA97-1_02049	6906_PANS99-3_00130			1	1	1	1	1	1	1	1	1	1	0
plsB		Glycerol-3-phosphate acyltransferase	10	10	1	1	2576				2426	2432	2427	6897_PANS99-36_03145	6898_PANS99-23_00870	6899_PANS01-02_03154	6900_PANS04-02_01441	6901_PNA99-7_01483	6902_PNA15-1_01731	6903_PNA200-3_02907	6904_PANS06-1_01498	6905_PNA97-1_00817	6906_PANS99-3_03694			1	1	1	1	1	1	1	1	1	1	0
aldB		Aldehyde dehydrogenase B	10	10	1	1	1105				1520	1520	1520	6897_PANS99-36_00812	6898_PANS99-23_03256	6899_PANS01-02_01798	6900_PANS04-02_02521	6901_PNA99-7_03489	6902_PNA15-1_01929	6903_PNA200-3_03648	6904_PANS06-1_02679	6905_PNA97-1_03418	6906_PANS99-3_01928			1	1	1	1	1	1	1	1	1	1	0
arcB		Aerobic respiration control sensor protein ArcB	10	10	1	1	4862				2336	2336	2336	6897_PANS99-36_02983	6898_PANS99-23_01029	6899_PANS01-02_02991	6900_PANS04-02_01605	6901_PNA99-7_01645	6902_PNA15-1_01568	6903_PNA200-3_02744	6904_PANS06-1_01768	6905_PNA97-1_01069	6906_PANS99-3_03447			1	1	1	1	1	1	1	1	1	1	0
dsbE		Thiol:disulfide interchange protein DsbE	10	10	1	1	5688				554	554	554	6897_PANS99-36_01419	6898_PANS99-23_04143	6899_PANS01-02_00812	6900_PANS04-02_01168	6901_PNA99-7_01217	6902_PNA15-1_03300	6903_PNA200-3_00300	6904_PANS06-1_00309	6905_PNA97-1_00430	6906_PANS99-3_00812			1	1	1	1	1	1	1	1	1	1	0
ispH		4-hydroxy-3-methylbut-2-enyl diphosphate reductase	10	10	1	1	4499				950	950	950	6897_PANS99-36_02714	6898_PANS99-23_01298	6899_PANS01-02_03333	6900_PANS04-02_01885	6901_PNA99-7_01925	6902_PNA15-1_01285	6903_PNA200-3_03084	6904_PANS06-1_02005	6905_PNA97-1_01332	6906_PANS99-3_02938			1	1	1	1	1	1	1	1	1	1	0
atzC		N-isopropylammelide isopropyl amidohydrolase	10	10	1	1	1042				1277	1382	1371	6897_PANS99-36_00747	6898_PANS99-23_03191	6899_PANS01-02_01862	6900_PANS04-02_02585	6901_PNA99-7_03553	6902_PNA15-1_01865	6903_PNA200-3_03584	6904_PANS06-1_02743	6905_PNA97-1_03482	6906_PANS99-3_01864			1	1	1	1	1	1	1	1	1	1	0
gmr_1		Cyclic di-GMP phosphodiesterase Gmr	10	10	1	1	578				1985	1985	1985	6897_PANS99-36_02012	6898_PANS99-23_00692	6899_PANS01-02_00134	6900_PANS04-02_00499	6901_PNA99-7_00488	6902_PNA15-1_00494	6903_PNA200-3_01294	6904_PANS06-1_00979	6905_PNA97-1_02054	6906_PANS99-3_00135			1	1	1	1	1	1	1	1	1	1	0
ackA		Acetate kinase	10	10	1	1	5747				1202	1202	1202	6897_PANS99-36_01361	6898_PANS99-23_04087	6899_PANS01-02_00756	6900_PANS04-02_01112	6901_PNA99-7_01159	6902_PNA15-1_03358	6903_PNA200-3_00356	6904_PANS06-1_00367	6905_PNA97-1_00372	6906_PANS99-3_00756			1	1	1	1	1	1	1	1	1	1	0
focA_1		Probable formate transporter 1	10	10	1	1	5630				788	788	788	6897_PANS99-36_01501	6898_PANS99-23_03556	6899_PANS01-02_00855	6900_PANS04-02_01226	6901_PNA99-7_01287	6902_PNA15-1_03208	6903_PNA200-3_00256	6904_PANS06-1_00251	6905_PNA97-1_00474	6906_PANS99-3_00856			1	1	1	1	1	1	1	1	1	1	0
rbsR_1		Ribose operon repressor	10	10	1	1	5832				1031	1031	1031	6897_PANS99-36_03462	6898_PANS99-23_00049	6899_PANS01-02_00672	6900_PANS04-02_01030	6901_PNA99-7_01077	6902_PNA15-1_01087	6903_PNA200-3_00437	6904_PANS06-1_00448	6905_PNA97-1_00290	6906_PANS99-3_00675			1	1	1	1	1	1	1	1	1	1	0
ompR_1		Transcriptional regulatory protein OmpR	10	10	1	1	6098				743	743	743	6897_PANS99-36_03272	6898_PANS99-23_00294	6899_PANS01-02_00490	6900_PANS04-02_00843	6901_PNA99-7_00892	6902_PNA15-1_00900	6903_PNA200-3_00682	6904_PANS06-1_00641	6905_PNA97-1_00104	6906_PANS99-3_00488			1	1	1	1	1	1	1	1	1	1	0
trpGD_2		Bifunctional protein TrpGD	10	10	1	1	602				998	998	998	6897_PANS99-36_01988	6898_PANS99-23_00667	6899_PANS01-02_00158	6900_PANS04-02_00523	6901_PNA99-7_00512	6902_PNA15-1_00518	6903_PNA200-3_01318	6904_PANS06-1_00955	6905_PNA97-1_02078	6906_PANS99-3_00159			1	1	1	1	1	1	1	1	1	1	0
cysG_2		Siroheme synthase	10	10	1	1	5410				1415	1415	1415	6897_PANS99-36_02452	6898_PANS99-23_02018	6899_PANS01-02_01958	6900_PANS04-02_03524	6901_PNA99-7_02697	6902_PNA15-1_02451	6903_PNA200-3_02050	6904_PANS06-1_03381	6905_PNA97-1_01566	6906_PANS99-3_01682			1	1	1	1	1	1	1	1	1	1	0
msbB		Lipid A biosynthesis (KDO)2-(lauroyl)-lipid IVA acyltransferase	10	10	1	1	729				974	974	974	6897_PANS99-36_01860	6898_PANS99-23_00540	6899_PANS01-02_00289	6900_PANS04-02_00650	6901_PNA99-7_00639	6902_PNA15-1_00647	6903_PNA200-3_01447	6904_PANS06-1_00826	6905_PNA97-1_02207	6906_PANS99-3_00288			1	1	1	1	1	1	1	1	1	1	0
hflK_1		Modulator of FtsH protease HflK	10	10	1	1	1166				914	914	914	6897_PANS99-36_00872	6898_PANS99-23_03316	6899_PANS01-02_01738	6900_PANS04-02_02461	6901_PNA99-7_03428	6902_PNA15-1_01989	6903_PNA200-3_03708	6904_PANS06-1_02619	6905_PNA97-1_03358	6906_PANS99-3_01988			1	1	1	1	1	1	1	1	1	1	0
def		Peptide deformylase	10	10	1	5	8				512	512	512	6897_PANS99-36_04432	6898_PANS99-23_04564	6899_PANS01-02_04535	6900_PANS04-02_04423	6901_PNA99-7_04586	6902_PNA15-1_04596	6903_PNA200-3_04648	6904_PANS06-1_04584	6905_PNA97-1_04641	6906_PANS99-3_04669			1	1	1	1	1	1	1	1	1	1	0
yeaN		Inner membrane transport protein YeaN	10	10	1	1	1044				1163	1163	1163	6897_PANS99-36_00749	6898_PANS99-23_03193	6899_PANS01-02_01860	6900_PANS04-02_02583	6901_PNA99-7_03551	6902_PNA15-1_01867	6903_PNA200-3_03586	6904_PANS06-1_02741	6905_PNA97-1_03480	6906_PANS99-3_01866			1	1	1	1	1	1	1	1	1	1	0
ydhP		Inner membrane transport protein YdhP	10	10	1	1	5340				1163	1163	1163	6897_PANS99-36_02379	6898_PANS99-23_01945	6899_PANS01-02_02030	6900_PANS04-02_03451	6901_PNA99-7_02625	6902_PNA15-1_02523	6903_PNA200-3_01977	6904_PANS06-1_03307	6905_PNA97-1_01638	6906_PANS99-3_01609			1	1	1	1	1	1	1	1	1	1	0
rseB		Sigma-E factor regulatory protein RseB precursor	10	10	1	1	6504				956	956	956	6897_PANS99-36_01647	6898_PANS99-23_03702	6899_PANS01-02_01002	6900_PANS04-02_01372	6901_PNA99-7_01434	6902_PNA15-1_03062	6903_PNA200-3_00104	6904_PANS06-1_00104	6905_PNA97-1_00620	6906_PANS99-3_01001			1	1	1	1	1	1	1	1	1	1	0
aer		Aerotaxis receptor	10	10	1	1	2620				1544	1544	1544	6897_PANS99-36_03102	6898_PANS99-23_00913	6899_PANS01-02_03110	6900_PANS04-02_01485	6901_PNA99-7_01526	6902_PNA15-1_01687	6903_PNA200-3_02864	6904_PANS06-1_01541	6905_PNA97-1_00860	6906_PANS99-3_03650			1	1	1	1	1	1	1	1	1	1	0
yieH		6-phosphogluconate phosphatase	10	10	1	2	195				662	662	662	6897_PANS99-36_03990	6898_PANS99-23_03849	6899_PANS01-02_03844	6900_PANS04-02_03829	6901_PNA99-7_03767	6902_PNA15-1_03974	6903_PNA200-3_03826	6904_PANS06-1_03777	6905_PNA97-1_04089	6906_PANS99-3_03834			1	1	1	1	1	1	1	1	1	1	0
narX		Nitrate/nitrite sensor protein NarX	10	10	1	1	5585				1688	1688	1688	6897_PANS99-36_01550	6898_PANS99-23_03605	6899_PANS01-02_00904	6900_PANS04-02_01275	6901_PNA99-7_01336	6902_PNA15-1_03159	6903_PNA200-3_00207	6904_PANS06-1_00202	6905_PNA97-1_00523	6906_PANS99-3_00905			1	1	1	1	1	1	1	1	1	1	0
group_4915		potassium transport protein Kup	10	10	1	2	14				1868	1868	1868	6897_PANS99-36_04326	6898_PANS99-23_04397	6899_PANS01-02_03928	6900_PANS04-02_04341	6901_PNA99-7_03851	6902_PNA15-1_04546	6903_PNA200-3_03742	6904_PANS06-1_03692	6905_PNA97-1_04591	6906_PANS99-3_04620			1	1	1	1	1	1	1	1	1	1	0
mglA_4		Galactose/methyl galactoside import ATP-binding protein MglA	10	10	1	1	988				1505	1505	1505	6897_PANS99-36_00714	6898_PANS99-23_03153	6899_PANS01-02_01903	6900_PANS04-02_02629	6901_PNA99-7_03590	6902_PNA15-1_01821	6903_PNA200-3_03547	6904_PANS06-1_02779	6905_PNA97-1_03519	6906_PANS99-3_01825			1	1	1	1	1	1	1	1	1	1	0
emrD		Multidrug resistance protein D	10	10	1	4	105				1193	1193	1193	6897_PANS99-36_04260	6898_PANS99-23_04264	6899_PANS01-02_04340	6900_PANS04-02_03972	6901_PNA99-7_04293	6902_PNA15-1_04480	6903_PNA200-3_04374	6904_PANS06-1_04263	6905_PNA97-1_04525	6906_PANS99-3_04402			1	1	1	1	1	1	1	1	1	1	0
gldA		Glycerol dehydrogenase	10	10	1	1	745				1094	1094	1094	6897_PANS99-36_01844	6898_PANS99-23_00524	6899_PANS01-02_00305	6900_PANS04-02_00666	6901_PNA99-7_00655	6902_PNA15-1_00664	6903_PNA200-3_01463	6904_PANS06-1_00810	6905_PNA97-1_02223	6906_PANS99-3_00304			1	1	1	1	1	1	1	1	1	1	0
gshA		Glutamate--cysteine ligase	10	10	1	1	5447				1604	1604	1604	6897_PANS99-36_02486	6898_PANS99-23_02049	6899_PANS01-02_01925	6900_PANS04-02_03556	6901_PNA99-7_02729	6902_PNA15-1_02419	6903_PNA200-3_02081	6904_PANS06-1_03413	6905_PNA97-1_01504	6906_PANS99-3_01741			1	1	1	1	1	1	1	1	1	1	0
psiF		Phosphate starvation-inducible protein PsiF precursor	10	10	1	1	1062				302	395	311	6897_PANS99-36_00768	6898_PANS99-23_03212	6899_PANS01-02_01841	6900_PANS04-02_02564	6901_PNA99-7_03532	6902_PNA15-1_01886	6903_PNA200-3_03605	6904_PANS06-1_02722	6905_PNA97-1_03461	6906_PANS99-3_01885			1	1	1	1	1	1	1	1	1	1	0
ycjG_1		L-Ala-D/L-Glu epimerase	10	10	1	1	552				983	983	983	6897_PANS99-36_02038	6898_PANS99-23_00717	6899_PANS01-02_00109	6900_PANS04-02_00474	6901_PNA99-7_00463	6902_PNA15-1_00469	6903_PNA200-3_01269	6904_PANS06-1_01004	6905_PNA97-1_02029	6906_PANS99-3_00110			1	1	1	1	1	1	1	1	1	1	0
nusB		N utilization substance protein B	10	10	1	1	1093				419	419	419	6897_PANS99-36_00800	6898_PANS99-23_03244	6899_PANS01-02_01810	6900_PANS04-02_02533	6901_PNA99-7_03501	6902_PNA15-1_01917	6903_PNA200-3_03636	6904_PANS06-1_02691	6905_PNA97-1_03430	6906_PANS99-3_01916			1	1	1	1	1	1	1	1	1	1	0
ttcA		tRNA 2-thiocytidine biosynthesis protein TtcA	10	10	1	1	547				935	935	935	6897_PANS99-36_02044	6898_PANS99-23_00723	6899_PANS01-02_00103	6900_PANS04-02_00468	6901_PNA99-7_00457	6902_PNA15-1_00463	6903_PNA200-3_01263	6904_PANS06-1_01010	6905_PNA97-1_02023	6906_PANS99-3_00104			1	1	1	1	1	1	1	1	1	1	0
cmk		Cytidylate kinase	10	10	1	1	1588				680	680	680	6897_PANS99-36_01222	6898_PANS99-23_02145	6899_PANS01-02_01377	6900_PANS04-02_02112	6901_PNA99-7_02824	6902_PNA15-1_02323	6903_PNA200-3_02317	6904_PANS06-1_02274	6905_PNA97-1_02374	6906_PANS99-3_02319			1	1	1	1	1	1	1	1	1	1	0
artI		Putative ABC transporter arginine-binding protein 2 precursor	10	10	1	1	1617				731	731	731	6897_PANS99-36_01193	6898_PANS99-23_02174	6899_PANS01-02_01406	6900_PANS04-02_02141	6901_PNA99-7_02853	6902_PNA15-1_02294	6903_PNA200-3_02346	6904_PANS06-1_02303	6905_PNA97-1_02403	6906_PANS99-3_02290			1	1	1	1	1	1	1	1	1	1	0
asd		Aspartate-semialdehyde dehydrogenase	10	10	1	3	135				1109	1109	1109	6897_PANS99-36_03557	6898_PANS99-23_03407	6899_PANS01-02_04124	6900_PANS04-02_03707	6901_PNA99-7_03936	6902_PNA15-1_03852	6903_PNA200-3_04012	6904_PANS06-1_03961	6905_PNA97-1_03656	6906_PANS99-3_03888			1	1	1	1	1	1	1	1	1	1	0
mepA		Penicillin-insensitive murein endopeptidase precursor	10	10	1	1	5702				818	818	818	6897_PANS99-36_01406	6898_PANS99-23_04130	6899_PANS01-02_00799	6900_PANS04-02_01155	6901_PNA99-7_01204	6902_PNA15-1_03313	6903_PNA200-3_00313	6904_PANS06-1_00322	6905_PNA97-1_00417	6906_PANS99-3_00799			1	1	1	1	1	1	1	1	1	1	0
yedZ		Sulfoxide reductase heme-binding subunit YedZ	10	10	1	1	2197				602	602	602	6897_PANS99-36_03704	6898_PANS99-23_01464	6899_PANS01-02_02498	6900_PANS04-02_02707	6901_PNA99-7_02091	6902_PNA15-1_02952	6903_PNA200-3_01556	6904_PANS06-1_02859	6905_PNA97-1_03804	6906_PANS99-3_01034			1	1	1	1	1	1	1	1	1	1	0
betA		Oxygen-dependent choline dehydrogenase	10	10	1	1	702				1682	1682	1682	6897_PANS99-36_01887	6898_PANS99-23_00565	6899_PANS01-02_00262	6900_PANS04-02_00624	6901_PNA99-7_00614	6902_PNA15-1_00620	6903_PNA200-3_01420	6904_PANS06-1_00853	6905_PNA97-1_02180	6906_PANS99-3_00261			1	1	1	1	1	1	1	1	1	1	0
ssuC_1		Putative aliphatic sulfonates transport permease protein SsuC	10	10	1	1	1564				791	791	791	6897_PANS99-36_01245	6898_PANS99-23_02122	6899_PANS01-02_01354	6900_PANS04-02_02089	6901_PNA99-7_02801	6902_PNA15-1_02346	6903_PNA200-3_02294	6904_PANS06-1_02251	6905_PNA97-1_02351	6906_PANS99-3_02342			1	1	1	1	1	1	1	1	1	1	0
pstS_1		Phosphate-binding protein PstS precursor	10	10	1	1	1077				920	920	920	6897_PANS99-36_00783	6898_PANS99-23_03227	6899_PANS01-02_01826	6900_PANS04-02_02549	6901_PNA99-7_03517	6902_PNA15-1_01901	6903_PNA200-3_03620	6904_PANS06-1_02707	6905_PNA97-1_03446	6906_PANS99-3_01900			1	1	1	1	1	1	1	1	1	1	0
blc		Outer membrane lipoprotein Blc precursor	10	10	1	1	4874				524	524	524	6897_PANS99-36_02995	6898_PANS99-23_01017	6899_PANS01-02_03003	6900_PANS04-02_01593	6901_PNA99-7_01633	6902_PNA15-1_01580	6903_PNA200-3_02756	6904_PANS06-1_01756	6905_PNA97-1_01057	6906_PANS99-3_03435			1	1	1	1	1	1	1	1	1	1	0
dkgA		2,5-diketo-D-gluconic acid reductase A	10	10	1	1	2481				827	827	827	6897_PANS99-36_02206	6898_PANS99-23_01687	6899_PANS01-02_02216	6900_PANS04-02_02910	6901_PNA99-7_02321	6902_PNA15-1_02711	6903_PNA200-3_01804	6904_PANS06-1_03119	6905_PNA97-1_01827	6906_PANS99-3_01270			1	1	1	1	1	1	1	1	1	1	0
group_4932		hypothetical protein	10	10	1	1	1271				383	383	383	6897_PANS99-36_04061	6898_PANS99-23_04015	6899_PANS01-02_01131	6900_PANS04-02_04363	6901_PNA99-7_04092	6902_PNA15-1_04375	6903_PNA200-3_02123	6904_PANS06-1_04116	6905_PNA97-1_04419	6906_PANS99-3_04202			1	1	1	1	1	1	1	1	1	1	0
dcm		DNA-cytosine methyltransferase	10	10	1	1	6180				1379	1379	1379	6897_PANS99-36_03209	6898_PANS99-23_00354	6899_PANS01-02_00418	6900_PANS04-02_00782	6901_PNA99-7_00834	6902_PNA15-1_00843	6903_PNA200-3_00747	6904_PANS06-1_00702	6905_PNA97-1_00038	6906_PANS99-3_00419			1	1	1	1	1	1	1	1	1	1	0
ddpC_2		Probable D,D-dipeptide transport system permease protein DdpC	10	10	1	3	76				893	893	893	6897_PANS99-36_03613	6898_PANS99-23_03463	6899_PANS01-02_04181	6900_PANS04-02_03651	6901_PNA99-7_03993	6902_PNA15-1_03795	6903_PNA200-3_04070	6904_PANS06-1_04018	6905_PNA97-1_03713	6906_PANS99-3_03944			1	1	1	1	1	1	1	1	1	1	0
fabG_5		3-oxoacyl-[acyl-carrier-protein] reductase FabG	10	10	1	1	1701				773	773	773	6897_PANS99-36_01109	6898_PANS99-23_02256	6899_PANS01-02_01489	6900_PANS04-02_02225	6901_PNA99-7_02938	6902_PNA15-1_02210	6903_PNA200-3_02429	6904_PANS06-1_02387	6905_PNA97-1_02487	6906_PANS99-3_02205			1	1	1	1	1	1	1	1	1	1	0
group_4936		hypothetical protein	10	10	1	1	537				455	455	455	6897_PANS99-36_02054	6898_PANS99-23_00733	6899_PANS01-02_00092	6900_PANS04-02_00457	6901_PNA99-7_00446	6902_PNA15-1_00452	6903_PNA200-3_01252	6904_PANS06-1_01021	6905_PNA97-1_02012	6906_PANS99-3_00093			1	1	1	1	1	1	1	1	1	1	0
clsA		Major cardiolipin synthase ClsA	10	10	1	1	1377				1460	1460	1460	6897_PANS99-36_04165	6898_PANS99-23_03911	6899_PANS01-02_01235	6900_PANS04-02_04149	6901_PNA99-7_04198	6902_PNA15-1_04271	6903_PNA200-3_02228	6904_PANS06-1_04221	6905_PNA97-1_04313	6906_PANS99-3_04306			1	1	1	1	1	1	1	1	1	1	0
fdhL		Fructose dehydrogenase large subunit	10	10	1	1	2958				1604	1604	1604	6897_PANS99-36_00177	6898_PANS99-23_02967	6899_PANS01-02_03494	6900_PANS04-02_03183	6901_PNA99-7_03371	6902_PNA15-1_03539	6903_PNA200-3_03247	6904_PANS06-1_03597	6905_PNA97-1_03288	6906_PANS99-3_03093			1	1	1	1	1	1	1	1	1	1	0
group_4939		phage T7 F exclusion suppressor FxsA	10	10	1	1	4882				461	461	461	6897_PANS99-36_03003	6898_PANS99-23_01009	6899_PANS01-02_03011	6900_PANS04-02_01585	6901_PNA99-7_01625	6902_PNA15-1_01588	6903_PNA200-3_02764	6904_PANS06-1_01748	6905_PNA97-1_01049	6906_PANS99-3_03427			1	1	1	1	1	1	1	1	1	1	0
agp_2		Glucose-1-phosphatase precursor	10	10	1	1	1081				1265	1265	1265	6897_PANS99-36_00788	6898_PANS99-23_03232	6899_PANS01-02_01822	6900_PANS04-02_02545	6901_PNA99-7_03513	6902_PNA15-1_01905	6903_PNA200-3_03624	6904_PANS06-1_02703	6905_PNA97-1_03442	6906_PANS99-3_01904			1	1	1	1	1	1	1	1	1	1	0
rluB		Ribosomal large subunit pseudouridine synthase B	10	10	1	1	596				884	884	884	6897_PANS99-36_01994	6898_PANS99-23_00674	6899_PANS01-02_00152	6900_PANS04-02_00517	6901_PNA99-7_00506	6902_PNA15-1_00512	6903_PNA200-3_01312	6904_PANS06-1_00961	6905_PNA97-1_02072	6906_PANS99-3_00153			1	1	1	1	1	1	1	1	1	1	0
ptsG_3		PTS system glucose-specific EIICB component	10	10	1	1	1323				1439	1439	1439	6897_PANS99-36_04111	6898_PANS99-23_03965	6899_PANS01-02_01181	6900_PANS04-02_04095	6901_PNA99-7_04144	6902_PNA15-1_04325	6903_PNA200-3_02174	6904_PANS06-1_04167	6905_PNA97-1_04367	6906_PANS99-3_04252			1	1	1	1	1	1	1	1	1	1	0
group_4942		hypothetical protein	10	10	1	2	16				1460	1460	1460	6897_PANS99-36_04324	6898_PANS99-23_04399	6899_PANS01-02_03926	6900_PANS04-02_04339	6901_PNA99-7_03849	6902_PNA15-1_04544	6903_PNA200-3_03744	6904_PANS06-1_03694	6905_PNA97-1_04589	6906_PANS99-3_04618			1	1	1	1	1	1	1	1	1	1	0
group_4943		hypothetical protein	10	10	1	1	2769				983	983	983	6897_PANS99-36_00319	6898_PANS99-23_02509	6899_PANS01-02_02838	6900_PANS04-02_00048	6901_PNA99-7_00029	6902_PNA15-1_00029	6903_PNA200-3_00843	6904_PANS06-1_01432	6905_PNA97-1_02734	6906_PANS99-3_02444			1	1	1	1	1	1	1	1	1	1	0
fumC		Fumarate hydratase class II	10	10	1	1	348				1397	1397	1397	6897_PANS99-36_00552	6898_PANS99-23_02774	6899_PANS01-02_02607	6900_PANS04-02_00269	6901_PNA99-7_00260	6902_PNA15-1_00261	6903_PNA200-3_01075	6904_PANS06-1_01198	6905_PNA97-1_02966	6906_PANS99-3_02683			1	1	1	1	1	1	1	1	1	1	0
sapC		Peptide transport system permease protein SapC	10	10	1	1	566				890	890	890	6897_PANS99-36_02024	6898_PANS99-23_00704	6899_PANS01-02_00122	6900_PANS04-02_00487	6901_PNA99-7_00476	6902_PNA15-1_00482	6903_PNA200-3_01282	6904_PANS06-1_00991	6905_PNA97-1_02042	6906_PANS99-3_00123			1	1	1	1	1	1	1	1	1	1	0
metF		5,10-methylenetetrahydrofolate reductase	10	10	1	4	90				896	896	896	6897_PANS99-36_04275	6898_PANS99-23_04279	6899_PANS01-02_04355	6900_PANS04-02_03957	6901_PNA99-7_04308	6902_PNA15-1_04495	6903_PNA200-3_04389	6904_PANS06-1_04248	6905_PNA97-1_04540	6906_PANS99-3_04417			1	1	1	1	1	1	1	1	1	1	0
pyrD		Dihydroorotate dehydrogenase (quinone)	10	10	1	1	1558				1010	1010	1010	6897_PANS99-36_01252	6898_PANS99-23_02115	6899_PANS01-02_01348	6900_PANS04-02_02082	6901_PNA99-7_02795	6902_PNA15-1_02353	6903_PNA200-3_02288	6904_PANS06-1_02245	6905_PNA97-1_02345	6906_PANS99-3_02348			1	1	1	1	1	1	1	1	1	1	0
group_4948	cysJ_2	Sulfite reductase [NADPH] flavoprotein alpha-component	10	10	1	1	5398				1778	1778	1778	6897_PANS99-36_02440	6898_PANS99-23_02006	6899_PANS01-02_01970	6900_PANS04-02_03512	6901_PNA99-7_02685	6902_PNA15-1_02463	6903_PNA200-3_02038	6904_PANS06-1_03369	6905_PNA97-1_01578	6906_PANS99-3_01670			1	1	1	1	1	1	1	1	1	1	0
tdcB_1		L-threonine dehydratase catabolic TdcB	10	10	1	1	989				971	971	971	6897_PANS99-36_00715	6898_PANS99-23_03154	6899_PANS01-02_01902	6900_PANS04-02_02628	6901_PNA99-7_03589	6902_PNA15-1_01822	6903_PNA200-3_03548	6904_PANS06-1_02778	6905_PNA97-1_03518	6906_PANS99-3_01826			1	1	1	1	1	1	1	1	1	1	0
acpH		Acyl carrier protein phosphodiesterase	10	10	1	1	1083				581	581	581	6897_PANS99-36_00790	6898_PANS99-23_03234	6899_PANS01-02_01820	6900_PANS04-02_02543	6901_PNA99-7_03511	6902_PNA15-1_01907	6903_PNA200-3_03626	6904_PANS06-1_02701	6905_PNA97-1_03440	6906_PANS99-3_01906			1	1	1	1	1	1	1	1	1	1	0
pgm		Phosphoglucomutase	10	10	1	1	1782				1640	1640	1640	6897_PANS99-36_01023	6898_PANS99-23_02342	6899_PANS01-02_01575	6900_PANS04-02_02311	6901_PNA99-7_03024	6902_PNA15-1_02124	6903_PNA200-3_02515	6904_PANS06-1_02473	6905_PNA97-1_02573	6906_PANS99-3_02119			1	1	1	1	1	1	1	1	1	1	0
guaA_1		GMP synthase [glutamine-hydrolyzing]	10	10	1	1	6519				1580	1580	1580	6897_PANS99-36_01597	6898_PANS99-23_03652	6899_PANS01-02_00952	6900_PANS04-02_01322	6901_PNA99-7_01384	6902_PNA15-1_03112	6903_PNA200-3_00154	6904_PANS06-1_00155	6905_PNA97-1_00570	6906_PANS99-3_00952			1	1	1	1	1	1	1	1	1	1	0
bioH		Pimeloyl-[acyl-carrier protein] methyl ester esterase	10	10	1	3	149				776	776	776	6897_PANS99-36_03543	6898_PANS99-23_03393	6899_PANS01-02_04379	6900_PANS04-02_03721	6901_PNA99-7_03922	6902_PNA15-1_03866	6903_PNA200-3_03998	6904_PANS06-1_03947	6905_PNA97-1_03642	6906_PANS99-3_04576			1	1	1	1	1	1	1	1	1	1	0
phrB		Deoxyribodipyrimidine photo-lyase	10	10	1	1	1778				1427	1427	1427	6897_PANS99-36_01027	6898_PANS99-23_02338	6899_PANS01-02_01571	6900_PANS04-02_02307	6901_PNA99-7_03020	6902_PNA15-1_02128	6903_PNA200-3_02511	6904_PANS06-1_02469	6905_PNA97-1_02569	6906_PANS99-3_02123			1	1	1	1	1	1	1	1	1	1	0
uidC		Membrane-associated protein UidC precursor	10	10	1	1	2559				1262	1262	1262	6897_PANS99-36_03162	6898_PANS99-23_00853	6899_PANS01-02_03171	6900_PANS04-02_01424	6901_PNA99-7_01466	6902_PNA15-1_01748	6903_PNA200-3_02924	6904_PANS06-1_01481	6905_PNA97-1_00800	6906_PANS99-3_03711			1	1	1	1	1	1	1	1	1	1	0
nadR		Trifunctional NAD biosynthesis/regulator protein NadR	10	10	1	1	4552				1238	1238	1238	6897_PANS99-36_02662	6898_PANS99-23_01246	6899_PANS01-02_03279	6900_PANS04-02_01832	6901_PNA99-7_01871	6902_PNA15-1_01337	6903_PNA200-3_03032	6904_PANS06-1_01952	6905_PNA97-1_01279	6906_PANS99-3_02886			1	1	1	1	1	1	1	1	1	1	0
aroE_2		Shikimate dehydrogenase	10	10	1	5	3				818	818	818	6897_PANS99-36_04437	6898_PANS99-23_04569	6899_PANS01-02_04540	6900_PANS04-02_04418	6901_PNA99-7_04591	6902_PNA15-1_04601	6903_PNA200-3_04653	6904_PANS06-1_04589	6905_PNA97-1_04646	6906_PANS99-3_04674			1	1	1	1	1	1	1	1	1	1	0
cysM		Cysteine synthase B	10	10	1	1	5614				881	881	881	6897_PANS99-36_01521	6898_PANS99-23_03576	6899_PANS01-02_00875	6900_PANS04-02_01246	6901_PNA99-7_01307	6902_PNA15-1_03188	6903_PNA200-3_00236	6904_PANS06-1_00231	6905_PNA97-1_00494	6906_PANS99-3_00876			1	1	1	1	1	1	1	1	1	1	0
emrA_1		Multidrug export protein EmrA	10	10	1	1	1652				1145	1145	1145	6897_PANS99-36_01158	6898_PANS99-23_02209	6899_PANS01-02_01441	6900_PANS04-02_02176	6901_PNA99-7_02888	6902_PNA15-1_02259	6903_PNA200-3_02381	6904_PANS06-1_02338	6905_PNA97-1_02438	6906_PANS99-3_02255			1	1	1	1	1	1	1	1	1	1	0
pcaH		Protocatechuate 3,4-dioxygenase beta chain	10	10	1	1	2493				842	842	842	6897_PANS99-36_02218	6898_PANS99-23_01699	6899_PANS01-02_02204	6900_PANS04-02_02922	6901_PNA99-7_02333	6902_PNA15-1_02699	6903_PNA200-3_01816	6904_PANS06-1_03131	6905_PNA97-1_01815	6906_PANS99-3_01282			1	1	1	1	1	1	1	1	1	1	0
queC		7-cyano-7-deazaguanine synthase	10	10	1	1	1124				695	695	695	6897_PANS99-36_00831	6898_PANS99-23_03275	6899_PANS01-02_01779	6900_PANS04-02_02502	6901_PNA99-7_03470	6902_PNA15-1_01948	6903_PNA200-3_03667	6904_PANS06-1_02660	6905_PNA97-1_03399	6906_PANS99-3_01947			1	1	1	1	1	1	1	1	1	1	0
group_4960		hypothetical protein	10	10	1	1	1741				350	350	350	6897_PANS99-36_01068	6898_PANS99-23_02297	6899_PANS01-02_01530	6900_PANS04-02_02266	6901_PNA99-7_02979	6902_PNA15-1_02169	6903_PNA200-3_02470	6904_PANS06-1_02428	6905_PNA97-1_02528	6906_PANS99-3_02164			1	1	1	1	1	1	1	1	1	1	0
flgA		Flagella basal body P-ring formation protein FlgA precursor	10	10	1	1	1351				659	659	659	6897_PANS99-36_04139	6898_PANS99-23_03937	6899_PANS01-02_01209	6900_PANS04-02_04123	6901_PNA99-7_04172	6902_PNA15-1_04297	6903_PNA200-3_02202	6904_PANS06-1_04195	6905_PNA97-1_04339	6906_PANS99-3_04280			1	1	1	1	1	1	1	1	1	1	0
srmB		ATP-dependent RNA helicase SrmB	10	10	1	1	6499				1328	1328	1328	6897_PANS99-36_01652	6898_PANS99-23_03707	6899_PANS01-02_01007	6900_PANS04-02_01377	6901_PNA99-7_01439	6902_PNA15-1_03057	6903_PNA200-3_00099	6904_PANS06-1_00099	6905_PNA97-1_00625	6906_PANS99-3_01006			1	1	1	1	1	1	1	1	1	1	0
queE		7-carboxy-7-deazaguanine synthase	10	10	1	1	5394				671	671	671	6897_PANS99-36_02436	6898_PANS99-23_02002	6899_PANS01-02_01974	6900_PANS04-02_03508	6901_PNA99-7_02681	6902_PNA15-1_02467	6903_PNA200-3_02034	6904_PANS06-1_03365	6905_PNA97-1_01582	6906_PANS99-3_01666			1	1	1	1	1	1	1	1	1	1	0
efeU		Ferrous iron permease EfeU	10	10	1	1	6256				827	827	827	6897_PANS99-36_01800	6898_PANS99-23_00427	6899_PANS01-02_00348	6900_PANS04-02_00710	6901_PNA99-7_00763	6902_PNA15-1_00771	6903_PNA200-3_01508	6904_PANS06-1_00767	6905_PNA97-1_02266	6906_PANS99-3_00347			1	1	1	1	1	1	1	1	1	1	0
eamA_2		Probable amino-acid metabolite efflux pump	10	10	1	2	213				911	911	911	6897_PANS99-36_04008	6898_PANS99-23_03867	6899_PANS01-02_03862	6900_PANS04-02_03811	6901_PNA99-7_03785	6902_PNA15-1_03956	6903_PNA200-3_03808	6904_PANS06-1_03759	6905_PNA97-1_04107	6906_PANS99-3_03852			1	1	1	1	1	1	1	1	1	1	0
nrdD		Anaerobic ribonucleoside-triphosphate reductase	10	10	1	1	4809				2138	2138	2138	6897_PANS99-36_02928	6898_PANS99-23_01084	6899_PANS01-02_02936	6900_PANS04-02_01660	6901_PNA99-7_01700	6902_PNA15-1_01513	6903_PNA200-3_02689	6904_PANS06-1_01823	6905_PNA97-1_01124	6906_PANS99-3_03502			1	1	1	1	1	1	1	1	1	1	0
mdoG		Glucans biosynthesis protein G precursor	10	10	1	1	1375				1568	1568	1568	6897_PANS99-36_04163	6898_PANS99-23_03913	6899_PANS01-02_01233	6900_PANS04-02_04147	6901_PNA99-7_04196	6902_PNA15-1_04273	6903_PNA200-3_02226	6904_PANS06-1_04219	6905_PNA97-1_04315	6906_PANS99-3_04304			1	1	1	1	1	1	1	1	1	1	0
group_4968		hypothetical protein	10	10	1	1	2771				347	347	347	6897_PANS99-36_00317	6898_PANS99-23_02508	6899_PANS01-02_02840	6900_PANS04-02_00046	6901_PNA99-7_00027	6902_PNA15-1_00028	6903_PNA200-3_00842	6904_PANS06-1_01434	6905_PNA97-1_02733	6906_PANS99-3_02443			1	1	1	1	1	1	1	1	1	1	0
trg_6		Methyl-accepting chemotaxis protein III	10	10	1	1	2650				1436	1436	1436	6897_PANS99-36_03071	6898_PANS99-23_00945	6899_PANS01-02_03079	6900_PANS04-02_01516	6901_PNA99-7_01557	6902_PNA15-1_01656	6903_PNA200-3_02833	6904_PANS06-1_01573	6905_PNA97-1_00891	6906_PANS99-3_03619			1	1	1	1	1	1	1	1	1	1	0
group_497		hypothetical protein	10	10	1	1	1136				353	353	353	6897_PANS99-36_00843	6898_PANS99-23_03287	6899_PANS01-02_01767	6900_PANS04-02_02490	6901_PNA99-7_03458	6902_PNA15-1_01960	6903_PNA200-3_03679	6904_PANS06-1_02648	6905_PNA97-1_03387	6906_PANS99-3_01959			1	1	1	1	1	1	1	1	1	1	0
melR		Melibiose operon regulatory protein	10	10	1	1	5279				932	932	932	6897_PANS99-36_02319	6898_PANS99-23_01885	6899_PANS01-02_02090	6900_PANS04-02_03390	6901_PNA99-7_02565	6902_PNA15-1_02583	6903_PNA200-3_01917	6904_PANS06-1_03246	6905_PNA97-1_01698	6906_PANS99-3_01503			1	1	1	1	1	1	1	1	1	1	0
pbpG_2		D-alanyl-D-alanine endopeptidase precursor	10	10	1	1	1698				947	947	947	6897_PANS99-36_01112	6898_PANS99-23_02253	6899_PANS01-02_01486	6900_PANS04-02_02222	6901_PNA99-7_02935	6902_PNA15-1_02213	6903_PNA200-3_02426	6904_PANS06-1_02384	6905_PNA97-1_02484	6906_PANS99-3_02208			1	1	1	1	1	1	1	1	1	1	0
group_4972	fhuC_1	Iron(3 )-hydroxamate import ATP-binding protein FhuC	10	10	1	1	4393				794	794	794	6897_PANS99-36_02818	6898_PANS99-23_01402	6899_PANS01-02_03437	6900_PANS04-02_01989	6901_PNA99-7_02029	6902_PNA15-1_01181	6903_PNA200-3_03189	6904_PANS06-1_02109	6905_PNA97-1_01438	6906_PANS99-3_03042			1	1	1	1	1	1	1	1	1	1	0
group_4973	cydB_1	Cytochrome bd-I ubiquinol oxidase subunit 2	10	10	1	1	1758				1139	1139	1139	6897_PANS99-36_01047	6898_PANS99-23_02318	6899_PANS01-02_01551	6900_PANS04-02_02287	6901_PNA99-7_03000	6902_PNA15-1_02148	6903_PNA200-3_02491	6904_PANS06-1_02449	6905_PNA97-1_02549	6906_PANS99-3_02143			1	1	1	1	1	1	1	1	1	1	0
mutL		DNA mismatch repair protein MutL	10	10	1	1	2227				1838	1838	1838	6897_PANS99-36_03738	6898_PANS99-23_01497	6899_PANS01-02_02465	6900_PANS04-02_02740	6901_PNA99-7_02124	6902_PNA15-1_02919	6903_PNA200-3_01589	6904_PANS06-1_02892	6905_PNA97-1_03837	6906_PANS99-3_01067			1	1	1	1	1	1	1	1	1	1	0
sotB		Sugar efflux transporter	10	10	1	1	515				1184	1184	1184	6897_PANS99-36_02077	6898_PANS99-23_00756	6899_PANS01-02_00069	6900_PANS04-02_00434	6901_PNA99-7_00423	6902_PNA15-1_00429	6903_PNA200-3_01229	6904_PANS06-1_01044	6905_PNA97-1_01989	6906_PANS99-3_00070			1	1	1	1	1	1	1	1	1	1	0
group_4976		hypothetical protein	10	10	1	1	5297				608	608	608	6897_PANS99-36_02337	6898_PANS99-23_01903	6899_PANS01-02_02072	6900_PANS04-02_03408	6901_PNA99-7_02583	6902_PNA15-1_02565	6903_PNA200-3_01935	6904_PANS06-1_03265	6905_PNA97-1_01680	6906_PANS99-3_01521			1	1	1	1	1	1	1	1	1	1	0
ansA		L-asparaginase 1	10	10	1	1	641				1013	1013	1013	6897_PANS99-36_01948	6898_PANS99-23_00627	6899_PANS01-02_00201	6900_PANS04-02_00563	6901_PNA99-7_00553	6902_PNA15-1_00559	6903_PNA200-3_01359	6904_PANS06-1_00914	6905_PNA97-1_02119	6906_PANS99-3_00200			1	1	1	1	1	1	1	1	1	1	0
spk1_2		Serine/threonine-protein kinase PK-1	10	10	1	1	158				1412	1412	1412	6897_PANS99-36_00361	6898_PANS99-23_02577	6899_PANS01-02_02799	6900_PANS04-02_00079	6901_PNA99-7_00069	6902_PNA15-1_00071	6903_PNA200-3_00885	6904_PANS06-1_01388	6905_PNA97-1_02775	6906_PANS99-3_02492			1	1	1	1	1	1	1	1	1	1	0
orn		Oligoribonuclease	10	10	1	1	2222				548	548	548	6897_PANS99-36_03730	6898_PANS99-23_01489	6899_PANS01-02_02473	6900_PANS04-02_02732	6901_PNA99-7_02116	6902_PNA15-1_02927	6903_PNA200-3_01581	6904_PANS06-1_02884	6905_PNA97-1_03829	6906_PANS99-3_01059			1	1	1	1	1	1	1	1	1	1	0
fhuC_2		Iron(3 )-hydroxamate import ATP-binding protein FhuC	10	10	1	1	1137				584	668	659	6897_PANS99-36_00844	6898_PANS99-23_03288	6899_PANS01-02_01766	6900_PANS04-02_02489	6901_PNA99-7_03457	6902_PNA15-1_01961	6903_PNA200-3_03680	6904_PANS06-1_02647	6905_PNA97-1_03386	6906_PANS99-3_01960			1	1	1	1	1	1	1	1	1	1	0
group_4980	dmlR_13	HTH-type transcriptional regulator DmlR	10	10	1	3	22				899	899	899	6897_PANS99-36_03667	6898_PANS99-23_03517	6899_PANS01-02_04236	6900_PANS04-02_03597	6901_PNA99-7_04047	6902_PNA15-1_03741	6903_PNA200-3_04124	6904_PANS06-1_04072	6905_PNA97-1_03767	6906_PANS99-3_03998			1	1	1	1	1	1	1	1	1	1	0
yeiU		Inner membrane protein YeiU	10	10	1	1	5827				701	701	701	6897_PANS99-36_03467	6898_PANS99-23_00044	6899_PANS01-02_00677	6900_PANS04-02_01035	6901_PNA99-7_01082	6902_PNA15-1_01092	6903_PNA200-3_00432	6904_PANS06-1_00443	6905_PNA97-1_00295	6906_PANS99-3_00680			1	1	1	1	1	1	1	1	1	1	0
group_4982		succinyl-CoA synthetase subunit alpha	10	10	1	1	3327				2675	2675	2675	6897_PANS99-36_01761	6898_PANS99-23_04467	6899_PANS01-02_01102	6900_PANS04-02_04233	6901_PNA99-7_04471	6902_PNA15-1_02974	6903_PNA200-3_00006	6904_PANS06-1_00006	6905_PNA97-1_00784	6906_PANS99-3_04513			1	1	1	1	1	1	1	1	1	1	0
rfaQ_2		Lipopolysaccharide core heptosyltransferase RfaQ	10	10	1	4	71				1076	1076	1076	6897_PANS99-36_04227	6898_PANS99-23_04231	6899_PANS01-02_04307	6900_PANS04-02_04005	6901_PNA99-7_04260	6902_PNA15-1_04447	6903_PNA200-3_04341	6904_PANS06-1_04297	6905_PNA97-1_04492	6906_PANS99-3_04369			1	1	1	1	1	1	1	1	1	1	0
yjiR_1		Uncharacterized HTH-type transcriptional regulator YjiR	10	10	1	3	26				1490	1490	1490	6897_PANS99-36_03663	6898_PANS99-23_03513	6899_PANS01-02_04232	6900_PANS04-02_03601	6901_PNA99-7_04043	6902_PNA15-1_03745	6903_PNA200-3_04120	6904_PANS06-1_04068	6905_PNA97-1_03763	6906_PANS99-3_03994			1	1	1	1	1	1	1	1	1	1	0
ldcC		Lysine decarboxylase, constitutive	10	10	1	1	4360				2147	2147	2147	6897_PANS99-36_02851	6898_PANS99-23_01435	6899_PANS01-02_03470	6900_PANS04-02_02022	6901_PNA99-7_02062	6902_PNA15-1_01148	6903_PNA200-3_03222	6904_PANS06-1_02142	6905_PNA97-1_01471	6906_PANS99-3_03075			1	1	1	1	1	1	1	1	1	1	0
aroG_1		Phospho-2-dehydro-3-deoxyheptonate aldolase, Phe-sensitive	10	10	1	1	217				1046	1046	1046	6897_PANS99-36_00419	6898_PANS99-23_02635	6899_PANS01-02_02740	6900_PANS04-02_00138	6901_PNA99-7_00128	6902_PNA15-1_00129	6903_PNA200-3_00944	6904_PANS06-1_01330	6905_PNA97-1_02834	6906_PANS99-3_02551			1	1	1	1	1	1	1	1	1	1	0
speE		Spermidine synthase	10	10	1	1	4414				863	863	863	6897_PANS99-36_02798	6898_PANS99-23_01382	6899_PANS01-02_03417	6900_PANS04-02_01969	6901_PNA99-7_02009	6902_PNA15-1_01201	6903_PNA200-3_03169	6904_PANS06-1_02089	6905_PNA97-1_01418	6906_PANS99-3_03022			1	1	1	1	1	1	1	1	1	1	0
group_4988		potassium transport protein Kup	10	10	1	1	478				1868	1868	1868	6897_PANS99-36_02114	6898_PANS99-23_00794	6899_PANS01-02_00032	6900_PANS04-02_00396	6901_PNA99-7_00388	6902_PNA15-1_00391	6903_PNA200-3_01192	6904_PANS06-1_01081	6905_PNA97-1_01952	6906_PANS99-3_00033			1	1	1	1	1	1	1	1	1	1	0
pimB		GDP-mannose-dependent alpha-(1-6)-phosphatidylinositol monomannoside mannosyltransferase	10	10	1	1	5900				1223	1223	1223	6897_PANS99-36_03393	6898_PANS99-23_00118	6899_PANS01-02_00606	6900_PANS04-02_00962	6901_PNA99-7_01011	6902_PNA15-1_01017	6903_PNA200-3_00506	6904_PANS06-1_00518	6905_PNA97-1_00221	6906_PANS99-3_00606			1	1	1	1	1	1	1	1	1	1	0
cueR		HTH-type transcriptional regulator CueR	10	10	1	1	1164				416	416	416	6897_PANS99-36_00870	6898_PANS99-23_03314	6899_PANS01-02_01740	6900_PANS04-02_02463	6901_PNA99-7_03430	6902_PNA15-1_01987	6903_PNA200-3_03706	6904_PANS06-1_02621	6905_PNA97-1_03360	6906_PANS99-3_01986			1	1	1	1	1	1	1	1	1	1	0
group_4990		Ureidoglycolate lyase	10	10	1	3	31				836	836	836	6897_PANS99-36_03658	6898_PANS99-23_03508	6899_PANS01-02_04227	6900_PANS04-02_03606	6901_PNA99-7_04038	6902_PNA15-1_03750	6903_PNA200-3_04115	6904_PANS06-1_04063	6905_PNA97-1_03758	6906_PANS99-3_03989			1	1	1	1	1	1	1	1	1	1	0
aapJ_1		General L-amino acid-binding periplasmic protein AapJ precursor	10	10	1	1	2188				1025	1025	1025	6897_PANS99-36_03695	6898_PANS99-23_01455	6899_PANS01-02_02507	6900_PANS04-02_02698	6901_PNA99-7_02082	6902_PNA15-1_02961	6903_PNA200-3_01547	6904_PANS06-1_02850	6905_PNA97-1_03795	6906_PANS99-3_01025			1	1	1	1	1	1	1	1	1	1	0
gpgS_1		Glucosyl-3-phosphoglycerate synthase	10	10	1	1	6186				1220	1220	1220	6897_PANS99-36_03203	6898_PANS99-23_00360	6899_PANS01-02_00412	6900_PANS04-02_00776	6901_PNA99-7_00828	6902_PNA15-1_00837	6903_PNA200-3_00753	6904_PANS06-1_00708	6905_PNA97-1_00032	6906_PANS99-3_00413			1	1	1	1	1	1	1	1	1	1	0
group_4993		hypothetical protein	10	10	1	3	41				1124	1124	1124	6897_PANS99-36_03648	6898_PANS99-23_03498	6899_PANS01-02_04217	6900_PANS04-02_03616	6901_PNA99-7_04028	6902_PNA15-1_03760	6903_PNA200-3_04105	6904_PANS06-1_04053	6905_PNA97-1_03748	6906_PANS99-3_03979			1	1	1	1	1	1	1	1	1	1	0
moeB_1		Molybdopterin-synthase adenylyltransferase	10	10	1	1	1647				758	758	758	6897_PANS99-36_01163	6898_PANS99-23_02204	6899_PANS01-02_01436	6900_PANS04-02_02171	6901_PNA99-7_02883	6902_PNA15-1_02264	6903_PNA200-3_02376	6904_PANS06-1_02333	6905_PNA97-1_02433	6906_PANS99-3_02260			1	1	1	1	1	1	1	1	1	1	0
ispE		4-diphosphocytidyl-2-C-methyl-D-erythritol kinase	10	10	1	1	79				857	857	857	6897_PANS99-36_00350	6898_PANS99-23_02566	6899_PANS01-02_02810	6900_PANS04-02_00068	6901_PNA99-7_00058	6902_PNA15-1_00059	6903_PNA200-3_00873	6904_PANS06-1_01400	6905_PNA97-1_02764	6906_PANS99-3_02481			1	1	1	1	1	1	1	1	1	1	0
rhtB_3		Homoserine/homoserine lactone efflux protein	10	10	1	2	110				623	623	623	6897_PANS99-36_03904	6898_PANS99-23_03766	6899_PANS01-02_03757	6900_PANS04-02_03915	6901_PNA99-7_03680	6902_PNA15-1_04057	6903_PNA200-3_03912	6904_PANS06-1_03861	6905_PNA97-1_04002	6906_PANS99-3_03748			1	1	1	1	1	1	1	1	1	1	0
group_4997		formate dehydrogenase accessory protein	10	10	1	2	187				929	929	929	6897_PANS99-36_03981	6898_PANS99-23_03841	6899_PANS01-02_03836	6900_PANS04-02_03838	6901_PNA99-7_03758	6902_PNA15-1_03982	6903_PNA200-3_03834	6904_PANS06-1_03785	6905_PNA97-1_04081	6906_PANS99-3_03826			1	1	1	1	1	1	1	1	1	1	0
rcsC		Sensor histidine kinase RcsC	10	10	1	1	5780				2849	2855	2849	6897_PANS99-36_01331	6898_PANS99-23_04057	6899_PANS01-02_00723	6900_PANS04-02_01082	6901_PNA99-7_01128	6902_PNA15-1_03388	6903_PNA200-3_00386	6904_PANS06-1_00397	6905_PNA97-1_00342	6906_PANS99-3_00726			1	1	1	1	1	1	1	1	1	1	0
group_4999		putative sulfate transport protein CysZ	10	10	1	1	5621				761	761	761	6897_PANS99-36_01514	6898_PANS99-23_03569	6899_PANS01-02_00868	6900_PANS04-02_01239	6901_PNA99-7_01300	6902_PNA15-1_03195	6903_PNA200-3_00243	6904_PANS06-1_00238	6905_PNA97-1_00487	6906_PANS99-3_00869			1	1	1	1	1	1	1	1	1	1	0
ybbJ		Inner membrane protein YbbJ	10	10	1	1	1165				458	458	458	6897_PANS99-36_00871	6898_PANS99-23_03315	6899_PANS01-02_01739	6900_PANS04-02_02462	6901_PNA99-7_03429	6902_PNA15-1_01988	6903_PNA200-3_03707	6904_PANS06-1_02620	6905_PNA97-1_03359	6906_PANS99-3_01987			1	1	1	1	1	1	1	1	1	1	0
group_5000		Glycosyltransferase family 28 N-terminal domain	10	10	1	1	4417				1172	1172	1172	6897_PANS99-36_02795	6898_PANS99-23_01379	6899_PANS01-02_03414	6900_PANS04-02_01966	6901_PNA99-7_02006	6902_PNA15-1_01204	6903_PNA200-3_03166	6904_PANS06-1_02086	6905_PNA97-1_01415	6906_PANS99-3_03019			1	1	1	1	1	1	1	1	1	1	0
group_5001		molybdopterin biosynthesis protein MoeB	10	10	1	1	5709				443	443	443	6897_PANS99-36_01399	6898_PANS99-23_04123	6899_PANS01-02_00792	6900_PANS04-02_01148	6901_PNA99-7_01197	6902_PNA15-1_03320	6903_PNA200-3_00320	6904_PANS06-1_00329	6905_PNA97-1_00410	6906_PANS99-3_00792			1	1	1	1	1	1	1	1	1	1	0
livF_1		High-affinity branched-chain amino acid transport ATP-binding protein LivF	10	10	1	1	4531				698	698	698	6897_PANS99-36_02682	6898_PANS99-23_01266	6899_PANS01-02_03300	6900_PANS04-02_01853	6901_PNA99-7_01892	6902_PNA15-1_01317	6903_PNA200-3_03052	6904_PANS06-1_01973	6905_PNA97-1_01299	6906_PANS99-3_02906			1	1	1	1	1	1	1	1	1	1	0
licC_1		Lichenan permease IIC component	10	10	1	1	1052				1304	1304	1304	6897_PANS99-36_00758	6898_PANS99-23_03202	6899_PANS01-02_01851	6900_PANS04-02_02574	6901_PNA99-7_03542	6902_PNA15-1_01876	6903_PNA200-3_03595	6904_PANS06-1_02732	6905_PNA97-1_03471	6906_PANS99-3_01875			1	1	1	1	1	1	1	1	1	1	0
group_5004		hypothetical protein	10	10	1	4	23				869	869	869	6897_PANS99-36_04193	6898_PANS99-23_04199	6899_PANS01-02_04273	6900_PANS04-02_04039	6901_PNA99-7_04226	6902_PNA15-1_04413	6903_PNA200-3_04474	6904_PANS06-1_04331	6905_PNA97-1_04457	6906_PANS99-3_04334			1	1	1	1	1	1	1	1	1	1	0
nagC_4		N-acetylglucosamine repressor	10	10	1	1	1793				1220	1220	1220	6897_PANS99-36_01012	6898_PANS99-23_02353	6899_PANS01-02_01586	6900_PANS04-02_02322	6901_PNA99-7_03035	6902_PNA15-1_02113	6903_PNA200-3_02526	6904_PANS06-1_02484	6905_PNA97-1_02584	6906_PANS99-3_02108			1	1	1	1	1	1	1	1	1	1	0
group_5006		CAAX amino terminal protease self- immunity	10	10	1	1	1056				647	647	647	6897_PANS99-36_00762	6898_PANS99-23_03206	6899_PANS01-02_01847	6900_PANS04-02_02570	6901_PNA99-7_03538	6902_PNA15-1_01880	6903_PNA200-3_03599	6904_PANS06-1_02728	6905_PNA97-1_03467	6906_PANS99-3_01879			1	1	1	1	1	1	1	1	1	1	0
group_5007		hypothetical protein	10	10	1	1	328				1046	1046	1046	6897_PANS99-36_00532	6898_PANS99-23_02754	6899_PANS01-02_02628	6900_PANS04-02_00249	6901_PNA99-7_00240	6902_PNA15-1_00241	6903_PNA200-3_01055	6904_PANS06-1_01218	6905_PNA97-1_02946	6906_PANS99-3_02663			1	1	1	1	1	1	1	1	1	1	0
group_5008		transcriptional regulator BolA	10	10	1	1	1115				314	314	314	6897_PANS99-36_00822	6898_PANS99-23_03266	6899_PANS01-02_01788	6900_PANS04-02_02511	6901_PNA99-7_03479	6902_PNA15-1_01939	6903_PNA200-3_03658	6904_PANS06-1_02669	6905_PNA97-1_03408	6906_PANS99-3_01938			1	1	1	1	1	1	1	1	1	1	0
yhbH		Stress response UPF0229 protein YhbH	10	10	1	1	650				1274	1274	1274	6897_PANS99-36_01939	6898_PANS99-23_00618	6899_PANS01-02_00210	6900_PANS04-02_00572	6901_PNA99-7_00562	6902_PNA15-1_00568	6903_PNA200-3_01368	6904_PANS06-1_00905	6905_PNA97-1_02128	6906_PANS99-3_00209			1	1	1	1	1	1	1	1	1	1	0
lpxH		UDP-2,3-diacylglucosamine hydrolase	10	10	1	1	1175				716	716	716	6897_PANS99-36_00882	6898_PANS99-23_03325	6899_PANS01-02_01729	6900_PANS04-02_02452	6901_PNA99-7_03419	6902_PNA15-1_01998	6903_PNA200-3_03717	6904_PANS06-1_02610	6905_PNA97-1_03349	6906_PANS99-3_01997			1	1	1	1	1	1	1	1	1	1	0
group_5010		Ureidoglycolate lyase	10	10	1	1	661				659	659	659	6897_PANS99-36_01928	6898_PANS99-23_00606	6899_PANS01-02_00221	6900_PANS04-02_00583	6901_PNA99-7_00573	6902_PNA15-1_00579	6903_PNA200-3_01379	6904_PANS06-1_00894	6905_PNA97-1_02139	6906_PANS99-3_00220			1	1	1	1	1	1	1	1	1	1	0
yecS_2		Inner membrane amino-acid ABC transporter permease protein YecS	10	10	1	1	2517				926	926	926	6897_PANS99-36_02241	6898_PANS99-23_01723	6899_PANS01-02_02180	6900_PANS04-02_02946	6901_PNA99-7_02356	6902_PNA15-1_02675	6903_PNA200-3_01840	6904_PANS06-1_03154	6905_PNA97-1_01791	6906_PANS99-3_01305			1	1	1	1	1	1	1	1	1	1	0
bamE		Outer membrane protein assembly factor BamE precursor	10	10	1	1	6493				350	350	350	6897_PANS99-36_01658	6898_PANS99-23_03713	6899_PANS01-02_01013	6900_PANS04-02_01383	6901_PNA99-7_01445	6902_PNA15-1_03051	6903_PNA200-3_00093	6904_PANS06-1_00093	6905_PNA97-1_00631	6906_PANS99-3_01012			1	1	1	1	1	1	1	1	1	1	0
bglA		6-phospho-beta-glucosidase BglA	10	10	1	1	5325				1427	1427	1427	6897_PANS99-36_02365	6898_PANS99-23_01931	6899_PANS01-02_02044	6900_PANS04-02_03436	6901_PNA99-7_02611	6902_PNA15-1_02537	6903_PNA200-3_01963	6904_PANS06-1_03293	6905_PNA97-1_01652	6906_PANS99-3_01549			1	1	1	1	1	1	1	1	1	1	0
arsB		Arsenical pump membrane protein	10	10	1	1	417				1283	1283	1283	6897_PANS99-36_00615	6898_PANS99-23_02838	6899_PANS01-02_02544	6900_PANS04-02_00332	6901_PNA99-7_00324	6902_PNA15-1_00324	6903_PNA200-3_01137	6904_PANS06-1_01134	6905_PNA97-1_03029	6906_PANS99-3_02746			1	1	1	1	1	1	1	1	1	1	0
helD		Helicase IV	10	10	1	1	1542				2033	2033	2033	6897_PANS99-36_01268	6898_PANS99-23_02099	6899_PANS01-02_01332	6900_PANS04-02_02066	6901_PNA99-7_02779	6902_PNA15-1_02369	6903_PNA200-3_02272	6904_PANS06-1_02229	6905_PNA97-1_02329	6906_PANS99-3_02364			1	1	1	1	1	1	1	1	1	1	0
ompW		Outer membrane protein W precursor	10	10	1	1	607				632	632	632	6897_PANS99-36_01983	6898_PANS99-23_00662	6899_PANS01-02_00163	6900_PANS04-02_00528	6901_PNA99-7_00517	6902_PNA15-1_00523	6903_PNA200-3_01323	6904_PANS06-1_00950	6905_PNA97-1_02083	6906_PANS99-3_00164			1	1	1	1	1	1	1	1	1	1	0
rbn		Ribonuclease BN	10	10	1	3	64				911	911	911	6897_PANS99-36_03625	6898_PANS99-23_03475	6899_PANS01-02_04193	6900_PANS04-02_03639	6901_PNA99-7_04005	6902_PNA15-1_03783	6903_PNA200-3_04082	6904_PANS06-1_04030	6905_PNA97-1_03725	6906_PANS99-3_03956			1	1	1	1	1	1	1	1	1	1	0
group_5018		Fimbrial protein	10	10	1	1	1294				1328	1328	1328	6897_PANS99-36_04082	6898_PANS99-23_03994	6899_PANS01-02_01152	6900_PANS04-02_04066	6901_PNA99-7_04114	6902_PNA15-1_04354	6903_PNA200-3_02145	6904_PANS06-1_04138	6905_PNA97-1_04396	6906_PANS99-3_04223			1	1	1	1	1	1	1	1	1	1	0
yhdE		Maf-like protein YhdE	10	10	1	1	2203				581	581	581	6897_PANS99-36_03710	6898_PANS99-23_01470	6899_PANS01-02_02492	6900_PANS04-02_02713	6901_PNA99-7_02097	6902_PNA15-1_02946	6903_PNA200-3_01562	6904_PANS06-1_02865	6905_PNA97-1_03810	6906_PANS99-3_01040			1	1	1	1	1	1	1	1	1	1	0
nhaR		Transcriptional activator protein NhaR	10	10	1	1	1243				986	986	986	6897_PANS99-36_00003	6898_PANS99-23_04044	6899_PANS01-02_04569	6900_PANS04-02_00006	6901_PNA99-7_04651	6902_PNA15-1_04646	6903_PNA200-3_00791	6904_PANS06-1_04620	6905_PNA97-1_02687	6906_PANS99-3_04709			1	1	1	1	1	1	1	1	1	1	0
group_5021		Gluconate 2-dehydrogenase flavoprotein precursor	10	10	1	1	2626				1784	1784	1784	6897_PANS99-36_03096	6898_PANS99-23_00920	6899_PANS01-02_03104	6900_PANS04-02_01491	6901_PNA99-7_01532	6902_PNA15-1_01681	6903_PNA200-3_02858	6904_PANS06-1_01548	6905_PNA97-1_00866	6906_PANS99-3_03644			1	1	1	1	1	1	1	1	1	1	0
talB		Transaldolase B	10	10	1	1	4511				953	953	953	6897_PANS99-36_02702	6898_PANS99-23_01286	6899_PANS01-02_03321	6900_PANS04-02_01873	6901_PNA99-7_01913	6902_PNA15-1_01297	6903_PNA200-3_03072	6904_PANS06-1_01993	6905_PNA97-1_01320	6906_PANS99-3_02926			1	1	1	1	1	1	1	1	1	1	0
group_5023		regulatory protein AmpE	10	10	1	1	4433				854	854	854	6897_PANS99-36_02780	6898_PANS99-23_01364	6899_PANS01-02_03399	6900_PANS04-02_01951	6901_PNA99-7_01991	6902_PNA15-1_01219	6903_PNA200-3_03150	6904_PANS06-1_02071	6905_PNA97-1_01399	6906_PANS99-3_03004			1	1	1	1	1	1	1	1	1	1	0
yihS		Uncharacterized sugar isomerase YihS	10	10	1	1	2272				1241	1241	1241	6897_PANS99-36_03784	6898_PANS99-23_01543	6899_PANS01-02_02419	6900_PANS04-02_02786	6901_PNA99-7_02170	6902_PNA15-1_02873	6903_PNA200-3_01635	6904_PANS06-1_02938	6905_PNA97-1_03883	6906_PANS99-3_01113			1	1	1	1	1	1	1	1	1	1	0
rsmH		Ribosomal RNA small subunit methyltransferase H	10	10	1	1	4460				941	941	941	6897_PANS99-36_02753	6898_PANS99-23_01337	6899_PANS01-02_03372	6900_PANS04-02_01924	6901_PNA99-7_01964	6902_PNA15-1_01246	6903_PNA200-3_03123	6904_PANS06-1_02044	6905_PNA97-1_01372	6906_PANS99-3_02977			1	1	1	1	1	1	1	1	1	1	0
proQ		ProP effector	10	10	1	1	692				701	701	701	6897_PANS99-36_01897	6898_PANS99-23_00575	6899_PANS01-02_00252	6900_PANS04-02_00614	6901_PNA99-7_00604	6902_PNA15-1_00610	6903_PNA200-3_01410	6904_PANS06-1_00863	6905_PNA97-1_02170	6906_PANS99-3_00251			1	1	1	1	1	1	1	1	1	1	0
wbpA		UDP-N-acetyl-D-glucosamine 6-dehydrogenase	10	10	1	2	139				1259	1259	1259	6897_PANS99-36_03937	6898_PANS99-23_03797	6899_PANS01-02_03790	6900_PANS04-02_03884	6901_PNA99-7_03713	6902_PNA15-1_04026	6903_PNA200-3_03879	6904_PANS06-1_03830	6905_PNA97-1_04035	6906_PANS99-3_03781			1	1	1	1	1	1	1	1	1	1	0
glpR_1		Glycerol-3-phosphate regulon repressor	10	10	1	1	5950				770	770	770	6897_PANS99-36_03356	6898_PANS99-23_00155	6899_PANS01-02_00573	6900_PANS04-02_00926	6901_PNA99-7_00977	6902_PNA15-1_00984	6903_PNA200-3_00542	6904_PANS06-1_00556	6905_PNA97-1_00188	6906_PANS99-3_00572			1	1	1	1	1	1	1	1	1	1	0
sfsA		Sugar fermentation stimulation protein A	10	10	1	1	4399				704	704	704	6897_PANS99-36_02813	6898_PANS99-23_01397	6899_PANS01-02_03432	6900_PANS04-02_01984	6901_PNA99-7_02024	6902_PNA15-1_01186	6903_PNA200-3_03184	6904_PANS06-1_02104	6905_PNA97-1_01433	6906_PANS99-3_03037			1	1	1	1	1	1	1	1	1	1	0
[truncated: 5,968 more rows]
