# Supplementary material for: Pantoea ananatis Genetic Diversity Analysis Reveals Limited Genomic Diversity as Well as Accessory Genes Correlated with Onion Pathogenicity
Source: Front Microbiol. 2018 Feb 13;9:184. doi: 10.3389/fmicb.2018.00184 (PMC5817063; doi:10.3389/fmicb.2018.00184)
Supplement: Supplementary File 2 — ROARY 3 strain WGS Analysis. The presence of each CDS in the respective genome is listed below each labeled strain column. If a cell is blank the respective strain does not have the gene. Summation equations were used to calculate the numeric values for the Venn Diagram in Supplementary Figure 3. [file DataSheet2.XLSX]

## Sheet: VennDiagram
Gene	Non-unique Gene name	Annotation	No. isolates	No. sequences	Avg sequences per isolate	Genome Fragment	Order within Fragment	Accessory Fragment	Accessory Order with Fragment	QC	Min group size nuc	Max group size nuc	Avg group size nuc	6897_PANS99_36	6905_PNA97_1	LMG20103_04052017			LMG+PNA971	PNA 971+PANS 99-36	LMG +PNA 99-36		LMG	PNA971	PANS9936
triA		hypothetical protein	3	3	1	1	4781				218	1484	640	6897_PANS99-36_04502	6905_PNA97-1_03124	LMG20103_04120			0	0	0		0	0	0
group_106		hypothetical protein	3	3	1	1	4752				659	689	679	6897_PANS99-36_00001	6905_PNA97-1_02681	LMG20103_01614			0	0	0		0	0	0
nlhH_1		Carboxylesterase NlhH	3	3	1	1	4753				962	992	972	6897_PANS99-36_00002	6905_PNA97-1_02682	LMG20103_01615			0	0	0		0	0	0
group_108		MltA-interacting protein MipA	3	3	1	1	3977				734	761	752	6897_PANS99-36_00026	6905_PNA97-1_03139	LMG20103_04101			0	0	0		0	0	0
lip2		Lipase 2	3	3	1	1	3968				1034	1127	1096	6897_PANS99-36_00036	6905_PNA97-1_03149	LMG20103_04091			0	0	0		0	0	0
group_110		hypothetical protein	3	3	1	1	3956				401	401	401	6897_PANS99-36_00048	6905_PNA97-1_03161	LMG20103_04079			0	0	0		0	0	0
group_111		hypothetical protein	3	3	1	1	3466				146	146	146	6897_PANS99-36_00067	6905_PNA97-1_03180	LMG20103_04340			0	0	0		0	0	0
cph2_2		Phytochrome-like protein cph2	3	3	1	1	3449				1796	1796	1796	6897_PANS99-36_00084	6905_PNA97-1_03197	LMG20103_04323			0	0	0		0	0	0
group_113		hypothetical protein	3	3	1	1	3448				671	713	685	6897_PANS99-36_00085	6905_PNA97-1_03198	LMG20103_04322			0	0	0		0	0	0
rpiR_2		HTH-type transcriptional regulator RpiR	3	3	1	1	3444				746	878	834	6897_PANS99-36_00089	6905_PNA97-1_03202	LMG20103_04318			0	0	0		0	0	0
xdhA		Xanthine dehydrogenase molybdenum-binding subunit	3	3	1	1	3439				2336	2336	2336	6897_PANS99-36_00094	6905_PNA97-1_03207	LMG20103_04313			0	0	0		0	0	0
fhuC_1		Iron(3 )-hydroxamate import ATP-binding protein FhuC	3	3	1	1	3434				821	821	821	6897_PANS99-36_00099	6905_PNA97-1_03212	LMG20103_04308			0	0	0		0	0	0
group_117		hypothetical protein	3	3	1	1	3424				236	236	236	6897_PANS99-36_00110	6905_PNA97-1_03222	LMG20103_04298			0	0	0		0	0	0
group_118		SnoaL-like domain	3	3	1	1	5114				413	413	413	6897_PANS99-36_00133	6905_PNA97-1_03242	LMG20103_04276			0	0	0		0	0	0
clcA		H( )/Cl(-) exchange transporter ClcA	3	3	1	1	5131				1040	1406	1284	6897_PANS99-36_00150	6905_PNA97-1_03259	LMG20103_04258			0	0	0		0	0	0
yhfK		Uncharacterized sugar epimerase YhfK	3	3	1	1	5143				653	653	653	6897_PANS99-36_00160	6905_PNA97-1_03269	LMG20103_04225			0	0	0		0	0	0
fumA		Fumarate hydratase class I, aerobic	3	3	1	1	5144				1646	1703	1665	6897_PANS99-36_00161	6905_PNA97-1_03270	LMG20103_04224			0	0	0		0	0	0
fccA		Fumarate reductase flavoprotein subunit	3	3	1	1	5146				2777	2909	2821	6897_PANS99-36_00163	6905_PNA97-1_03272	LMG20103_04222			0	0	0		0	0	0
apbE_2		Thiamine biosynthesis lipoprotein ApbE precursor	3	3	1	1	5147				926	968	954	6897_PANS99-36_00164	6905_PNA97-1_03273	LMG20103_04221			0	0	0		0	0	0
group_124		transcriptional regulator BetI	3	3	1	1	5156				584	584	584	6897_PANS99-36_00173	6905_PNA97-1_03282	LMG20103_04212			0	0	0		0	0	0
fdhS		Fructose dehydrogenase small subunit precursor	3	3	1	1	5159				503	503	503	6897_PANS99-36_00176	6905_PNA97-1_03285	LMG20103_04209			0	0	0		0	0	0
group_126	cph2_2	Phytochrome-like protein cph2	3	3	1	1	5082				1475	1541	1519	6897_PANS99-36_00179	6905_PNA97-1_03288	LMG20103_04207			0	0	0		0	0	0
group_127		hypothetical protein	3	3	1	1	5067				407	407	407	6897_PANS99-36_00193	6905_PNA97-1_03303	LMG20103_04193			0	0	0		0	0	0
dsbD_2		Thiol:disulfide interchange protein DsbD precursor	3	3	1	1	5064				803	1235	1091	6897_PANS99-36_00196	6905_PNA97-1_03063	LMG20103_04190			0	0	0		0	0	0
group_129		Aspartate racemase	3	3	1	1	5063				488	692	624	6897_PANS99-36_00197	6905_PNA97-1_03064	LMG20103_04189			0	0	0		0	0	0
mlr_2		4-methylaminobutanoate oxidase (formaldehyde-forming)	3	3	1	1	4820				1328	1328	1328	6897_PANS99-36_00220	6905_PNA97-1_03085	LMG20103_04159			0	0	0		0	0	0
iolE_1		Inosose dehydratase	3	3	1	1	4817				824	905	878	6897_PANS99-36_00223	6905_PNA97-1_03088	LMG20103_04156			0	0	0		0	0	0
rutB_2		Peroxyureidoacrylate/ureidoacrylate amidohydrolase RutB	3	3	1	1	4799				749	749	749	6897_PANS99-36_00241	6905_PNA97-1_03106	LMG20103_04138			0	0	0		0	0	0
group_134		hypothetical protein	3	3	1	1	4796				695	695	695	6897_PANS99-36_00244	6905_PNA97-1_03109	LMG20103_04135			0	0	0		0	0	0
group_135		hypothetical protein	3	3	1	1	4789				233	233	233	6897_PANS99-36_00252	6905_PNA97-1_03116	LMG20103_04128			0	0	0		0	0	0
group_136		hypothetical protein	3	3	1	1	4788				500	500	500	6897_PANS99-36_00253	6905_PNA97-1_03117	LMG20103_04127			0	0	0		0	0	0
fhuA_3		Ferrichrome-iron receptor precursor	3	3	1	1	4647				2174	2333	2227	6897_PANS99-36_00288	6905_PNA97-1_02706	LMG20103_01634			0	0	0		0	0	0
group_138		fosfomycin resistance protein FosB	3	3	1	1	4632				437	437	437	6897_PANS99-36_00299	6905_PNA97-1_02720	LMG20103_01650			0	0	0		0	0	0
group_140		hypothetical protein	3	3	1	1	4591				296	296	296	6897_PANS99-36_00338	6905_PNA97-1_02751	LMG20103_01680			0	0	0		0	0	0
group_141		hypothetical protein	3	3	1	1	4581				122	122	122	6897_PANS99-36_00348	6905_PNA97-1_02761	LMG20103_01690			0	0	0		0	0	0
prmC		Release factor glutamine methyltransferase	3	3	1	1	4575				842	1031	905	6897_PANS99-36_00354	6905_PNA97-1_02767	LMG20103_01696			0	0	0		0	0	0
group_143		hypothetical protein	3	3	1	1	4574				293	398	363	6897_PANS99-36_00355	6905_PNA97-1_02768	LMG20103_01697			0	0	0		0	0	0
group_144		hypothetical protein	3	3	1	1	4573				809	839	819	6897_PANS99-36_00356	6905_PNA97-1_02769	LMG20103_01698			0	0	0		0	0	0
group_145		ChaC-like protein	3	3	1	1	4569				674	743	720	6897_PANS99-36_00360	6905_PNA97-1_02773	LMG20103_01702			0	0	0		0	0	0
rbsB_3		D-ribose-binding periplasmic protein precursor	3	3	1	1	4551				851	935	907	6897_PANS99-36_00378	6905_PNA97-1_02791	LMG20103_01720			0	0	0		0	0	0
rbsA_5		Ribose import ATP-binding protein RbsA	3	3	1	1	4549				1526	1526	1526	6897_PANS99-36_00380	6905_PNA97-1_02793	LMG20103_01722			0	0	0		0	0	0
group_148		putative inner membrane protein	3	3	1	1	4505				1100	1100	1100	6897_PANS99-36_00422	6905_PNA97-1_02836	LMG20103_01764			0	0	0		0	0	0
fabG_8		3-oxoacyl-[acyl-carrier-protein] reductase FabG	3	3	1	1	1619				743	1496	1005	6897_PANS99-36_01778	6905_PNA97-1_02286	LMG20103_02342			0	0	0		0	0	0
group_150		hypothetical protein	3	3	1	1	4477				434	467	456	6897_PANS99-36_00454	6905_PNA97-1_02868	LMG20103_01795			0	0	0		0	0	0
ycgF_1		Blue light- and temperature-regulated antirepressor YcgF	3	3	1	1	4469				1211	1298	1240	6897_PANS99-36_00462	6905_PNA97-1_02876	LMG20103_01803			0	0	0		0	0	0
ariR_2		Probable two-component-system connector protein AriR	3	3	1	1	4459				257	257	257	6897_PANS99-36_00472	6905_PNA97-1_02887	LMG20103_01814			0	0	0		0	0	0
group_153		hypothetical protein	3	3	1	1	4454				278	278	278	6897_PANS99-36_00478	6905_PNA97-1_02892	LMG20103_01819			0	0	0		0	0	0
hchA		Molecular chaperone Hsp31 and glyoxalase 3	3	3	1	1	4450				845	845	845	6897_PANS99-36_00482	6905_PNA97-1_02896	LMG20103_01823			0	0	0		0	0	0
rnfC		Electron transport complex protein RnfC	3	3	1	1	4431				2003	2444	2297	6897_PANS99-36_00501	6905_PNA97-1_02915	LMG20103_01842			0	0	0		0	0	0
pleD_1		Response regulator PleD	3	3	1	1	4422				1574	1574	1574	6897_PANS99-36_00510	6905_PNA97-1_02924	LMG20103_01851			0	0	0		0	0	0
group_157		DNA-binding transcriptional activator EvgA	3	3	1	1	4414				284	284	284	6897_PANS99-36_00520	6905_PNA97-1_02933	LMG20103_01859			0	0	0		0	0	0
amiD_2		N-acetylmuramoyl-L-alanine amidase AmiD precursor	3	3	1	1	4411				893	929	905	6897_PANS99-36_00521	6905_PNA97-1_02934	LMG20103_01860			0	0	0		0	0	0
group_159		hypothetical protein	3	3	1	1	4408				887	887	887	6897_PANS99-36_00524	6905_PNA97-1_02937	LMG20103_01863			0	0	0		0	0	0
yvbK		hypothetical protein	3	3	1	1	4162				221	452	367	6897_PANS99-36_02027	6905_PNA97-1_02037	LMG20103_02097			0	0	0		0	0	0
group_160		Alpha/beta hydrolase family	3	3	1	1	4405				707	707	707	6897_PANS99-36_00527	6905_PNA97-1_02940	LMG20103_01866			0	0	0		0	0	0
group_161		hypothetical protein	3	3	1	1	4400				1046	1046	1046	6897_PANS99-36_00532	6905_PNA97-1_02945	LMG20103_01871			0	0	0		0	0	0
tehB		Tellurite methyltransferase	3	3	1	1	2239				638	638	638	6897_PANS99-36_01588	6905_PNA97-1_00561	LMG20103_02912			0	0	0		0	0	0
group_1618		N-acetylglutamate synthase	3	3	1	1	2860				512	512	512	6897_PANS99-36_02240	6905_PNA97-1_01790	LMG20103_03411			0	0	0		0	0	0
group_1619		hypothetical protein	3	3	1	1	3909				815	815	815	6897_PANS99-36_04209	6905_PNA97-1_04472	LMG20103_04029			0	0	0		0	0	0
rluA_2		Ribosomal large subunit pseudouridine synthase A	3	3	1	1	4394				698	698	698	6897_PANS99-36_00538	6905_PNA97-1_02951	LMG20103_01877			0	0	0		0	0	0
hisG		ATP phosphoribosyltransferase	3	3	1	1	1828				899	899	899	6897_PANS99-36_03364	6905_PNA97-1_00196	LMG20103_02537			0	0	0		0	0	0
group_1621		prolyl-tRNA synthetase	3	3	1	1	413				464	464	464	6897_PANS99-36_02649	6905_PNA97-1_01265	LMG20103_00631			0	0	0		0	0	0
gltC_5		HTH-type transcriptional regulator GltC	3	3	1	1	3805				881	881	881	6897_PANS99-36_03678	6905_PNA97-1_03776	LMG20103_03919			0	0	0		0	0	0
murI		Glutamate racemase	3	3	1	1	3814				851	851	851	6897_PANS99-36_04289	6905_PNA97-1_04553	LMG20103_03934			0	0	0		0	0	0
cbiO		Cobalt import ATP-binding protein CbiO	3	3	1	1	380				791	791	791	6897_PANS99-36_02683	6905_PNA97-1_01300	LMG20103_00665			0	0	0		0	0	0
rutE_1		Probable malonic semialdehyde reductase RutE	3	3	1	1	4802				590	590	590	6897_PANS99-36_00238	6905_PNA97-1_03103	LMG20103_04141			0	0	0		0	0	0
glnK		Nitrogen regulatory protein P-II 2	3	3	1	1	612				338	338	338	6897_PANS99-36_00836	6905_PNA97-1_03392	LMG20103_01040			0	0	0		0	0	0
group_1627		Peptidase M16 inactive domain	3	3	1	1	3115				1508	1508	1508	6897_PANS99-36_03951	6905_PNA97-1_04048	LMG20103_00133			0	0	0		0	0	0
phnE_2		Phosphate-import permease protein PhnE	3	3	1	1	1747				854	854	854	6897_PANS99-36_03281	6905_PNA97-1_00113	LMG20103_02457			0	0	0		0	0	0
group_1629		hypothetical protein	3	3	1	1	1610				968	968	968	6897_PANS99-36_01788	6905_PNA97-1_02276	LMG20103_02333			0	0	0		0	0	0
bepE		Efflux pump membrane transporter BepE	3	3	1	1	4375				3155	3155	3155	6897_PANS99-36_00557	6905_PNA97-1_02970	LMG20103_01896			0	0	0		0	0	0
lldR_3		Putative L-lactate dehydrogenase operon regulatory protein	3	3	1	1	3724				683	683	683	6897_PANS99-36_03598	6905_PNA97-1_03696	LMG20103_03839			0	0	0		0	0	0
ruvA		Holliday junction ATP-dependent DNA helicase RuvA	3	3	1	1	1548				614	614	614	6897_PANS99-36_01854	6905_PNA97-1_02211	LMG20103_02268			0	0	0		0	0	0
group_1632		Na /Pi-cotransporter	3	3	1	1	3233				1625	1625	1625	6897_PANS99-36_03150	6905_PNA97-1_00812	LMG20103_00268			0	0	0		0	0	0
dsbA		Thiol:disulfide interchange protein DsbA precursor	3	3	1	1	3936				629	629	629	6897_PANS99-36_04183	6905_PNA97-1_04445	LMG20103_04055			0	0	0		0	0	0
nicS		HTH-type transcriptional repressor NicS	3	3	1	1	1789				638	638	638	6897_PANS99-36_03325	6905_PNA97-1_00157	LMG20103_02499			0	0	0		0	0	0
livF_2		High-affinity branched-chain amino acid transport ATP-binding protein LivF	3	3	1	1	949				722	722	722	6897_PANS99-36_01088	6905_PNA97-1_02507	LMG20103_01262			0	0	0		0	0	0
lacC		Tagatose-6-phosphate kinase	3	3	1	1	1928				938	938	938	6897_PANS99-36_03458	6905_PNA97-1_00286	LMG20103_02627			0	0	0		0	0	0
galP		Galactose-proton symporter	3	3	1	1	2611				1391	1391	1391	6897_PANS99-36_02339	6905_PNA97-1_01677	LMG20103_03298			0	0	0		0	0	0
group_1638		hypothetical protein	3	3	1	1	3787				242	242	242	6897_PANS99-36_03660	6905_PNA97-1_03758	LMG20103_03901			0	0	0		0	0	0
clpA		ATP-dependent Clp protease ATP-binding subunit ClpA	3	3	1	1	834				2276	2276	2276	6897_PANS99-36_01204	6905_PNA97-1_02391	LMG20103_01377			0	0	0		0	0	0
ptrA_1		Protease 3 precursor	3	3	1	1	4354				2261	2261	2261	6897_PANS99-36_00577	6905_PNA97-1_02990	LMG20103_01918			0	0	0		0	0	0
aspA		Aspartate ammonia-lyase	3	3	1	1	1272				1580	1580	1580	6897_PANS99-36_03004	6905_PNA97-1_01048	LMG20103_00415			0	0	0		0	0	0
group_1641		hypothetical protein	3	3	1	1	4065				446	446	446	6897_PANS99-36_01929	6905_PNA97-1_02136	LMG20103_02193			0	0	0		0	0	0
group_1642		hypothetical protein	3	3	1	1	4453				236	236	236	6897_PANS99-36_00479	6905_PNA97-1_02893	LMG20103_01820			0	0	0		0	0	0
mpl		UDP-N-acetylmuramate:L-alanyl-gamma-D-glutamyl-meso-diaminopimelate ligase	3	3	1	1	3485				1355	1355	1355	6897_PANS99-36_03776	6905_PNA97-1_03873	LMG20103_03591			0	0	0		0	0	0
phnD		Phosphate-import protein PhnD precursor	3	3	1	1	1748				929	929	929	6897_PANS99-36_03282	6905_PNA97-1_00114	LMG20103_02458			0	0	0		0	0	0
crcB		Putative fluoride ion transporter CrcB	3	3	1	1	3777				434	434	434	6897_PANS99-36_03650	6905_PNA97-1_03748	LMG20103_03891			0	0	0		0	0	0
lpxC		UDP-3-O-[3-hydroxymyristoyl] N-acetylglucosamine deacetylase	3	3	1	1	296				917	917	917	6897_PANS99-36_02767	6905_PNA97-1_01385	LMG20103_00749			0	0	0		0	0	0
group_1647		CO2 /MG2 efflux protein ApaG	3	3	1	1	339				377	377	377	6897_PANS99-36_02724	6905_PNA97-1_01342	LMG20103_00706			0	0	0		0	0	0
cheR		Chemotaxis protein methyltransferase	3	3	1	1	1571				872	872	872	6897_PANS99-36_01829	6905_PNA97-1_02236	LMG20103_02292			0	0	0		0	0	0
group_1649		putative transcriptional regulator	3	3	1	1	3093				293	293	293	6897_PANS99-36_03973	6905_PNA97-1_04071	LMG20103_00111			0	0	0		0	0	0
group_165		hypothetical protein	3	3	1	1	4345				446	467	460	6897_PANS99-36_00586	6905_PNA97-1_02999	LMG20103_01927			0	0	0		0	0	0
yijD		Inner membrane protein YijD	3	3	1	1	3817				353	353	353	6897_PANS99-36_04286	6905_PNA97-1_04550	LMG20103_03937			0	0	0		0	0	0
acrZ		Multidrug efflux pump accessory protein AcrZ	3	3	1	1	960				155	155	155	6897_PANS99-36_01076	6905_PNA97-1_02519	LMG20103_01250			0	0	0		0	0	0
leuA_3		2-isopropylmalate synthase	3	3	1	1	4360				1715	1715	1715	6897_PANS99-36_00571	6905_PNA97-1_02984	LMG20103_01912			0	0	0		0	0	0
sthA		Soluble pyridine nucleotide transhydrogenase	3	3	1	1	3819				1400	1400	1400	6897_PANS99-36_04284	6905_PNA97-1_04548	LMG20103_03939			0	0	0		0	0	0
group_1654		hypothetical protein	3	3	1	1	3938				275	275	275	6897_PANS99-36_04181	6905_PNA97-1_04443	LMG20103_04057			0	0	0		0	0	0
prmB		50S ribosomal protein L3 glutamine methyltransferase	3	3	1	1	2064				932	932	932	6897_PANS99-36_01408	6905_PNA97-1_00419	LMG20103_02761			0	0	0		0	0	0
fabZ		3-hydroxyacyl-[acyl-carrier-protein] dehydratase FabZ	3	3	1	1	217				455	455	455	6897_PANS99-36_02845	6905_PNA97-1_01464	LMG20103_00827			0	0	0		0	0	0
pabA		Aminodeoxychorismate synthase component 2	3	3	1	1	3637				575	575	575	6897_PANS99-36_03512	6905_PNA97-1_03609	LMG20103_03752			0	0	0		0	0	0
comEA		ComE operon protein 1	3	3	1	1	605				323	323	323	6897_PANS99-36_00829	6905_PNA97-1_03399	LMG20103_01033			0	0	0		0	0	0
gmhA		Phosphoheptose isomerase	3	3	1	1	143				578	578	578	6897_PANS99-36_00707	6905_PNA97-1_03524	LMG20103_00908			0	0	0		0	0	0
rbsK_5		Ribokinase	3	3	1	1	4335				857	857	857	6897_PANS99-36_00597	6905_PNA97-1_03010	LMG20103_01938			0	0	0		0	0	0
group_1660		hypothetical protein	3	3	1	1	1062				317	317	317	6897_PANS99-36_00963	6905_PNA97-1_02632	LMG20103_01137			0	0	0		0	0	0
group_1661		hypothetical protein	3	3	1	1	2593				326	326	326	6897_PANS99-36_02321	6905_PNA97-1_01695	LMG20103_03316			0	0	0		0	0	0
ddpF_1		Probable D,D-dipeptide transport ATP-binding protein DdpF	3	3	1	1	2416				683	683	683	6897_PANS99-36_01738	6905_PNA97-1_00761	LMG20103_03058			0	0	0		0	0	0
zwf_1		Glucose-6-phosphate 1-dehydrogenase	3	3	1	1	1538				1475	1475	1475	6897_PANS99-36_01864	6905_PNA97-1_02201	LMG20103_02258			0	0	0		0	0	0
ydfH_2		Uncharacterized HTH-type transcriptional regulator YdfH	3	3	1	1	376				701	701	701	6897_PANS99-36_02687	6905_PNA97-1_01304	LMG20103_00669			0	0	0		0	0	0
tlyC_2		Hemolysin C	3	3	1	1	1397				1286	1286	1286	6897_PANS99-36_02488	6905_PNA97-1_01501	LMG20103_03107			0	0	0		0	0	0
group_1666		Spore Coat Protein U domain	3	3	1	1	2849				566	566	566	6897_PANS99-36_02231	6905_PNA97-1_01800	LMG20103_03420			0	0	0		0	0	0
group_1667		WLM domain	3	3	1	1	2714				503	503	503	6897_PANS99-36_03830	6905_PNA97-1_03927	LMG20103_03538			0	0	0		0	0	0
fabF_1		3-oxoacyl-[acyl-carrier-protein] synthase 2	3	3	1	1	468				1169	1169	1169	6897_PANS99-36_02602	6905_PNA97-1_01217	LMG20103_00580			0	0	0		0	0	0
tusB		Protein TusB	3	3	1	1	3613				287	287	287	6897_PANS99-36_03488	6905_PNA97-1_03585	LMG20103_03728			0	0	0		0	0	0
ybjG_2		Putative undecaprenyl-diphosphatase YbjG	3	3	1	1	4332				614	614	614	6897_PANS99-36_00600	6905_PNA97-1_03013	LMG20103_01941			0	0	0		0	0	0
group_1670		hypothetical protein	3	3	1	1	3322				434	434	434	6897_PANS99-36_03060	6905_PNA97-1_00902	LMG20103_00359			0	0	0		0	0	0
trmL		tRNA (cytidine(34)-2'-O)-methyltransferase	3	3	1	1	3857				473	473	473	6897_PANS99-36_04247	6905_PNA97-1_04510	LMG20103_03977			0	0	0		0	0	0
trg_4		Methyl-accepting chemotaxis protein III	3	3	1	1	3311				1436	1436	1436	6897_PANS99-36_03071	6905_PNA97-1_00891	LMG20103_00348			0	0	0		0	0	0
uspE		Universal stress protein E	3	3	1	1	4198				953	953	953	6897_PANS99-36_02063	6905_PNA97-1_02001	LMG20103_02061			0	0	0		0	0	0
group_1674		putative dehydrogenase	3	3	1	1	2807				425	425	425	6897_PANS99-36_02189	6905_PNA97-1_01842	LMG20103_03461			0	0	0		0	0	0
yccX		Acylphosphatase	3	3	1	1	763				278	278	278	6897_PANS99-36_01274	6905_PNA97-1_02322	LMG20103_01445			0	0	0		0	0	0
mntP		Probable manganese efflux pump MntP	3	3	1	1	3786				608	608	608	6897_PANS99-36_03659	6905_PNA97-1_03757	LMG20103_03900			0	0	0		0	0	0
rpmI		50S ribosomal protein L35	3	3	1	1	4519				197	197	197	6897_PANS99-36_00408	6905_PNA97-1_02822	LMG20103_01750			0	0	0		0	0	0
grxC		Glutaredoxin-3	3	3	1	1	3861				254	254	254	6897_PANS99-36_04243	6905_PNA97-1_04506	LMG20103_03981			0	0	0		0	0	0
ssuA_1		Putative aliphatic sulfonates-binding protein precursor	3	3	1	1	790				953	953	953	6897_PANS99-36_01247	6905_PNA97-1_02348	LMG20103_01419			0	0	0		0	0	0
phoP_1		Transcriptional regulatory protein PhoP	3	3	1	1	4329				671	671	671	6897_PANS99-36_00602	6905_PNA97-1_03015	LMG20103_01943			0	0	0		0	0	0
group_1680		Rho-binding antiterminator	3	3	1	1	207				260	260	260	6897_PANS99-36_02855	6905_PNA97-1_01474	LMG20103_00837			0	0	0		0	0	0
group_1681		hypothetical protein	3	3	1	1	411				236	236	236	6897_PANS99-36_02651	6905_PNA97-1_01267	LMG20103_00633			0	0	0		0	0	0
gntU		Low-affinity gluconate transporter	3	3	1	1	3684				1340	1340	1340	6897_PANS99-36_03559	6905_PNA97-1_03656	LMG20103_03799			0	0	0		0	0	0
group_1683		Glyoxalase/Bleomycin resistance protein/Dioxygenase superfamily	3	3	1	1	4613				395	395	395	6897_PANS99-36_00316	6905_PNA97-1_02731	LMG20103_01661			0	0	0		0	0	0
ywrO		General stress protein 14	3	3	1	1	3622				551	551	551	6897_PANS99-36_03497	6905_PNA97-1_03594	LMG20103_03737			0	0	0		0	0	0
flhC		Flagellar transcriptional regulator FlhC	3	3	1	1	1579				578	578	578	6897_PANS99-36_01821	6905_PNA97-1_02243	LMG20103_02299			0	0	0		0	0	0
comR_1		HTH-type transcriptional repressor ComR	3	3	1	1	4449				554	554	554	6897_PANS99-36_00483	6905_PNA97-1_02897	LMG20103_01824			0	0	0		0	0	0
ndhC		NAD(P)H-quinone oxidoreductase subunit 3	3	3	1	1	2009				443	443	443	6897_PANS99-36_01354	6905_PNA97-1_00365	LMG20103_02709			0	0	0		0	0	0
acrA		Multidrug efflux pump subunit AcrA precursor	3	3	1	1	626				1205	1205	1205	6897_PANS99-36_00850	6905_PNA97-1_03378	LMG20103_01054			0	0	0		0	0	0
pfkA_1		6-phosphofructokinase	3	3	1	1	4352				980	980	980	6897_PANS99-36_00579	6905_PNA97-1_02992	LMG20103_01920			0	0	0		0	0	0
group_169		hypothetical protein	3	3	1	1	4325				386	386	386	6897_PANS99-36_00606	6905_PNA97-1_03019	LMG20103_01947			0	0	0		0	0	0
apaH		Bis(5'-nucleosyl)-tetraphosphatase, symmetrical	3	3	1	1	340				857	857	857	6897_PANS99-36_02723	6905_PNA97-1_01341	LMG20103_00705			0	0	0		0	0	0
group_1691		Cupin domain	3	3	1	1	2864				602	602	602	6897_PANS99-36_02244	6905_PNA97-1_01786	LMG20103_03407			0	0	0		0	0	0
group_1692		hypothetical protein	3	3	1	1	3566			Hypothetical protein with no hits to refseq/uniprot/clusters/cdd/tigrfams/pfam overlapping another protein with hits	257	257	257	6897_PANS99-36_04438	6905_PNA97-1_04645	LMG20103_03680			0	0	0		0	0	0
group_1693		hypothetical protein	3	3	1	1	196				791	791	791	6897_PANS99-36_00653	6905_PNA97-1_03578	LMG20103_00854			0	0	0		0	0	0
glvR_2		HTH-type transcriptional regulator GlvR	3	3	1	1	2639				719	719	719	6897_PANS99-36_02366	6905_PNA97-1_01650	LMG20103_03271			0	0	0		0	0	0
yciB		Probable intracellular septation protein A	3	3	1	1	4115				539	539	539	6897_PANS99-36_01980	6905_PNA97-1_02084	LMG20103_02143			0	0	0		0	0	0
mdfA_1		Multidrug transporter MdfA	3	3	1	1	383				1232	1232	1232	6897_PANS99-36_02680	6905_PNA97-1_01297	LMG20103_00662			0	0	0		0	0	0
ybaB		Nucleoid-associated protein YbaB	3	3	1	1	633				329	329	329	6897_PANS99-36_00857	6905_PNA97-1_03371	LMG20103_01061			0	0	0		0	0	0
allS_4		HTH-type transcriptional activator AllS	3	3	1	1	2684				923	923	923	6897_PANS99-36_03799	6905_PNA97-1_03896	LMG20103_03568			0	0	0		0	0	0
group_1699		hypothetical protein	3	3	1	1	1077				692	692	692	6897_PANS99-36_00937	6905_PNA97-1_02645	LMG20103_01124			0	0	0		0	0	0
arsC_1		Arsenate reductase	3	3	1	1	4317				428	428	428	6897_PANS99-36_00614	6905_PNA97-1_03027	LMG20103_01955			0	0	0		0	0	0
crtE		Geranylgeranyl diphosphate synthase	3	3	1	1	5124				908	908	908	6897_PANS99-36_00143	6905_PNA97-1_03252	LMG20103_04266			0	0	0		0	0	0
fabG_2		3-oxoacyl-[acyl-carrier-protein] reductase FabG	3	3	1	1	4552				794	794	794	6897_PANS99-36_00377	6905_PNA97-1_02790	LMG20103_01719			0	0	0		0	0	0
pgi		Glucose-6-phosphate isomerase	3	3	1	1	3230				1646	1646	1646	6897_PANS99-36_03153	6905_PNA97-1_00809	LMG20103_00265			0	0	0		0	0	0
group_1703		hypothetical protein	3	3	1	1	3515				200	200	200	6897_PANS99-36_03745	6905_PNA97-1_03842	LMG20103_03621			0	0	0		0	0	0
group_1704		hypothetical protein	3	3	1	1	3690				287	287	287	6897_PANS99-36_03565	6905_PNA97-1_03662	LMG20103_03805			0	0	0		0	0	0
serA_2		D-3-phosphoglycerate dehydrogenase	3	3	1	1	2626				1238	1238	1238	6897_PANS99-36_02354	6905_PNA97-1_01662	LMG20103_03283			0	0	0		0	0	0
ansA		L-asparaginase 1	3	3	1	1	4084				1013	1013	1013	6897_PANS99-36_01948	6905_PNA97-1_02117	LMG20103_02174			0	0	0		0	0	0
group_1707		hypothetical protein	3	3	1	1	368				506	506	506	6897_PANS99-36_02695	6905_PNA97-1_01312	LMG20103_00676			0	0	0		0	0	0
lspA		Lipoprotein signal peptidase	3	3	1	1	351				503	503	503	6897_PANS99-36_02712	6905_PNA97-1_01329	LMG20103_00693			0	0	0		0	0	0
rsmC		Ribosomal RNA small subunit methyltransferase C	3	3	1	1	410				1031	1031	1031	6897_PANS99-36_02655	6905_PNA97-1_01271	LMG20103_00637			0	0	0		0	0	0
aseR		HTH-type transcriptional repressor AseR	3	3	1	1	4315				353	353	353	6897_PANS99-36_00616	6905_PNA97-1_03029	LMG20103_01957			0	0	0		0	0	0
osmB		Osmotically-inducible lipoprotein B precursor	3	3	1	1	4144				215	215	215	6897_PANS99-36_02009	6905_PNA97-1_02055	LMG20103_02115			0	0	0		0	0	0
pspG		Phage shock protein G	3	3	1	1	3246				266	266	266	6897_PANS99-36_03137	6905_PNA97-1_00825	LMG20103_00281			0	0	0		0	0	0
avtA		Valine--pyruvate aminotransferase	3	3	1	1	3056				1250	1250	1250	6897_PANS99-36_04009	6905_PNA97-1_04106	LMG20103_00076			0	0	0		0	0	0
ispG		4-hydroxy-3-methylbut-2-en-1-yl diphosphate synthase	3	3	1	1	2259				1121	1121	1121	6897_PANS99-36_01608	6905_PNA97-1_00581	LMG20103_02934			0	0	0		0	0	0
malK_2		Maltose/maltodextrin import ATP-binding protein MalK	3	3	1	1	4297				1109	1109	1109	6897_PANS99-36_00633	6905_PNA97-1_03046	LMG20103_01974			0	0	0		0	0	0
rhtC_2		Threonine efflux protein	3	3	1	1	5080				632	632	632	6897_PANS99-36_00181	6905_PNA97-1_03290	LMG20103_04205			0	0	0		0	0	0
fldA		Flavodoxin	3	3	1	1	1013				530	530	530	6897_PANS99-36_01019	6905_PNA97-1_02576	LMG20103_01193			0	0	0		0	0	0
ycgR		Flagellar brake protein YcgR	3	3	1	1	4739				734	734	734	6897_PANS99-36_04051	6905_PNA97-1_04427	LMG20103_01601			0	0	0		0	0	0
group_1718		hypothetical protein	3	3	1	1	3758				1103	1103	1103	6897_PANS99-36_03632	6905_PNA97-1_03730	LMG20103_03873			0	0	0		0	0	0
group_1719		hypothetical protein	3	3	1	1	4523				170	170	170	6897_PANS99-36_00404	6905_PNA97-1_02818	LMG20103_01746			0	0	0		0	0	0
group_172		hypothetical protein	3	3	1	1	4311				455	455	455	6897_PANS99-36_00620	6905_PNA97-1_03033	LMG20103_01961			0	0	0		0	0	0
ftnA		Ferritin-1	3	3	1	1	2873				506	506	506	6897_PANS99-36_02253	6905_PNA97-1_01777	LMG20103_03398			0	0	0		0	0	0
tdh		L-threonine 3-dehydrogenase	3	3	1	1	3865				1034	1034	1034	6897_PANS99-36_04239	6905_PNA97-1_04502	LMG20103_03985			0	0	0		0	0	0
csrA		Carbon storage regulator	3	3	1	1	1392				185	185	185	6897_PANS99-36_02475	6905_PNA97-1_01513	LMG20103_03118			0	0	0		0	0	0
ribH2		6,7-dimethyl-8-ribityllumazine synthase 2	3	3	1	1	3953				434	434	434	6897_PANS99-36_00051	6905_PNA97-1_03164	LMG20103_04076			0	0	0		0	0	0
nlpD		Murein hydrolase activator NlpD precursor	3	3	1	1	1380				1115	1115	1115	6897_PANS99-36_02463	6905_PNA97-1_01554	LMG20103_03130			0	0	0		0	0	0
group_1725		hypothetical protein	3	3	1	1	3430				287	287	287	6897_PANS99-36_00103	6905_PNA97-1_03216	LMG20103_04304			0	0	0		0	0	0
group_1726		hypothetical protein	3	3	1	1	1312				1211	1211	1211	6897_PANS99-36_02282	6905_PNA97-1_01734	LMG20103_03355			0	0	0		0	0	0
group_1727		hypothetical protein	3	3	1	1	2553				395	395	395	6897_PANS99-36_02410	6905_PNA97-1_01606	LMG20103_03183			0	0	0		0	0	0
group_1728		hypothetical protein	3	3	1	1	1076				167	167	167	6897_PANS99-36_00938	6905_PNA97-1_02644	LMG20103_01125			0	0	0		0	0	0
ydaM_2		Probable diguanylate cyclase YdaM	3	3	1	1	1304				959	959	959	6897_PANS99-36_02290	6905_PNA97-1_01726	LMG20103_03347			0	0	0		0	0	0
group_173		hypothetical protein	3	3	1	1	4307				392	392	392	6897_PANS99-36_00623	6905_PNA97-1_03036	LMG20103_01964			0	0	0		0	0	0
coaD		Phosphopantetheine adenylyltransferase	3	3	1	1	3881				479	479	479	6897_PANS99-36_04223	6905_PNA97-1_04486	LMG20103_04001			0	0	0		0	0	0
lpoB		Penicillin-binding protein activator LpoB precursor	3	3	1	1	4679				596	596	596	6897_PANS99-36_04107	6905_PNA97-1_04369	LMG20103_01544			0	0	0		0	0	0
rpmC		50S ribosomal protein L29	3	3	1	1	3596				191	191	191	6897_PANS99-36_04407	6905_PNA97-1_04614	LMG20103_03711			0	0	0		0	0	0
mepS_3		Murein DD-endopeptidase MepS/Murein LD-carboxypeptidase precursor	3	3	1	1	1939				569	569	569	6897_PANS99-36_03468	6905_PNA97-1_00296	LMG20103_02637			0	0	0		0	0	0
msuD		Methanesulfonate monooxygenase	3	3	1	1	1590				1172	1172	1172	6897_PANS99-36_01808	6905_PNA97-1_02256	LMG20103_02312			0	0	0		0	0	0
rimP		Ribosome maturation factor RimP	3	3	1	1	1217				431	431	431	6897_PANS99-36_02947	6905_PNA97-1_01105	LMG20103_00472			0	0	0		0	0	0
gntZ		6-phosphogluconate dehydrogenase, NAD( )-dependent, decarboxylating	3	3	1	1	4784				1004	1004	1004	6897_PANS99-36_00257	6905_PNA97-1_03121	LMG20103_04123			0	0	0		0	0	0
yfaY		NMN amidohydrolase-like protein YfaY	3	3	1	1	1992				1196	1196	1196	6897_PANS99-36_01337	6905_PNA97-1_00348	LMG20103_02692			0	0	0		0	0	0
recX		Regulatory protein RecX	3	3	1	1	1390				512	512	512	6897_PANS99-36_02473	6905_PNA97-1_01515	LMG20103_03120			0	0	0		0	0	0
yfiC		tRNA1(Val) (adenine(37)-N6)-methyltransferase	3	3	1	1	2304				749	749	749	6897_PANS99-36_01651	6905_PNA97-1_00624	LMG20103_02977			0	0	0		0	0	0
djlA		DnaJ-like protein DjlA	3	3	1	1	334				815	815	815	6897_PANS99-36_02729	6905_PNA97-1_01347	LMG20103_00711			0	0	0		0	0	0
ygdR_2		Uncharacterized lipoprotein YgdR precursor	3	3	1	1	4444				233	233	233	6897_PANS99-36_00488	6905_PNA97-1_02902	LMG20103_01829			0	0	0		0	0	0
group_1742		topology modulation protein	3	3	1	1	3354				539	539	539	6897_PANS99-36_03028	6905_PNA97-1_00934	LMG20103_00391			0	0	0		0	0	0
group_1743		SnoaL-like polyketide cyclase	3	3	1	1	3154				470	470	470	6897_PANS99-36_03909	6905_PNA97-1_04005	LMG20103_00177			0	0	0		0	0	0
exbD_1		Biopolymer transport protein ExbD	3	3	1	1	981				428	428	428	6897_PANS99-36_01052	6905_PNA97-1_02543	LMG20103_01226			0	0	0		0	0	0
oxyR_1		Hydrogen peroxide-inducible genes activator	3	3	1	1	1778				917	917	917	6897_PANS99-36_03312	6905_PNA97-1_00144	LMG20103_02488			0	0	0		0	0	0
serB_2		Phosphoserine phosphatase	3	3	1	1	864				656	656	656	6897_PANS99-36_01174	6905_PNA97-1_02421	LMG20103_01347			0	0	0		0	0	0
group_1747		FaeA-like protein	3	3	1	1	2408				254	254	254	6897_PANS99-36_01730	6905_PNA97-1_00753	LMG20103_03050			0	0	0		0	0	0
tsaD		tRNA N6-adenosine threonylcarbamoyltransferase	3	3	1	1	2791				1013	1013	1013	6897_PANS99-36_02173	6905_PNA97-1_01858	LMG20103_03477			0	0	0		0	0	0
rhaS_2		HTH-type transcriptional activator RhaS	3	3	1	1	2825				908	908	908	6897_PANS99-36_02207	6905_PNA97-1_01824	LMG20103_03444			0	0	0		0	0	0
group_175		maltose regulon periplasmic protein	3	3	1	1	4295				920	920	920	6897_PANS99-36_00635	6905_PNA97-1_03048	LMG20103_01976			0	0	0		0	0	0
pgk		Phosphoglycerate kinase	3	3	1	1	2618				1163	1163	1163	6897_PANS99-36_02346	6905_PNA97-1_01670	LMG20103_03291			0	0	0		0	0	0
cdsA		Phosphatidate cytidylyltransferase	3	3	1	1	222				857	857	857	6897_PANS99-36_02840	6905_PNA97-1_01459	LMG20103_00822			0	0	0		0	0	0
group_1752		hypothetical protein	3	3	1	1	2735				197	197	197	6897_PANS99-36_03851	6905_PNA97-1_03948	LMG20103_03518			0	0	0		0	0	0
group_1753		hypothetical protein	3	3	1	1	4397				539	539	539	6897_PANS99-36_00535	6905_PNA97-1_02948	LMG20103_01874			0	0	0		0	0	0
dhaL		PTS-dependent dihydroxyacetone kinase, ADP-binding subunit DhaL	3	3	1	1	113				632	632	632	6897_PANS99-36_00734	6905_PNA97-1_03497	LMG20103_00935			0	0	0		0	0	0
group_1755		putative inner membrane protein	3	3	1	1	1061				1193	1193	1193	6897_PANS99-36_00964	6905_PNA97-1_02631	LMG20103_01138			0	0	0		0	0	0
cybC		Soluble cytochrome b562 precursor	3	3	1	1	3482				386	386	386	6897_PANS99-36_03779	6905_PNA97-1_03876	LMG20103_03588			0	0	0		0	0	0
rnfB		Electron transport complex protein rnfB	3	3	1	1	4430				578	578	578	6897_PANS99-36_00502	6905_PNA97-1_02916	LMG20103_01843			0	0	0		0	0	0
axeA1_2		Acetylxylan esterase precursor	3	3	1	1	3761				935	935	935	6897_PANS99-36_03635	6905_PNA97-1_03733	LMG20103_03876			0	0	0		0	0	0
queG		Epoxyqueuosine reductase	3	3	1	1	3525				977	977	977	6897_PANS99-36_03734	6905_PNA97-1_03831	LMG20103_03632			0	0	0		0	0	0
group_176		Acetyltransferase (GNAT) family	3	3	1	1	4288				437	437	437	6897_PANS99-36_00642	6905_PNA97-1_03055	LMG20103_01983			0	0	0		0	0	0
group_1760		(3R)-hydroxymyristoyl-ACP dehydratase	3	3	1	1	467				476	476	476	6897_PANS99-36_02603	6905_PNA97-1_01218	LMG20103_00581			0	0	0		0	0	0
group_1761		Cupin domain	3	3	1	1	3944				338	338	338	6897_PANS99-36_00060	6905_PNA97-1_03173	LMG20103_04067			0	0	0		0	0	0
mtfA		Protein MtfA	3	3	1	1	1676				767	767	767	6897_PANS99-36_03214	6905_PNA97-1_00043	LMG20103_02396			0	0	0		0	0	0
ygdH		LOG family protein YgdH	3	3	1	1	2550				1364	1364	1364	6897_PANS99-36_02413	6905_PNA97-1_01603	LMG20103_03180			0	0	0		0	0	0
dmlR_14		HTH-type transcriptional regulator DmlR	3	3	1	1	3794				899	899	899	6897_PANS99-36_03667	6905_PNA97-1_03765	LMG20103_03908			0	0	0		0	0	0
exbD_3		Biopolymer transport protein ExbD	3	3	1	1	2843				422	422	422	6897_PANS99-36_02225	6905_PNA97-1_01806	LMG20103_03426			0	0	0		0	0	0
nuoN		NADH-quinone oxidoreductase subunit N	3	3	1	1	1997				1457	1457	1457	6897_PANS99-36_01342	6905_PNA97-1_00353	LMG20103_02697			0	0	0		0	0	0
queD		6-carboxy-5,6,7,8-tetrahydropterin synthase	3	3	1	1	2524				359	359	359	6897_PANS99-36_02438	6905_PNA97-1_01579	LMG20103_03155			0	0	0		0	0	0
group_1768		Gene 25-like lysozyme	3	3	1	1	2757				350	350	350	6897_PANS99-36_03873	6905_PNA97-1_03969	LMG20103_03497			0	0	0		0	0	0
dgkA		Diacylglycerol kinase	3	3	1	1	3239				368	368	368	6897_PANS99-36_03144	6905_PNA97-1_00818	LMG20103_00274			0	0	0		0	0	0
group_177		hypothetical protein	3	3	1	1	4286				164	164	164	6897_PANS99-36_00644	6905_PNA97-1_03057	LMG20103_01985			0	0	0		0	0	0
xecA1		2-hydroxypropyl-CoM lyase	3	3	1	1	4609				1031	1031	1031	6897_PANS99-36_00320	6905_PNA97-1_02734	LMG20103_01665			0	0	0		0	0	0
otsA_2		Alpha,alpha-trehalose-phosphate synthase [UDP-forming]	3	3	1	1	1581				1436	1436	1436	6897_PANS99-36_01819	6905_PNA97-1_02245	LMG20103_02301			0	0	0		0	0	0
ntrC		Nitrogen assimilation regulatory protein	3	3	1	1	3931				1409	1409	1409	6897_PANS99-36_04188	6905_PNA97-1_04450	LMG20103_04050			0	0	0		0	0	0
group_1773		ribosome-associated protein	3	3	1	1	662				212	212	212	6897_PANS99-36_00886	6905_PNA97-1_03343	LMG20103_01089			0	0	0		0	0	0
cpxA_1		Sensor protein CpxA	3	3	1	1	2170				1352	1352	1352	6897_PANS99-36_01519	6905_PNA97-1_00492	LMG20103_02844			0	0	0		0	0	0
ulaB		Ascorbate-specific phosphotransferase enzyme IIB component	3	3	1	1	2596				269	269	269	6897_PANS99-36_02324	6905_PNA97-1_01692	LMG20103_03313			0	0	0		0	0	0
acpP_2		Acyl carrier protein	3	3	1	1	4668				236	236	236	6897_PANS99-36_04118	6905_PNA97-1_04358	LMG20103_01533			0	0	0		0	0	0
group_1777		hypothetical protein	3	3	1	1	194				161	161	161	6897_PANS99-36_00655	6905_PNA97-1_03576	LMG20103_00856			0	0	0		0	0	0
dapA_2		4-hydroxy-tetrahydrodipicolinate synthase	3	3	1	1	4648				893	893	893	6897_PANS99-36_00287	6905_PNA97-1_02705	LMG20103_01633			0	0	0		0	0	0
group_1779		Stress-induced bacterial acidophilic repeat motif	3	3	1	1	4462				176	176	176	6897_PANS99-36_00470	6905_PNA97-1_02884	LMG20103_01811			0	0	0		0	0	0
wzb		Low molecular weight protein-tyrosine-phosphatase wzb	3	3	1	1	1872				434	434	434	6897_PANS99-36_03401	6905_PNA97-1_00229	LMG20103_02573			0	0	0		0	0	0
rstB		Sensor protein RstB	3	3	1	1	4191				1301	1301	1301	6897_PANS99-36_02056	6905_PNA97-1_02008	LMG20103_02068			0	0	0		0	0	0
tsr_6		Methyl-accepting chemotaxis protein I	3	3	1	1	3972				1658	1658	1658	6897_PANS99-36_00031	6905_PNA97-1_03144	LMG20103_04096			0	0	0		0	0	0
rplK		50S ribosomal protein L11	3	3	1	1	3194				428	428	428	6897_PANS99-36_04458	6905_PNA97-1_04649	LMG20103_00225			0	0	0		0	0	0
ybaN		Inner membrane protein YbaN	3	3	1	1	630				389	389	389	6897_PANS99-36_00854	6905_PNA97-1_03374	LMG20103_01058			0	0	0		0	0	0
rng_1		Ribonuclease G	3	3	1	1	3545				1469	1469	1469	6897_PANS99-36_03711	6905_PNA97-1_03809	LMG20103_03653			0	0	0		0	0	0
fucA		L-fuculose phosphate aldolase	3	3	1	1	1817				626	626	626	6897_PANS99-36_03353	6905_PNA97-1_00185	LMG20103_02526			0	0	0		0	0	0
rimO		Ribosomal protein S12 methylthiotransferase RimO	3	3	1	1	867				1328	1328	1328	6897_PANS99-36_01171	6905_PNA97-1_02424	LMG20103_01344			0	0	0		0	0	0
rpmE		50S ribosomal protein L31	3	3	1	1	3833				215	215	215	6897_PANS99-36_04271	6905_PNA97-1_04534	LMG20103_03953			0	0	0		0	0	0
group_1789		hypothetical protein	3	3	1	1	1805				830	830	830	6897_PANS99-36_03341	6905_PNA97-1_00173	LMG20103_02514			0	0	0		0	0	0
argE_1		Acetylornithine deacetylase	3	3	1	1	168				1169	1169	1169	6897_PANS99-36_00682	6905_PNA97-1_03549	LMG20103_00883			0	0	0		0	0	0
puuR_3		HTH-type transcriptional regulator PuuR	3	3	1	1	4821				605	605	605	6897_PANS99-36_00219	6905_PNA97-1_03084	LMG20103_04160			0	0	0		0	0	0
narL		Nitrate/nitrite response regulator protein NarL	3	3	1	1	2202				632	632	632	6897_PANS99-36_01551	6905_PNA97-1_00524	LMG20103_02875			0	0	0		0	0	0
yciS		Inner membrane protein YciS	3	3	1	1	4140				311	311	311	6897_PANS99-36_02005	6905_PNA97-1_02059	LMG20103_02119			0	0	0		0	0	0
mutH		DNA mismatch repair protein MutH	3	3	1	1	2576				677	677	677	6897_PANS99-36_02385	6905_PNA97-1_01631	LMG20103_03208			0	0	0		0	0	0
yabI		Inner membrane protein YabI	3	3	1	1	330				764	764	764	6897_PANS99-36_02733	6905_PNA97-1_01351	LMG20103_00715			0	0	0		0	0	0
rlmE		Ribosomal RNA large subunit methyltransferase E	3	3	1	1	1222				629	629	629	6897_PANS99-36_02954	6905_PNA97-1_01098	LMG20103_00465			0	0	0		0	0	0
group_1796		preprotein translocase subunit SecD	3	3	1	1	570				1814	1814	1814	6897_PANS99-36_00794	6905_PNA97-1_03434	LMG20103_00998			0	0	0		0	0	0
mtsA		Metal ABC transporter substrate-binding lipoprotein precursor	3	3	1	1	622				878	878	878	6897_PANS99-36_00846	6905_PNA97-1_03382	LMG20103_01050			0	0	0		0	0	0
group_1798		hypothetical protein	3	3	1	1	4458				224	224	224	6897_PANS99-36_00473	6905_PNA97-1_02888	LMG20103_01815			0	0	0		0	0	0
group_1799		hypothetical protein	3	3	1	1	4179				275	275	275	6897_PANS99-36_02046	6905_PNA97-1_02019	LMG20103_02079			0	0	0		0	0	0
fdhL		Fructose dehydrogenase large subunit	3	3	1	1	5160				1604	2954	2054	6897_PANS99-36_00177	6905_PNA97-1_03286	LMG20103_04208			0	0	0		0	0	0
uao		Uric acid degradation bifunctional protein	3	3	1	1	154				494	494	494	6897_PANS99-36_00696	6905_PNA97-1_03535	LMG20103_00897			0	0	0		0	0	0
rsuA		Ribosomal small subunit pseudouridine synthase A	3	3	1	1	1948				719	719	719	6897_PANS99-36_03477	6905_PNA97-1_00305	LMG20103_02646			0	0	0		0	0	0
rpsN		30S ribosomal protein S14	3	3	1	1	3591				305	305	305	6897_PANS99-36_04412	6905_PNA97-1_04619	LMG20103_03706			0	0	0		0	0	0
fabB		3-oxoacyl-[acyl-carrier-protein] synthase 1	3	3	1	1	2057				1220	1220	1220	6897_PANS99-36_01401	6905_PNA97-1_00412	LMG20103_02754			0	0	0		0	0	0
radA		DNA repair protein RadA homolog	3	3	1	1	403				1382	1382	1382	6897_PANS99-36_02661	6905_PNA97-1_01278	LMG20103_00643			0	0	0		0	0	0
glnM_2		Probable glutamine ABC transporter permease protein GlnM	3	3	1	1	1030				740	740	740	6897_PANS99-36_00995	6905_PNA97-1_02600	LMG20103_01169			0	0	0		0	0	0
prc		Tail-specific protease precursor	3	3	1	1	4034				2045	2045	2045	6897_PANS99-36_01898	6905_PNA97-1_02167	LMG20103_02224			0	0	0		0	0	0
glcR		HTH-type transcriptional repressor GlcR	3	3	1	1	3451				770	770	770	6897_PANS99-36_00082	6905_PNA97-1_03195	LMG20103_04325			0	0	0		0	0	0
degP		Periplasmic serine endoprotease DegP precursor	3	3	1	1	235				1454	1454	1454	6897_PANS99-36_02827	6905_PNA97-1_01446	LMG20103_00809			0	0	0		0	0	0
motA		Motility protein A	3	3	1	1	1578				887	887	887	6897_PANS99-36_01822	6905_PNA97-1_02242	LMG20103_02298			0	0	0		0	0	0
group_1809		hypothetical protein	3	3	1	1	3034				188	188	188	6897_PANS99-36_04032	6905_PNA97-1_04129	LMG20103_00053			0	0	0		0	0	0
syrM1_2		HTH-type transcriptional regulator SyrM 1	3	3	1	1	100				893	902	899	6897_PANS99-36_00739	6905_PNA97-1_03488	LMG20103_00943			0	0	0		0	0	0
group_1810		YfcL protein	3	3	1	1	2059				281	281	281	6897_PANS99-36_01403	6905_PNA97-1_00414	LMG20103_02756			0	0	0		0	0	0
map_1		Methionine aminopeptidase	3	3	1	1	229				794	794	794	6897_PANS99-36_02833	6905_PNA97-1_01452	LMG20103_00815			0	0	0		0	0	0
group_1812	cynR_7	HTH-type transcriptional regulator CynR	3	3	1	1	4814				917	917	917	6897_PANS99-36_00226	6905_PNA97-1_03091	LMG20103_04153			0	0	0		0	0	0
group_1813		potassium transport protein Kup	3	3	1	1	4249				1868	1868	1868	6897_PANS99-36_02114	6905_PNA97-1_01950	LMG20103_02011			0	0	0		0	0	0
chbA_1		N,N'-diacetylchitobiose-specific phosphotransferase enzyme IIA component	3	3	1	1	81				314	314	314	6897_PANS99-36_00759	6905_PNA97-1_03468	LMG20103_00963			0	0	0		0	0	0
hisM		Histidine transport system permease protein HisM	3	3	1	1	2035				716	716	716	6897_PANS99-36_01379	6905_PNA97-1_00390	LMG20103_02732			0	0	0		0	0	0
group_1816		hypothetical protein	3	3	1	1	4082				281	281	281	6897_PANS99-36_01946	6905_PNA97-1_02119	LMG20103_02176			0	0	0		0	0	0
hmuT_2		Hemin-binding periplasmic protein HmuT precursor	3	3	1	1	2405				998	998	998	6897_PANS99-36_01727	6905_PNA97-1_00750	LMG20103_03047			0	0	0		0	0	0
rob_1		Right origin-binding protein	3	3	1	1	369				866	866	866	6897_PANS99-36_02694	6905_PNA97-1_01311	LMG20103_00675			0	0	0		0	0	0
folA		Dihydrofolate reductase	3	3	1	1	341				482	482	482	6897_PANS99-36_02722	6905_PNA97-1_01340	LMG20103_00704			0	0	0		0	0	0
group_182		hypothetical protein	3	3	1	1	97				128	128	128	6897_PANS99-36_00742	6905_PNA97-1_03485	LMG20103_00946			0	0	0		0	0	0
rpsB		30S ribosomal protein S2	3	3	1	1	228				725	725	725	6897_PANS99-36_02834	6905_PNA97-1_01453	LMG20103_00816			0	0	0		0	0	0
minC		Septum site-determining protein MinC	3	3	1	1	4062				698	698	698	6897_PANS99-36_01926	6905_PNA97-1_02139	LMG20103_02196			0	0	0		0	0	0
group_1822		hypothetical protein	3	3	1	1	1726				530	530	530	6897_PANS99-36_03260	6905_PNA97-1_00092	LMG20103_02436			0	0	0		0	0	0
ywnA		Putative HTH-type transcriptional regulator YwnA	3	3	1	1	4377				494	494	494	6897_PANS99-36_00555	6905_PNA97-1_02968	LMG20103_01894			0	0	0		0	0	0
livK		Leucine-specific-binding protein precursor	3	3	1	1	3700				1061	1061	1061	6897_PANS99-36_03575	6905_PNA97-1_03672	LMG20103_03815			0	0	0		0	0	0
uppP		Undecaprenyl-diphosphatase	3	3	1	1	2794				818	818	818	6897_PANS99-36_02176	6905_PNA97-1_01855	LMG20103_03474			0	0	0		0	0	0
efeU		Ferrous iron permease EfeU	3	3	1	1	1598				827	827	827	6897_PANS99-36_01800	6905_PNA97-1_02264	LMG20103_02321			0	0	0		0	0	0
basS		Sensor protein BasS	3	3	1	1	1584				1067	1067	1067	6897_PANS99-36_01816	6905_PNA97-1_02248	LMG20103_02304			0	0	0		0	0	0
group_1828		anti-RssB factor	3	3	1	1	1639				296	296	296	6897_PANS99-36_03178	6905_PNA97-1_00007	LMG20103_02360			0	0	0		0	0	0
cysL		HTH-type transcriptional regulator CysL	3	3	1	1	1922				866	866	866	6897_PANS99-36_03452	6905_PNA97-1_00280	LMG20103_02621			0	0	0		0	0	0
yeaN		Inner membrane transport protein YeaN	3	3	1	1	90				1163	1163	1163	6897_PANS99-36_00749	6905_PNA97-1_03478	LMG20103_00953			0	0	0		0	0	0
atpE		ATP synthase subunit c	3	3	1	1	3003				239	239	239	6897_PANS99-36_04316	6905_PNA97-1_04579	LMG20103_00022			0	0	0		0	0	0
group_1831	lexA_1	LexA repressor	3	3	1	1	3240				614	614	614	6897_PANS99-36_03143	6905_PNA97-1_00819	LMG20103_00275			0	0	0		0	0	0
phnH		Alpha-D-ribose 1-methylphosphonate 5-triphosphate synthase subunit PhnH	3	3	1	1	1757				584	584	584	6897_PANS99-36_03291	6905_PNA97-1_00123	LMG20103_02467			0	0	0		0	0	0
group_1833		hypothetical protein	3	3	1	1	4740				248	248	248	6897_PANS99-36_04050	6905_PNA97-1_04428	LMG20103_01602			0	0	0		0	0	0
rph		Ribonuclease PH	3	3	1	1	3890				716	716	716	6897_PANS99-36_04214	6905_PNA97-1_04477	LMG20103_04010			0	0	0		0	0	0
marA_2		Multiple antibiotic resistance protein MarA	3	3	1	1	4373				347	347	347	6897_PANS99-36_00559	6905_PNA97-1_02972	LMG20103_01898			0	0	0		0	0	0
def		Peptide deformylase	3	3	1	1	3572				512	512	512	6897_PANS99-36_04432	6905_PNA97-1_04639	LMG20103_03686			0	0	0		0	0	0
rimL_1		Ribosomal-protein-serine acetyltransferase	3	3	1	1	2144				524	524	524	6897_PANS99-36_01487	6905_PNA97-1_00460	LMG20103_02813			0	0	0		0	0	0
ddpD_3		Probable D,D-dipeptide transport ATP-binding protein DdpD	3	3	1	1	3740				986	986	986	6897_PANS99-36_03614	6905_PNA97-1_03712	LMG20103_03855			0	0	0		0	0	0
group_1839		Putative bacterial virulence factor	3	3	1	1	4370				2375	2375	2375	6897_PANS99-36_00562	6905_PNA97-1_02975	LMG20103_01901			0	0	0		0	0	0
agp_1		Glucose-1-phosphatase precursor	3	3	1	1	564				1265	1265	1265	6897_PANS99-36_00788	6905_PNA97-1_03440	LMG20103_00992			0	0	0		0	0	0
speA		Biosynthetic arginine decarboxylase	3	3	1	1	2613				1979	1979	1979	6897_PANS99-36_02341	6905_PNA97-1_01675	LMG20103_03296			0	0	0		0	0	0
group_1841		Spore Coat Protein U domain	3	3	1	1	2848				521	521	521	6897_PANS99-36_02230	6905_PNA97-1_01801	LMG20103_03421			0	0	0		0	0	0
rbsB_2		D-ribose-binding periplasmic protein precursor	3	3	1	1	1781				923	923	923	6897_PANS99-36_03315	6905_PNA97-1_00147	LMG20103_02491			0	0	0		0	0	0
group_1843		hypothetical protein	3	3	1	1	4448				203	203	203	6897_PANS99-36_00484	6905_PNA97-1_02898	LMG20103_01825			0	0	0		0	0	0
flhA		Flagellar biosynthesis protein FlhA	3	3	1	1	1566				2093	2093	2093	6897_PANS99-36_01834	6905_PNA97-1_02231	LMG20103_02287			0	0	0		0	0	0
group_1845	cynR_2	HTH-type transcriptional regulator CynR	3	3	1	1	2581				920	920	920	6897_PANS99-36_02380	6905_PNA97-1_01636	LMG20103_03214			0	0	0		0	0	0
atpG		ATP synthase gamma chain	3	3	1	1	3007				866	866	866	6897_PANS99-36_04312	6905_PNA97-1_04575	LMG20103_00026			0	0	0		0	0	0
group_1847		hypothetical protein	3	3	1	1	3265				281	281	281	6897_PANS99-36_03118	6905_PNA97-1_00844	LMG20103_00300			0	0	0		0	0	0
yqjA_2		Inner membrane protein YqjA	3	3	1	1	2705				674	674	674	6897_PANS99-36_03821	6905_PNA97-1_03918	LMG20103_03547			0	0	0		0	0	0
proC		Pyrroline-5-carboxylate reductase	3	3	1	1	70				812	812	812	6897_PANS99-36_00770	6905_PNA97-1_03457	LMG20103_00974			0	0	0		0	0	0
gsk		Inosine-guanosine kinase	3	3	1	1	637				1301	1337	1325	6897_PANS99-36_00861	6905_PNA97-1_03367	LMG20103_01065			0	0	0		0	0	0
rdgC		Recombination-associated protein RdgC	3	3	1	1	64				911	911	911	6897_PANS99-36_00776	6905_PNA97-1_03451	LMG20103_00980			0	0	0		0	0	0
secM		Secretion monitor precursor	3	3	1	1	295				506	506	506	6897_PANS99-36_02768	6905_PNA97-1_01386	LMG20103_00750			0	0	0		0	0	0
treF		Cytoplasmic trehalase	3	3	1	1	1299				1559	1559	1559	6897_PANS99-36_02295	6905_PNA97-1_01721	LMG20103_03342			0	0	0		0	0	0
uvrY		Response regulator UvrY	3	3	1	1	747				659	659	659	6897_PANS99-36_01291	6905_PNA97-1_02305	LMG20103_01464			0	0	0		0	0	0
group_1854		hypothetical protein	3	3	1	1	3778				242	242	242	6897_PANS99-36_03651	6905_PNA97-1_03749	LMG20103_03892			0	0	0		0	0	0
group_1855		hypothetical protein	3	3	1	1	3461				311	311	311	6897_PANS99-36_00072	6905_PNA97-1_03185	LMG20103_04335			0	0	0		0	0	0
nudE		ADP compounds hydrolase NudE	3	3	1	1	3655				566	566	566	6897_PANS99-36_03530	6905_PNA97-1_03627	LMG20103_03770			0	0	0		0	0	0
ariR_1		Probable two-component-system connector protein AriR	3	3	1	1	3429				254	254	254	6897_PANS99-36_00104	6905_PNA97-1_03217	LMG20103_04303			0	0	0		0	0	0
group_1858		hypothetical protein	3	3	1	1	1562				560	560	560	6897_PANS99-36_01839	6905_PNA97-1_02226	LMG20103_02282			0	0	0		0	0	0
yhhQ		Inner membrane protein YhhQ	3	3	1	1	3713				665	665	665	6897_PANS99-36_03587	6905_PNA97-1_03685	LMG20103_03828			0	0	0		0	0	0
group_186		Bacterial Transmembrane Pair family	3	3	1	1	640				431	431	431	6897_PANS99-36_00864	6905_PNA97-1_03364	LMG20103_01068			0	0	0		0	0	0
rsgA		Putative ribosome biogenesis GTPase RsgA	3	3	1	1	3527				1049	1049	1049	6897_PANS99-36_03729	6905_PNA97-1_03826	LMG20103_03635			0	0	0		0	0	0
tsaA		Probable tRNA (adenine(37)-N6)-methyltransferase	3	3	1	1	203				704	704	704	6897_PANS99-36_02859	6905_PNA97-1_01478	LMG20103_00841			0	0	0		0	0	0
trpA		Tryptophan synthase alpha chain	3	3	1	1	4120				803	803	803	6897_PANS99-36_01985	6905_PNA97-1_02079	LMG20103_02138			0	0	0		0	0	0
frr		Ribosome-recycling factor	3	3	1	1	225				557	557	557	6897_PANS99-36_02837	6905_PNA97-1_01456	LMG20103_00819			0	0	0		0	0	0
mscS		Small-conductance mechanosensitive channel	3	3	1	1	2621				875	875	875	6897_PANS99-36_02349	6905_PNA97-1_01667	LMG20103_03288			0	0	0		0	0	0
cydB_1		Cytochrome bd-I ubiquinol oxidase subunit 2	3	3	1	1	985				1139	1139	1139	6897_PANS99-36_01047	6905_PNA97-1_02548	LMG20103_01221			0	0	0		0	0	0
gadX_1		HTH-type transcriptional regulator GadX	3	3	1	1	3282				965	965	965	6897_PANS99-36_03101	6905_PNA97-1_00861	LMG20103_00317			0	0	0		0	0	0
manP_2		PTS system mannose-specific EIIBCA component	3	3	1	1	2817				314	314	314	6897_PANS99-36_02199	6905_PNA97-1_01832	LMG20103_03452			0	0	0		0	0	0
marA_1		Multiple antibiotic resistance protein MarA	3	3	1	1	3295				368	368	368	6897_PANS99-36_03087	6905_PNA97-1_00875	LMG20103_00332			0	0	0		0	0	0
gspE		Putative type II secretion system protein E	3	3	1	1	287				1406	1406	1406	6897_PANS99-36_02776	6905_PNA97-1_01394	LMG20103_00758			0	0	0		0	0	0
lpxH		UDP-2,3-diacylglucosamine hydrolase	3	3	1	1	658				716	716	716	6897_PANS99-36_00882	6905_PNA97-1_03347	LMG20103_01085			0	0	0		0	0	0
rhtC_3		Threonine efflux protein	3	3	1	1	3158				623	623	623	6897_PANS99-36_03905	6905_PNA97-1_04001	LMG20103_00181			0	0	0		0	0	0
yajL		Chaperone protein YajL	3	3	1	1	584				599	599	599	6897_PANS99-36_00808	6905_PNA97-1_03420	LMG20103_01012			0	0	0		0	0	0
group_1872		Helix-turn-helix domain	3	3	1	1	4761				314	314	314	6897_PANS99-36_00007	6905_PNA97-1_02690	LMG20103_01623			0	0	0		0	0	0
ytnP_2		Probable quorum-quenching lactonase YtnP	3	3	1	1	4404				827	827	827	6897_PANS99-36_00528	6905_PNA97-1_02941	LMG20103_01867			0	0	0		0	0	0
cpxA_2		Sensor protein CpxA	3	3	1	1	3856				1379	1379	1379	6897_PANS99-36_04248	6905_PNA97-1_04511	LMG20103_03976			0	0	0		0	0	0
group_1875		hypothetical protein	3	3	1	1	1301				497	497	497	6897_PANS99-36_02293	6905_PNA97-1_01723	LMG20103_03344			0	0	0		0	0	0
ompR_3		Transcriptional regulatory protein OmpR	3	3	1	1	3662				719	719	719	6897_PANS99-36_03537	6905_PNA97-1_03634	LMG20103_03777			0	0	0		0	0	0
group_1877	srlR_4	Glucitol operon repressor	3	3	1	1	2190				830	830	830	6897_PANS99-36_01539	6905_PNA97-1_00512	LMG20103_02864			0	0	0		0	0	0
nepI		Purine ribonucleoside efflux pump NepI	3	3	1	1	3283				1187	1187	1187	6897_PANS99-36_03100	6905_PNA97-1_00862	LMG20103_00318			0	0	0		0	0	0
pgpC		Phosphatidylglycerophosphatase C	3	3	1	1	2288				638	638	638	6897_PANS99-36_01636	6905_PNA97-1_00609	LMG20103_02962			0	0	0		0	0	0
cysS		Cysteine--tRNA ligase	3	3	1	1	660				1313	1385	1361	6897_PANS99-36_00884	6905_PNA97-1_03345	LMG20103_01087			0	0	0		0	0	0
proQ		ProP effector	3	3	1	1	4033				701	701	701	6897_PANS99-36_01897	6905_PNA97-1_02168	LMG20103_02225			0	0	0		0	0	0
tsaB		tRNA threonylcarbamoyladenosine biosynthesis protein TsaB	3	3	1	1	4056				698	698	698	6897_PANS99-36_01920	6905_PNA97-1_02145	LMG20103_02202			0	0	0		0	0	0
group_1882		hypothetical protein	3	3	1	1	239				251	251	251	6897_PANS99-36_02823	6905_PNA97-1_01442	LMG20103_00805			0	0	0		0	0	0
group_1883		hypothetical protein	3	3	1	1	2200				272	272	272	6897_PANS99-36_01549	6905_PNA97-1_00522	LMG20103_02873			0	0	0		0	0	0
flhD		Flagellar transcriptional regulator FlhD	3	3	1	1	1580				350	350	350	6897_PANS99-36_01820	6905_PNA97-1_02244	LMG20103_02300			0	0	0		0	0	0
trxA_3		Thioredoxin-1	3	3	1	1	3125				332	332	332	6897_PANS99-36_03942	6905_PNA97-1_04038	LMG20103_00143			0	0	0		0	0	0
group_1886		Transposase	3	3	1	1	5048				263	263	263	6897_PANS99-36_04536	6905_PNA97-1_04685	LMG20103_04176			0	0	0		0	0	0
group_1887		potassium transport protein Kup	3	3	1	1	2993				1868	1868	1868	6897_PANS99-36_04326	6905_PNA97-1_04589	LMG20103_00012			0	0	0		0	0	0
flgC		Flagellar basal-body rod protein FlgC	3	3	1	1	699				404	404	404	6897_PANS99-36_04137	6905_PNA97-1_04339	LMG20103_01514			0	0	0		0	0	0
group_1889		hypothetical protein	3	3	1	1	4111				173	173	173	6897_PANS99-36_01976	6905_PNA97-1_02088	LMG20103_02147			0	0	0		0	0	0
group_189		hypothetical protein	3	3	1	1	1129				404	437	426	6897_PANS99-36_00890	6905_PNA97-1_02679	LMG20103_01093			0	0	0		0	0	0
lysA		Diaminopimelate decarboxylase	3	3	1	1	2580				1250	1250	1250	6897_PANS99-36_02381	6905_PNA97-1_01635	LMG20103_03213			0	0	0		0	0	0
group_1891		hypothetical protein	3	3	1	1	2677				296	296	296	6897_PANS99-36_03792	6905_PNA97-1_03889	LMG20103_03575			0	0	0		0	0	0
yigL		Pyridoxal phosphate phosphatase YigL	3	3	1	1	3161				800	800	800	6897_PANS99-36_03902	6905_PNA97-1_03998	LMG20103_00184			0	0	0		0	0	0
allS_2		HTH-type transcriptional activator AllS	3	3	1	1	4489				905	905	905	6897_PANS99-36_00441	6905_PNA97-1_02855	LMG20103_01783			0	0	0		0	0	0
pepQ		Xaa-Pro dipeptidase	3	3	1	1	3183				1331	1331	1331	6897_PANS99-36_03880	6905_PNA97-1_03976	LMG20103_00206			0	0	0		0	0	0
group_1895		hypothetical protein	3	3	1	1	4725				248	248	248	6897_PANS99-36_04065	6905_PNA97-1_04413	LMG20103_01587			0	0	0		0	0	0
group_1896		hypothetical protein	3	3	1	1	4474				242	242	242	6897_PANS99-36_00457	6905_PNA97-1_02871	LMG20103_01798			0	0	0		0	0	0
dapE_1		Succinyl-diaminopimelate desuccinylase	3	3	1	1	2205				1127	1127	1127	6897_PANS99-36_01554	6905_PNA97-1_00527	LMG20103_02878			0	0	0		0	0	0
group_1898		hypothetical protein	3	3	1	1	4054				167	167	167	6897_PANS99-36_01918	6905_PNA97-1_02147	LMG20103_02204			0	0	0		0	0	0
group_1899		hypothetical protein	3	3	1	1	2243				179	179	179	6897_PANS99-36_01592	6905_PNA97-1_00565	LMG20103_02916			0	0	0		0	0	0
group_190		hypothetical protein	3	3	1	1	1127				236	236	236	6897_PANS99-36_00892	6905_PNA97-1_02677	LMG20103_01095			0	0	0		0	0	0
yebC		Probable transcriptional regulatory protein YebC	3	3	1	1	1550				743	743	743	6897_PANS99-36_01852	6905_PNA97-1_02213	LMG20103_02270			0	0	0		0	0	0
rbsR_2		Ribose operon repressor	3	3	1	1	2983				983	983	983	6897_PANS99-36_04336	6905_PNA97-1_04599	LMG20103_00002			0	0	0		0	0	0
greA		Transcription elongation factor GreA	3	3	1	1	1224				476	476	476	6897_PANS99-36_02956	6905_PNA97-1_01096	LMG20103_00463			0	0	0		0	0	0
yghU		Disulfide-bond oxidoreductase YghU	3	3	1	1	3313				863	863	863	6897_PANS99-36_03069	6905_PNA97-1_00893	LMG20103_00350			0	0	0		0	0	0
lepA		Elongation factor 4	3	3	1	1	2297				1799	1799	1799	6897_PANS99-36_01645	6905_PNA97-1_00618	LMG20103_02971			0	0	0		0	0	0
group_1905		hypothetical protein	3	3	1	1	1044				263	263	263	6897_PANS99-36_00981	6905_PNA97-1_02614	LMG20103_01155			0	0	0		0	0	0
psiF		Phosphate starvation-inducible protein PsiF precursor	3	3	1	1	72				302	302	302	6897_PANS99-36_00768	6905_PNA97-1_03459	LMG20103_00972			0	0	0		0	0	0
glyQ		Glycine--tRNA ligase alpha subunit	3	3	1	1	3077				911	911	911	6897_PANS99-36_03988	6905_PNA97-1_04085	LMG20103_00097			0	0	0		0	0	0
group_1908		hypothetical protein	3	3	1	1	2605				632	632	632	6897_PANS99-36_02333	6905_PNA97-1_01683	LMG20103_03304			0	0	0		0	0	0
rplJ		50S ribosomal protein L10	3	3	1	1	3196				497	497	497	6897_PANS99-36_04456	6905_PNA97-1_04651	LMG20103_00227			0	0	0		0	0	0
yfdG		Bactoprenol-linked glucose translocase homolog from prophage CPS-53	3	3	1	1	1123				359	359	359	6897_PANS99-36_00897	6905_PNA97-1_02673	LMG20103_01099			0	0	0		0	0	0
group_1910		sulfur carrier protein ThiS	3	3	1	1	5108				197	197	197	6897_PANS99-36_00127	6905_PNA97-1_03236	LMG20103_04282			0	0	0		0	0	0
group_1911		hypothetical protein	3	3	1	1	1126				446	446	446	6897_PANS99-36_00893	6905_PNA97-1_02676	LMG20103_01096			0	0	0		0	0	0
ycgZ_2		Probable two-component-system connector protein YcgZ	3	3	1	1	4314				251	251	251	6897_PANS99-36_00617	6905_PNA97-1_03030	LMG20103_01958			0	0	0		0	0	0
rsfS		Ribosomal silencing factor RsfS	3	3	1	1	1038				317	317	317	6897_PANS99-36_00987	6905_PNA97-1_02608	LMG20103_01161			0	0	0		0	0	0
msrC		Free methionine-R-sulfoxide reductase	3	3	1	1	4032				500	500	500	6897_PANS99-36_01896	6905_PNA97-1_02169	LMG20103_02226			0	0	0		0	0	0
mglC		Galactoside transport system permease protein MglC	3	3	1	1	1909				1010	1010	1010	6897_PANS99-36_03439	6905_PNA97-1_00267	LMG20103_02608			0	0	0		0	0	0
group_1916		hypothetical protein	3	3	1	1	1972				203	203	203	6897_PANS99-36_01316	6905_PNA97-1_00327	LMG20103_02668			0	0	0		0	0	0
rffG		dTDP-glucose 4,6-dehydratase 2	3	3	1	1	3131				1070	1070	1070	6897_PANS99-36_03936	6905_PNA97-1_04032	LMG20103_00149			0	0	0		0	0	0
pfkA_2		6-phosphofructokinase isozyme 1	3	3	1	1	3851				962	962	962	6897_PANS99-36_04253	6905_PNA97-1_04516	LMG20103_03971			0	0	0		0	0	0
group_1919		hypothetical protein	3	3	1	1	4128				611	611	611	6897_PANS99-36_01993	6905_PNA97-1_02071	LMG20103_02131			0	0	0		0	0	0
group_1920		Peptidase M15	3	3	1	1	801				548	548	548	6897_PANS99-36_01237	6905_PNA97-1_02358	LMG20103_01410			0	0	0		0	0	0
group_1921		hypothetical protein	3	3	1	1	4583				278	278	278	6897_PANS99-36_00346	6905_PNA97-1_02759	LMG20103_01688			0	0	0		0	0	0
ppiC		Peptidyl-prolyl cis-trans isomerase C	3	3	1	1	3121				281	281	281	6897_PANS99-36_03946	6905_PNA97-1_04042	LMG20103_00139			0	0	0		0	0	0
group_1923		holo-(acyl carrier protein) synthase 2	3	3	1	1	3073				743	743	743	6897_PANS99-36_03992	6905_PNA97-1_04089	LMG20103_00093			0	0	0		0	0	0
ybjG_1		Putative undecaprenyl-diphosphatase YbjG	3	3	1	1	862				605	605	605	6897_PANS99-36_01176	6905_PNA97-1_02419	LMG20103_01349			0	0	0		0	0	0
rplI		50S ribosomal protein L9	3	3	1	1	3503				449	449	449	6897_PANS99-36_03757	6905_PNA97-1_03854	LMG20103_03609			0	0	0		0	0	0
catE		Catechol-2,3-dioxygenase	3	3	1	1	210				389	389	389	6897_PANS99-36_02852	6905_PNA97-1_01471	LMG20103_00834			0	0	0		0	0	0
group_1927		Polysaccharide biosynthesis protein	3	3	1	1	3368				1304	1304	1304	6897_PANS99-36_03014	6905_PNA97-1_00948	LMG20103_00405			0	0	0		0	0	0
lgt		Prolipoprotein diacylglyceryl transferase	3	3	1	1	2573				881	881	881	6897_PANS99-36_02388	6905_PNA97-1_01628	LMG20103_03205			0	0	0		0	0	0
cysE		Serine acetyltransferase	3	3	1	1	3858				821	821	821	6897_PANS99-36_04246	6905_PNA97-1_04509	LMG20103_03978			0	0	0		0	0	0
rhsA_2		Probable deoxyribonuclease RhsA	3	3	1	1	1094				4193	4208	4203	6897_PANS99-36_00922	6905_PNA97-1_02659	LMG20103_01109			0	0	0		0	0	0
ndk		Nucleoside diphosphate kinase	3	3	1	1	2263				431	431	431	6897_PANS99-36_01612	6905_PNA97-1_00585	LMG20103_02938			0	0	0		0	0	0
gsiA_3		Glutathione import ATP-binding protein GsiA	3	3	1	1	1769				1664	1664	1664	6897_PANS99-36_03303	6905_PNA97-1_00135	LMG20103_02479			0	0	0		0	0	0
purU		Formyltetrahydrofolate deformylase	3	3	1	1	4090				848	848	848	6897_PANS99-36_01956	6905_PNA97-1_02109	LMG20103_02166			0	0	0		0	0	0
yohC		Inner membrane protein YohC	3	3	1	1	926				587	587	587	6897_PANS99-36_01111	6905_PNA97-1_02484	LMG20103_01285			0	0	0		0	0	0
group_1934		Bacterial regulatory proteins, gntR family	3	3	1	1	4262				1046	1046	1046	6897_PANS99-36_02126	6905_PNA97-1_01938	LMG20103_01999			0	0	0		0	0	0
rpsJ		30S ribosomal protein S10	3	3	1	1	3605				311	311	311	6897_PANS99-36_04398	6905_PNA97-1_04605	LMG20103_03720			0	0	0		0	0	0
yjjX		Non-canonical purine NTP phosphatase	3	3	1	1	371				518	518	518	6897_PANS99-36_02692	6905_PNA97-1_01309	LMG20103_00673			0	0	0		0	0	0
group_1937		entericidin A	3	3	1	1	1265				158	158	158	6897_PANS99-36_02997	6905_PNA97-1_01055	LMG20103_00422			0	0	0		0	0	0
thrC		Threonine synthase	3	3	1	1	363				1283	1283	1283	6897_PANS99-36_02700	6905_PNA97-1_01317	LMG20103_00681			0	0	0		0	0	0
infC		Translation initiation factor IF-3	3	3	1	1	4520				482	482	482	6897_PANS99-36_00407	6905_PNA97-1_02821	LMG20103_01749			0	0	0		0	0	0
group_194		hypothetical protein	3	3	1	1	1090				149	149	149	6897_PANS99-36_00924	6905_PNA97-1_02657	LMG20103_01111			0	0	0		0	0	0
group_1940		hypothetical protein	3	3	1	1	65				290	290	290	6897_PANS99-36_00775	6905_PNA97-1_03452	LMG20103_00979			0	0	0		0	0	0
cph2_3		Phytochrome-like protein cph2	3	3	1	1	4815				2057	2057	2057	6897_PANS99-36_00225	6905_PNA97-1_03090	LMG20103_04154			0	0	0		0	0	0
manY		Mannose permease IIC component	3	3	1	1	4045				803	803	803	6897_PANS99-36_01909	6905_PNA97-1_02156	LMG20103_02213			0	0	0		0	0	0
topA		DNA topoisomerase 1	3	3	1	1	4135				2597	2597	2597	6897_PANS99-36_02000	6905_PNA97-1_02064	LMG20103_02124			0	0	0		0	0	0
yheS_1		Uncharacterized ABC transporter ATP-binding protein YheS	3	3	1	1	876				1661	1661	1661	6897_PANS99-36_01162	6905_PNA97-1_02433	LMG20103_01335			0	0	0		0	0	0
alx		Inner membrane protein alx	3	3	1	1	2711				971	971	971	6897_PANS99-36_03827	6905_PNA97-1_03924	LMG20103_03541			0	0	0		0	0	0
fadR		Fatty acid metabolism regulator protein	3	3	1	1	4067				719	719	719	6897_PANS99-36_01931	6905_PNA97-1_02134	LMG20103_02191			0	0	0		0	0	0
group_1947		hypothetical protein	3	3	1	1	3146				704	704	704	6897_PANS99-36_03917	6905_PNA97-1_04013	LMG20103_00169			0	0	0		0	0	0
group_1948		hypothetical protein	3	3	1	1	469				656	656	656	6897_PANS99-36_02601	6905_PNA97-1_01216	LMG20103_00579			0	0	0		0	0	0
miaA		tRNA dimethylallyltransferase	3	3	1	1	3520				905	905	905	6897_PANS99-36_03739	6905_PNA97-1_03836	LMG20103_03627			0	0	0		0	0	0
group_195		hypothetical protein	3	3	1	1	1067				482	527	497	6897_PANS99-36_00958	6905_PNA97-1_02637	LMG20103_01132			0	0	0		0	0	0
group_1950		hypothetical protein	3	3	1	1	3484				545	545	545	6897_PANS99-36_03777	6905_PNA97-1_03874	LMG20103_03590			0	0	0		0	0	0
csdE		Sulfur acceptor protein CsdE	3	3	1	1	2558				449	449	449	6897_PANS99-36_02406	6905_PNA97-1_01610	LMG20103_03188			0	0	0		0	0	0
leuB		3-isopropylmalate dehydrogenase	3	3	1	1	316				1091	1091	1091	6897_PANS99-36_02747	6905_PNA97-1_01365	LMG20103_00729			0	0	0		0	0	0
mliC		Membrane-bound lysozyme inhibitor of C-type lysozyme precursor	3	3	1	1	4442				314	314	314	6897_PANS99-36_00490	6905_PNA97-1_02904	LMG20103_01831			0	0	0		0	0	0
group_1954		dUMP phosphatase	3	3	1	1	1774				668	668	668	6897_PANS99-36_03308	6905_PNA97-1_00140	LMG20103_02484			0	0	0		0	0	0
pdxH		Pyridoxine/pyridoxamine 5'-phosphate oxidase	3	3	1	1	4441				656	656	656	6897_PANS99-36_00491	6905_PNA97-1_02905	LMG20103_01832			0	0	0		0	0	0
group_1956		hypothetical protein	3	3	1	1	4419				137	137	137	6897_PANS99-36_00513	6905_PNA97-1_02927	LMG20103_01854			0	0	0		0	0	0
glpF		Glycerol uptake facilitator protein	3	3	1	1	3841				848	848	848	6897_PANS99-36_04263	6905_PNA97-1_04526	LMG20103_03961			0	0	0		0	0	0
group_1958		Probable binding protein component of ABC iron transporter PA5217 precursor	3	3	1	1	2867				1001	1001	1001	6897_PANS99-36_02247	6905_PNA97-1_01783	LMG20103_03404			0	0	0		0	0	0
gltI		Glutamate/aspartate periplasmic-binding protein precursor	3	3	1	1	1029				896	896	896	6897_PANS99-36_00996	6905_PNA97-1_02599	LMG20103_01170			0	0	0		0	0	0
corC_1		Magnesium and cobalt efflux protein CorC	3	3	1	1	1027				713	881	825	6897_PANS99-36_00998	6905_PNA97-1_02597	LMG20103_01172			0	0	0		0	0	0
sspA		Stringent starvation protein A	3	3	1	1	1255				641	641	641	6897_PANS99-36_02987	6905_PNA97-1_01065	LMG20103_00432			0	0	0		0	0	0
dnaK_1		Chaperone protein DnaK	3	3	1	1	357				1910	1910	1910	6897_PANS99-36_02706	6905_PNA97-1_01323	LMG20103_00687			0	0	0		0	0	0
mepM		Murein DD-endopeptidase MepM	3	3	1	1	1543				1331	1331	1331	6897_PANS99-36_01859	6905_PNA97-1_02206	LMG20103_02263			0	0	0		0	0	0
egtB		Iron(II)-dependent oxidoreductase EgtB	3	3	1	1	2996				2138	2138	2138	6897_PANS99-36_04323	6905_PNA97-1_04586	LMG20103_00015			0	0	0		0	0	0
group_1964		hypothetical protein	3	3	1	1	2162				218	218	218	6897_PANS99-36_01511	6905_PNA97-1_00484	LMG20103_02836			0	0	0		0	0	0
group_1965		putative antibiotic transporter	3	3	1	1	3683				593	593	593	6897_PANS99-36_03558	6905_PNA97-1_03655	LMG20103_03798			0	0	0		0	0	0
group_1966		hypothetical protein	3	3	1	1	3812				338	338	338	6897_PANS99-36_03685	6905_PNA97-1_03783	LMG20103_03926			0	0	0		0	0	0
ydcV_2		Inner membrane ABC transporter permease protein YdcV	3	3	1	1	2024				824	824	824	6897_PANS99-36_01368	6905_PNA97-1_00379	LMG20103_02723			0	0	0		0	0	0
group_1968		secY/secA suppressor protein	3	3	1	1	723				401	401	401	6897_PANS99-36_04160	6905_PNA97-1_04316	LMG20103_01491			0	0	0		0	0	0
rpiA		Ribose-5-phosphate isomerase A	3	3	1	1	2625				659	659	659	6897_PANS99-36_02353	6905_PNA97-1_01663	LMG20103_03284			0	0	0		0	0	0
nagB		Glucosamine-6-phosphate deaminase	3	3	1	1	1018				770	800	790	6897_PANS99-36_01014	6905_PNA97-1_02581	LMG20103_01188			0	0	0		0	0	0
metJ		Met repressor	3	3	1	1	3832				317	317	317	6897_PANS99-36_04272	6905_PNA97-1_04535	LMG20103_03952			0	0	0		0	0	0
ldhA		D-lactate dehydrogenase	3	3	1	1	4180				992	992	992	6897_PANS99-36_02047	6905_PNA97-1_02018	LMG20103_02078			0	0	0		0	0	0
group_1972		SCP-2 sterol transfer family	3	3	1	1	3172				611	611	611	6897_PANS99-36_03891	6905_PNA97-1_03987	LMG20103_00195			0	0	0		0	0	0
cfxP		Phosphoribulokinase, plasmid	3	3	1	1	3632				869	869	869	6897_PANS99-36_03507	6905_PNA97-1_03604	LMG20103_03747			0	0	0		0	0	0
atpA		ATP synthase subunit alpha	3	3	1	1	3006				1541	1541	1541	6897_PANS99-36_04313	6905_PNA97-1_04576	LMG20103_00025			0	0	0		0	0	0
group_1975		hypothetical protein	3	3	1	1	4226				323	323	323	6897_PANS99-36_02092	6905_PNA97-1_01972	LMG20103_02032			0	0	0		0	0	0
guaA_2		GMP synthase [glutamine-hydrolyzing]	3	3	1	1	4747				722	722	722	6897_PANS99-36_04043	6905_PNA97-1_04435	LMG20103_01609			0	0	0		0	0	0
group_1977		hypothetical protein	3	3	1	1	1811				326	326	326	6897_PANS99-36_03347	6905_PNA97-1_00179	LMG20103_02520			0	0	0		0	0	0
guaC		GMP reductase	3	3	1	1	289				1040	1040	1040	6897_PANS99-36_02774	6905_PNA97-1_01392	LMG20103_00756			0	0	0		0	0	0
aat		Leucyl/phenylalanyl-tRNA--protein transferase	3	3	1	1	832				692	692	692	6897_PANS99-36_01206	6905_PNA97-1_02389	LMG20103_01379			0	0	0		0	0	0
group_198		hypothetical protein	3	3	1	1	996				572	572	572	6897_PANS99-36_01036	6905_PNA97-1_02559	LMG20103_01210			0	0	0		0	0	0
mtnD		Acireductone dioxygenase	3	3	1	1	147				542	542	542	6897_PANS99-36_00703	6905_PNA97-1_03528	LMG20103_00904			0	0	0		0	0	0
sspB		Stringent starvation protein B	3	3	1	1	1254				485	485	485	6897_PANS99-36_02986	6905_PNA97-1_01066	LMG20103_00433			0	0	0		0	0	0
uidC		Membrane-associated protein UidC precursor	3	3	1	1	3221				1262	1262	1262	6897_PANS99-36_03162	6905_PNA97-1_00800	LMG20103_00256			0	0	0		0	0	0
group_1983		hypothetical protein	3	3	1	1	3708				269	269	269	6897_PANS99-36_03582	6905_PNA97-1_03680	LMG20103_03823			0	0	0		0	0	0
deoC		Deoxyribose-phosphate aldolase	3	3	1	1	2880				779	779	779	6897_PANS99-36_02260	6905_PNA97-1_01770	LMG20103_03391			0	0	0		0	0	0
oppF_2		Oligopeptide transport ATP-binding protein OppF	3	3	1	1	3105				1028	1028	1028	6897_PANS99-36_03961	6905_PNA97-1_04058	LMG20103_00123			0	0	0		0	0	0
exbB_1		Biopolymer transport protein ExbB	3	3	1	1	982				686	686	686	6897_PANS99-36_01051	6905_PNA97-1_02544	LMG20103_01225			0	0	0		0	0	0
group_1987		hypothetical protein	3	3	1	1	3244				1271	1271	1271	6897_PANS99-36_03139	6905_PNA97-1_00823	LMG20103_00279			0	0	0		0	0	0
ribF		Riboflavin biosynthesis protein RibF	3	3	1	1	353				926	926	926	6897_PANS99-36_02710	6905_PNA97-1_01327	LMG20103_00691			0	0	0		0	0	0
rpmA		50S ribosomal protein L27	3	3	1	1	1228				257	257	257	6897_PANS99-36_02960	6905_PNA97-1_01092	LMG20103_00459			0	0	0		0	0	0
group_199		hypothetical protein	3	3	1	1	984				293	293	293	6897_PANS99-36_01049	6905_PNA97-1_02546	LMG20103_01223			0	0	0		0	0	0
tatA_2		Sec-independent protein translocase protein TatA	3	3	1	1	3174				254	254	254	6897_PANS99-36_03889	6905_PNA97-1_03985	LMG20103_00197			0	0	0		0	0	0
tabA_3		Toxin-antitoxin biofilm protein TabA	3	3	1	1	3958				470	470	470	6897_PANS99-36_00046	6905_PNA97-1_03159	LMG20103_04081			0	0	0		0	0	0
group_1992		'Cold-shock' DNA-binding domain	3	3	1	1	4398				482	482	482	6897_PANS99-36_00534	6905_PNA97-1_02947	LMG20103_01873			0	0	0		0	0	0
araC_2		Arabinose operon regulatory protein	3	3	1	1	4385				917	917	917	6897_PANS99-36_00547	6905_PNA97-1_02960	LMG20103_01886			0	0	0		0	0	0
fliM		Flagellar motor switch protein FliM	3	3	1	1	1652				1007	1007	1007	6897_PANS99-36_03191	6905_PNA97-1_00020	LMG20103_02373			0	0	0		0	0	0
group_1995		hypothetical protein	3	3	1	1	4418				779	779	779	6897_PANS99-36_00514	6905_PNA97-1_02928	LMG20103_01855			0	0	0		0	0	0
rhaD		Rhamnulose-1-phosphate aldolase	3	3	1	1	1797				842	842	842	6897_PANS99-36_03333	6905_PNA97-1_00165	LMG20103_02506			0	0	0		0	0	0
ddpD_1		Probable D,D-dipeptide transport ATP-binding protein DdpD	3	3	1	1	2415				830	830	830	6897_PANS99-36_01737	6905_PNA97-1_00760	LMG20103_03057			0	0	0		0	0	0
group_1998		hypothetical protein	3	3	1	1	4612				347	347	347	6897_PANS99-36_00317	6905_PNA97-1_02732	LMG20103_01662			0	0	0		0	0	0
group_1999		hypothetical protein	3	3	1	1	4446				269	269	269	6897_PANS99-36_00486	6905_PNA97-1_02900	LMG20103_01827			0	0	0		0	0	0
ilvD_1		hypothetical protein	3	3	1	1	4643				158	707	341	6897_PANS99-36_00292	6905_PNA97-1_02710	LMG20103_01637			0	0	0		0	0	0
pal		Peptidoglycan-associated lipoprotein precursor	3	3	1	1	978				524	578	542	6897_PANS99-36_01055	6905_PNA97-1_02540	LMG20103_01229			0	0	0		0	0	0
mutL		DNA mismatch repair protein MutL	3	3	1	1	3521				1838	1838	1838	6897_PANS99-36_03738	6905_PNA97-1_03835	LMG20103_03628			0	0	0		0	0	0
lutR_2		HTH-type transcriptional regulator LutR	3	3	1	1	2706				776	776	776	6897_PANS99-36_03822	6905_PNA97-1_03919	LMG20103_03546			0	0	0		0	0	0
rhtB_3		Homoserine/homoserine lactone efflux protein	3	3	1	1	3159				623	623	623	6897_PANS99-36_03904	6905_PNA97-1_04000	LMG20103_00182			0	0	0		0	0	0
group_2003		hypothetical protein	3	3	1	1	3299				605	605	605	6897_PANS99-36_03083	6905_PNA97-1_00879	LMG20103_00336			0	0	0		0	0	0
galU		UTP--glucose-1-phosphate uridylyltransferase	3	3	1	1	4094				908	908	908	6897_PANS99-36_01960	6905_PNA97-1_02105	LMG20103_02162			0	0	0		0	0	0
group_2005		hypothetical protein	3	3	1	1	93				218	218	218	6897_PANS99-36_00746	6905_PNA97-1_03481	LMG20103_00950			0	0	0		0	0	0
nagC_2		N-acetylglucosamine repressor	3	3	1	1	3302				1118	1118	1118	6897_PANS99-36_03080	6905_PNA97-1_00882	LMG20103_00339			0	0	0		0	0	0
fbp		Fructose-1,6-bisphosphatase class 1	3	3	1	1	3486				1007	1007	1007	6897_PANS99-36_03775	6905_PNA97-1_03872	LMG20103_03592			0	0	0		0	0	0
rnr		Ribonuclease R	3	3	1	1	3512				2435	2435	2435	6897_PANS99-36_03748	6905_PNA97-1_03845	LMG20103_03618			0	0	0		0	0	0
pgm		Phosphoglucomutase	3	3	1	1	1009				1640	1640	1640	6897_PANS99-36_01023	6905_PNA97-1_02572	LMG20103_01197			0	0	0		0	0	0
ogt_2		Methylated-DNA--protein-cysteine methyltransferase, constitutive	3	3	1	1	974				506	506	506	6897_PANS99-36_01062	6905_PNA97-1_02533	LMG20103_01236			0	0	0		0	0	0
group_2010		Bacterial chaperone lipoprotein (PulS_OutS)	3	3	1	1	263				347	347	347	6897_PANS99-36_02799	6905_PNA97-1_01418	LMG20103_00781			0	0	0		0	0	0
cytR_1		HTH-type transcriptional repressor CytR	3	3	1	1	2870				1064	1064	1064	6897_PANS99-36_02250	6905_PNA97-1_01780	LMG20103_03401			0	0	0		0	0	0
zapD		Cell division protein ZapD	3	3	1	1	291				743	743	743	6897_PANS99-36_02772	6905_PNA97-1_01390	LMG20103_00754			0	0	0		0	0	0
group_2013		hypothetical protein	3	3	1	1	1091				437	437	437	6897_PANS99-36_00923	6905_PNA97-1_02658	LMG20103_01110			0	0	0		0	0	0
aspC		Aspartate aminotransferase	3	3	1	1	799				1190	1190	1190	6897_PANS99-36_01239	6905_PNA97-1_02356	LMG20103_01412			0	0	0		0	0	0
csbX		Alpha-ketoglutarate permease	3	3	1	1	2030				1280	1280	1280	6897_PANS99-36_01374	6905_PNA97-1_00385	LMG20103_02727			0	0	0		0	0	0
argD		Acetylornithine/succinyldiaminopimelate aminotransferase	3	3	1	1	3636				1220	1220	1220	6897_PANS99-36_03511	6905_PNA97-1_03608	LMG20103_03751			0	0	0		0	0	0
cheB		Chemotaxis response regulator protein-glutamate methylesterase	3	3	1	1	1570				1049	1049	1049	6897_PANS99-36_01830	6905_PNA97-1_02235	LMG20103_02291			0	0	0		0	0	0
ohrB		Organic hydroperoxide resistance protein OhrB	3	3	1	1	3099				428	428	428	6897_PANS99-36_03968	6905_PNA97-1_04065	LMG20103_00116			0	0	0		0	0	0
ydjA		Putative NAD(P)H nitroreductase YdjA	3	3	1	1	4086				551	551	551	6897_PANS99-36_01950	6905_PNA97-1_02115	LMG20103_02172			0	0	0		0	0	0
moaD		Molybdopterin synthase sulfur carrier subunit	3	3	1	1	943				245	245	245	6897_PANS99-36_01094	6905_PNA97-1_02501	LMG20103_01268			0	0	0		0	0	0
trmA		tRNA/tmRNA (uracil-C(5))-methyltransferase	3	3	1	1	3816				1103	1103	1103	6897_PANS99-36_04287	6905_PNA97-1_04551	LMG20103_03936			0	0	0		0	0	0
ddpD_2		Probable D,D-dipeptide transport ATP-binding protein DdpD	3	3	1	1	4158				995	995	995	6897_PANS99-36_02023	6905_PNA97-1_02041	LMG20103_02101			0	0	0		0	0	0
yeiP		Elongation factor P-like protein	3	3	1	1	1936				572	572	572	6897_PANS99-36_03465	6905_PNA97-1_00293	LMG20103_02634			0	0	0		0	0	0
degS		Serine endoprotease DegS	3	3	1	1	1261				1061	1061	1061	6897_PANS99-36_02993	6905_PNA97-1_01059	LMG20103_00426			0	0	0		0	0	0
dcd		Deoxycytidine triphosphate deaminase	3	3	1	1	1877				581	581	581	6897_PANS99-36_03406	6905_PNA97-1_00234	LMG20103_02578			0	0	0		0	0	0
pqqD		Coenzyme PQQ synthesis protein D	3	3	1	1	4356				278	278	278	6897_PANS99-36_00575	6905_PNA97-1_02988	LMG20103_01916			0	0	0		0	0	0
srpS		HTH-type transcriptional regulator SrpS	3	3	1	1	2140				785	785	785	6897_PANS99-36_01483	6905_PNA97-1_00456	LMG20103_02809			0	0	0		0	0	0
group_2027		phosphate-starvation-inducible protein PsiE	3	3	1	1	3235				410	410	410	6897_PANS99-36_03148	6905_PNA97-1_00814	LMG20103_00270			0	0	0		0	0	0
argB		Acetylglutamate kinase	3	3	1	1	3824				776	776	776	6897_PANS99-36_04280	6905_PNA97-1_04543	LMG20103_03944			0	0	0		0	0	0
plsY		Probable glycerol-3-phosphate acyltransferase	3	3	1	1	2792				599	599	599	6897_PANS99-36_02174	6905_PNA97-1_01857	LMG20103_03476			0	0	0		0	0	0
group_203	glnQ_5	Glutamine transport ATP-binding protein GlnQ	3	3	1	1	888				299	722	581	6897_PANS99-36_01149	6905_PNA97-1_02446	LMG20103_01324			0	0	0		0	0	0
cyoE		Protoheme IX farnesyltransferase	3	3	1	1	591				887	887	887	6897_PANS99-36_00815	6905_PNA97-1_03413	LMG20103_01019			0	0	0		0	0	0
fbaA_4		Fructose-bisphosphate aldolase class 2	3	3	1	1	2619				1079	1079	1079	6897_PANS99-36_02347	6905_PNA97-1_01669	LMG20103_03290			0	0	0		0	0	0
era		GTPase Era	3	3	1	1	2294				905	905	905	6897_PANS99-36_01642	6905_PNA97-1_00615	LMG20103_02968			0	0	0		0	0	0
dnaJ		Chaperone protein DnaJ	3	3	1	1	356				1145	1145	1145	6897_PANS99-36_02707	6905_PNA97-1_01324	LMG20103_00688			0	0	0		0	0	0
group_2034		hypothetical protein	3	3	1	1	4470				233	233	233	6897_PANS99-36_00461	6905_PNA97-1_02875	LMG20103_01802			0	0	0		0	0	0
group_2035	gsiD_2	Glutathione transport system permease protein GsiD	3	3	1	1	1770				848	848	848	6897_PANS99-36_03304	6905_PNA97-1_00136	LMG20103_02480			0	0	0		0	0	0
envZ		Osmolarity sensor protein EnvZ	3	3	1	1	3661				1364	1364	1364	6897_PANS99-36_03536	6905_PNA97-1_03633	LMG20103_03776			0	0	0		0	0	0
group_2037		hypothetical protein	3	3	1	1	1052				245	245	245	6897_PANS99-36_00973	6905_PNA97-1_02622	LMG20103_01147			0	0	0		0	0	0
murG		UDP-N-acetylglucosamine--N-acetylmuramyl-(pentapeptide) pyrophosphoryl-undecaprenol N-acetylglucosamine transferase	3	3	1	1	302				1058	1058	1058	6897_PANS99-36_02761	6905_PNA97-1_01379	LMG20103_00743			0	0	0		0	0	0
group_2039		hypothetical protein	3	3	1	1	597				578	578	578	6897_PANS99-36_00821	6905_PNA97-1_03407	LMG20103_01025			0	0	0		0	0	0
arpC		Antibiotic efflux pump outer membrane protein ArpC precursor	3	3	1	1	878				1526	1526	1526	6897_PANS99-36_01160	6905_PNA97-1_02435	LMG20103_01333			0	0	0		0	0	0
groL		60 kDa chaperonin	3	3	1	1	1269				1649	1649	1649	6897_PANS99-36_03001	6905_PNA97-1_01051	LMG20103_00418			0	0	0		0	0	0
dppC		Dipeptide transport system permease protein DppC	3	3	1	1	3103				902	902	902	6897_PANS99-36_03963	6905_PNA97-1_04060	LMG20103_00121			0	0	0		0	0	0
xerC		Tyrosine recombinase XerC	3	3	1	1	3147				905	905	905	6897_PANS99-36_03916	6905_PNA97-1_04012	LMG20103_00170			0	0	0		0	0	0
group_2043		hypothetical protein	3	3	1	1	758				230	230	230	6897_PANS99-36_01281	6905_PNA97-1_02315	LMG20103_01452			0	0	0		0	0	0
ybaK_1		Cys-tRNA(Pro)/Cys-tRNA(Cys) deacylase YbaK	3	3	1	1	642				479	479	479	6897_PANS99-36_00866	6905_PNA97-1_03362	LMG20103_01070			0	0	0		0	0	0
rpmB		50S ribosomal protein L28	3	3	1	1	3884				236	236	236	6897_PANS99-36_04220	6905_PNA97-1_04483	LMG20103_04004			0	0	0		0	0	0
malP_2		PTS system maltose-specific EIICB component	3	3	1	1	1526				1622	1622	1622	6897_PANS99-36_01876	6905_PNA97-1_02189	LMG20103_02246			0	0	0		0	0	0
cyoB		Cytochrome bo(3) ubiquinol oxidase subunit 1	3	3	1	1	594				1982	1982	1982	6897_PANS99-36_00818	6905_PNA97-1_03410	LMG20103_01022			0	0	0		0	0	0
bsdD		Phenolic acid decarboxylase subunit D	3	3	1	1	4602				227	227	227	6897_PANS99-36_00327	6905_PNA97-1_02741	LMG20103_01671			0	0	0		0	0	0
ppc		Phosphoenolpyruvate carboxylase	3	3	1	1	3827				2648	2648	2648	6897_PANS99-36_04277	6905_PNA97-1_04540	LMG20103_03947			0	0	0		0	0	0
aspT		Aspartate/alanine antiporter	3	3	1	1	861				1409	1691	1597	6897_PANS99-36_01177	6905_PNA97-1_02418	LMG20103_01350			0	0	0		0	0	0
group_2050		hypothetical protein	3	3	1	1	3942				794	794	794	6897_PANS99-36_00062	6905_PNA97-1_03175	LMG20103_04065			0	0	0		0	0	0
group_2051		Magnesium transporter MgtE	3	3	1	1	2240				1433	1433	1433	6897_PANS99-36_01589	6905_PNA97-1_00562	LMG20103_02913			0	0	0		0	0	0
fliZ		Regulator of sigma S factor FliZ	3	3	1	1	1608				503	503	503	6897_PANS99-36_01790	6905_PNA97-1_02274	LMG20103_02331			0	0	0		0	0	0
flgJ		Peptidoglycan hydrolase FlgJ	3	3	1	1	692				944	944	944	6897_PANS99-36_04130	6905_PNA97-1_04346	LMG20103_01521			0	0	0		0	0	0
group_2054		hypothetical protein	3	3	1	1	2422				317	317	317	6897_PANS99-36_01744	6905_PNA97-1_00767	LMG20103_03064			0	0	0		0	0	0
group_2055		hypothetical protein	3	3	1	1	4176				128	128	128	6897_PANS99-36_02043	6905_PNA97-1_02022	LMG20103_02082			0	0	0		0	0	0
cynT		Carbonic anhydrase 1	3	3	1	1	866				635	635	635	6897_PANS99-36_01172	6905_PNA97-1_02423	LMG20103_01345			0	0	0		0	0	0
hmuU_1		Hemin transport system permease protein HmuU	3	3	1	1	1920				1076	1076	1076	6897_PANS99-36_03450	6905_PNA97-1_00278	LMG20103_02619			0	0	0		0	0	0
iolE_3		Inosose dehydratase	3	3	1	1	3718				896	896	896	6897_PANS99-36_03592	6905_PNA97-1_03690	LMG20103_03833			0	0	0		0	0	0
suhB_2		Inositol-1-monophosphatase	3	3	1	1	2272				803	803	803	6897_PANS99-36_01621	6905_PNA97-1_00594	LMG20103_02947			0	0	0		0	0	0
group_206		hypothetical protein	3	3	1	1	858				257	341	285	6897_PANS99-36_01180	6905_PNA97-1_02415	LMG20103_01353			0	0	0		0	0	0
group_2060		YfaZ precursor	3	3	1	1	3274				545	545	545	6897_PANS99-36_03109	6905_PNA97-1_00853	LMG20103_00309			0	0	0		0	0	0
ariR_4		Probable two-component-system connector protein AriR	3	3	1	1	739				260	260	260	6897_PANS99-36_04175	6905_PNA97-1_04301	LMG20103_01476			0	0	0		0	0	0
dcuR		Transcriptional regulatory protein DcuR	3	3	1	1	5148				719	719	719	6897_PANS99-36_00165	6905_PNA97-1_03274	LMG20103_04220			0	0	0		0	0	0
group_2063		hypothetical protein	3	3	1	1	2421				335	335	335	6897_PANS99-36_01743	6905_PNA97-1_00766	LMG20103_03063			0	0	0		0	0	0
group_2064		hypothetical protein	3	3	1	1	3714				554	554	554	6897_PANS99-36_03588	6905_PNA97-1_03686	LMG20103_03829			0	0	0		0	0	0
group_2065		hypothetical protein	3	3	1	1	2418				419	419	419	6897_PANS99-36_01740	6905_PNA97-1_00763	LMG20103_03060			0	0	0		0	0	0
glpG		Rhomboid protease GlpG	3	3	1	1	3674				818	818	818	6897_PANS99-36_03549	6905_PNA97-1_03646	LMG20103_03789			0	0	0		0	0	0
cycA		D-serine/D-alanine/glycine transporter	3	3	1	1	753				1391	1391	1391	6897_PANS99-36_01286	6905_PNA97-1_02310	LMG20103_01458			0	0	0		0	0	0
group_2068		transcriptional regulator BolA	3	3	1	1	1233				257	257	257	6897_PANS99-36_02965	6905_PNA97-1_01087	LMG20103_00454			0	0	0		0	0	0
group_2069		hypothetical protein	3	3	1	1	3312				290	290	290	6897_PANS99-36_03070	6905_PNA97-1_00892	LMG20103_00349			0	0	0		0	0	0
nfsA		Oxygen-insensitive NADPH nitroreductase	3	3	1	1	857				659	722	701	6897_PANS99-36_01181	6905_PNA97-1_02414	LMG20103_01354			0	0	0		0	0	0
norM		Multidrug resistance protein NorM	3	3	1	1	1734				1418	1418	1418	6897_PANS99-36_03268	6905_PNA97-1_00100	LMG20103_02444			0	0	0		0	0	0
focA_2		Probable formate transporter 1	3	3	1	1	2156				788	788	788	6897_PANS99-36_01501	6905_PNA97-1_00474	LMG20103_02827			0	0	0		0	0	0
nudB		Dihydroneopterin triphosphate pyrophosphatase	3	3	1	1	1551				431	431	431	6897_PANS99-36_01851	6905_PNA97-1_02214	LMG20103_02271			0	0	0		0	0	0
rpoN		RNA polymerase sigma-54 factor	3	3	1	1	1245				1436	1436	1436	6897_PANS99-36_02977	6905_PNA97-1_01075	LMG20103_00442			0	0	0		0	0	0
holC		DNA polymerase III subunit chi	3	3	1	1	1177				458	458	458	6897_PANS99-36_02907	6905_PNA97-1_01144	LMG20103_00512			0	0	0		0	0	0
pcaI		3-oxoadipate CoA-transferase subunit A	3	3	1	1	2829				689	689	689	6897_PANS99-36_02211	6905_PNA97-1_01820	LMG20103_03440			0	0	0		0	0	0
bepC		Outer membrane efflux protein BepC precursor	3	3	1	1	1980				1355	1355	1355	6897_PANS99-36_01325	6905_PNA97-1_00336	LMG20103_02677			0	0	0		0	0	0
ycjG_2		L-Ala-D/L-Glu epimerase	3	3	1	1	4806				965	965	965	6897_PANS99-36_00234	6905_PNA97-1_03099	LMG20103_04145			0	0	0		0	0	0
ompD		Outer membrane porin protein OmpD precursor	3	3	1	1	3760				1079	1079	1079	6897_PANS99-36_03634	6905_PNA97-1_03732	LMG20103_03875			0	0	0		0	0	0
group_2079		hypothetical protein	3	3	1	1	2679				644	644	644	6897_PANS99-36_03794	6905_PNA97-1_03891	LMG20103_03573			0	0	0		0	0	0
poxB		Pyruvate dehydrogenase [ubiquinone]	3	3	1	1	839				1721	1793	1745	6897_PANS99-36_01199	6905_PNA97-1_02396	LMG20103_01372			0	0	0		0	0	0
murA		UDP-N-acetylglucosamine 1-carboxyvinyltransferase	3	3	1	1	1232				1259	1259	1259	6897_PANS99-36_02964	6905_PNA97-1_01088	LMG20103_00455			0	0	0		0	0	0
gpgS_1		Glucosyl-3-phosphoglycerate synthase	3	3	1	1	1665				1220	1220	1220	6897_PANS99-36_03203	6905_PNA97-1_00032	LMG20103_02385			0	0	0		0	0	0
sfaA_1		S-fimbrial protein subunit SfaA precursor	3	3	1	1	399				554	554	554	6897_PANS99-36_02665	6905_PNA97-1_01282	LMG20103_00647			0	0	0		0	0	0
yhcB		Inner membrane protein YhcB	3	3	1	1	1259				401	401	401	6897_PANS99-36_02991	6905_PNA97-1_01061	LMG20103_00428			0	0	0		0	0	0
group_2084		hypothetical protein	3	3	1	1	1621				236	236	236	6897_PANS99-36_01776	6905_PNA97-1_02288	LMG20103_02343			0	0	0		0	0	0
rplQ		50S ribosomal protein L17	3	3	1	1	3579				386	386	386	6897_PANS99-36_04425	6905_PNA97-1_04632	LMG20103_03693			0	0	0		0	0	0
group_2086		hypothetical protein	3	3	1	1	3926				869	869	869	6897_PANS99-36_04193	6905_PNA97-1_04455	LMG20103_04045			0	0	0		0	0	0
group_2087		hypothetical protein	3	3	1	1	2752				224	224	224	6897_PANS99-36_03868	6905_PNA97-1_03964	LMG20103_03502			0	0	0		0	0	0
group_2088		hypothetical protein	3	3	1	1	5058				659	659	659	6897_PANS99-36_00201	6905_PNA97-1_03068	LMG20103_04185			0	0	0		0	0	0
rpoC		DNA-directed RNA polymerase subunit beta'	3	3	1	1	3199				4223	4223	4223	6897_PANS99-36_04453	6905_PNA97-1_04654	LMG20103_00230			0	0	0		0	0	0
rarA		Replication-associated recombination protein A	3	3	1	1	825				1367	1367	1367	6897_PANS99-36_01213	6905_PNA97-1_02382	LMG20103_01386			0	0	0		0	0	0
group_2090		enhanced serine sensitivity protein SseB	3	3	1	1	2267				764	764	764	6897_PANS99-36_01616	6905_PNA97-1_00589	LMG20103_02942			0	0	0		0	0	0
bamB		Outer membrane protein assembly factor BamB precursor	3	3	1	1	2256				1181	1181	1181	6897_PANS99-36_01605	6905_PNA97-1_00578	LMG20103_02931			0	0	0		0	0	0
lptC		Lipopolysaccharide export system protein LptC	3	3	1	1	1242				581	581	581	6897_PANS99-36_02974	6905_PNA97-1_01078	LMG20103_00445			0	0	0		0	0	0
group_2093		hypothetical protein	3	3	1	1	4421				461	461	461	6897_PANS99-36_00511	6905_PNA97-1_02925	LMG20103_01852			0	0	0		0	0	0
yidC		Membrane protein insertase YidC	3	3	1	1	3070				1646	1646	1646	6897_PANS99-36_03995	6905_PNA97-1_04092	LMG20103_00090			0	0	0		0	0	0
group_2095		hypothetical protein	3	3	1	1	919			Hypothetical protein with no hits to refseq/uniprot/clusters/cdd/tigrfams/pfam overlapping another protein with hits	221	221	221	6897_PANS99-36_01118	6905_PNA97-1_02477	LMG20103_01292			0	0	0		0	0	0
esaI		Acyl-homoserine-lactone synthase	3	3	1	1	4241				632	632	632	6897_PANS99-36_02106	6905_PNA97-1_01958	LMG20103_02018			0	0	0		0	0	0
group_2097		Uncharacterized acyl-CoA thioester hydrolase HI_0827	3	3	1	1	4114				389	389	389	6897_PANS99-36_01979	6905_PNA97-1_02085	LMG20103_02144			0	0	0		0	0	0
ulaA_1		Ascorbate-specific permease IIC component UlaA	3	3	1	1	4350				1367	1367	1367	6897_PANS99-36_00581	6905_PNA97-1_02994	LMG20103_01922			0	0	0		0	0	0
ptsH		Phosphocarrier protein HPr	3	3	1	1	2167				257	257	257	6897_PANS99-36_01516	6905_PNA97-1_00489	LMG20103_02841			0	0	0		0	0	0
group_210		hypothetical protein	3	3	1	1	807				776	824	792	6897_PANS99-36_01231	6905_PNA97-1_02364	LMG20103_01404			0	0	0		0	0	0
group_2100		hypothetical protein	3	3	1	1	4210				323	323	323	6897_PANS99-36_02076	6905_PNA97-1_01988	LMG20103_02048			0	0	0		0	0	0
group_2101	hns_3	DNA-binding protein H-NS	3	3	1	1	3468				395	395	395	6897_PANS99-36_00065	6905_PNA97-1_03178	LMG20103_04342			0	0	0		0	0	0
mscL		Large-conductance mechanosensitive channel	3	3	1	1	3576				410	410	410	6897_PANS99-36_04428	6905_PNA97-1_04635	LMG20103_03690			0	0	0		0	0	0
yggX		Probable Fe(2 )-trafficking protein	3	3	1	1	1279				272	272	272	6897_PANS99-36_02315	6905_PNA97-1_01701	LMG20103_03322			0	0	0		0	0	0
group_2104		hypothetical protein	3	3	1	1	2065				548	548	548	6897_PANS99-36_01409	6905_PNA97-1_00420	LMG20103_02762			0	0	0		0	0	0
group_2105		hypothetical protein	3	3	1	1	1673				254	254	254	6897_PANS99-36_03211	6905_PNA97-1_00040	LMG20103_02393			0	0	0		0	0	0
mshA		D-inositol-3-phosphate glycosyltransferase	3	3	1	1	4235				1181	1181	1181	6897_PANS99-36_02101	6905_PNA97-1_01963	LMG20103_02024			0	0	0		0	0	0
xylR		Xylose operon regulatory protein	3	3	1	1	3024				1175	1175	1175	6897_PANS99-36_04295	6905_PNA97-1_04558	LMG20103_00043			0	0	0		0	0	0
cpdA_1		3',5'-cyclic adenosine monophosphate phosphodiesterase CpdA	3	3	1	1	2220				830	830	830	6897_PANS99-36_01569	6905_PNA97-1_00542	LMG20103_02893			0	0	0		0	0	0
trg_11		Methyl-accepting chemotaxis protein III	3	3	1	1	3508				1931	1931	1931	6897_PANS99-36_03752	6905_PNA97-1_03849	LMG20103_03614			0	0	0		0	0	0
pncB		Nicotinate phosphoribosyltransferase	3	3	1	1	796				1205	1205	1205	6897_PANS99-36_01242	6905_PNA97-1_02353	LMG20103_01415			0	0	0		0	0	0
der		GTPase Der	3	3	1	1	2255				1484	1484	1484	6897_PANS99-36_01604	6905_PNA97-1_00577	LMG20103_02930			0	0	0		0	0	0
rbsK_6		Ribokinase	3	3	1	1	3480				896	896	896	6897_PANS99-36_03781	6905_PNA97-1_03878	LMG20103_03586			0	0	0		0	0	0
slyA_1		Transcriptional regulator SlyA	3	3	1	1	4473				437	437	437	6897_PANS99-36_00458	6905_PNA97-1_02872	LMG20103_01799			0	0	0		0	0	0
efp		Elongation factor P	3	3	1	1	1266				566	566	566	6897_PANS99-36_02998	6905_PNA97-1_01054	LMG20103_00421			0	0	0		0	0	0
nudK_2		GDP-mannose pyrophosphatase NudK	3	3	1	1	1602				608	608	608	6897_PANS99-36_01796	6905_PNA97-1_02268	LMG20103_02325			0	0	0		0	0	0
chaB		Cation transport regulator ChaB	3	3	1	1	4570				230	230	230	6897_PANS99-36_00359	6905_PNA97-1_02772	LMG20103_01701			0	0	0		0	0	0
group_2116		hypothetical protein	3	3	1	1	3914				617	617	617	6897_PANS99-36_04204	6905_PNA97-1_04467	LMG20103_04034			0	0	0		0	0	0
usg		USG-1 protein	3	3	1	1	2046				1010	1010	1010	6897_PANS99-36_01390	6905_PNA97-1_00401	LMG20103_02743			0	0	0		0	0	0
clpS		ATP-dependent Clp protease adapter protein ClpS	3	3	1	1	835				320	320	320	6897_PANS99-36_01203	6905_PNA97-1_02392	LMG20103_01376			0	0	0		0	0	0
rplF		50S ribosomal protein L6	3	3	1	1	3589				533	533	533	6897_PANS99-36_04414	6905_PNA97-1_04621	LMG20103_03704			0	0	0		0	0	0
group_212		hypothetical protein	3	3	1	1	744				206	206	206	6897_PANS99-36_01297	6905_PNA97-1_02299	LMG20103_01470			0	0	0		0	0	0
upp		Uracil phosphoribosyltransferase	3	3	1	1	2231				626	626	626	6897_PANS99-36_01580	6905_PNA97-1_00553	LMG20103_02904			0	0	0		0	0	0
hfq		RNA-binding protein Hfq	3	3	1	1	3519				314	314	314	6897_PANS99-36_03740	6905_PNA97-1_03837	LMG20103_03626			0	0	0		0	0	0
smpB		SsrA-binding protein	3	3	1	1	2316				482	482	482	6897_PANS99-36_01661	6905_PNA97-1_00634	LMG20103_02987			0	0	0		0	0	0
group_2123		hypothetical protein	3	3	1	1	2133				329	329	329	6897_PANS99-36_01476	6905_PNA97-1_00449	LMG20103_02803			0	0	0		0	0	0
azoR1		FMN-dependent NADH-azoreductase 1	3	3	1	1	3361				626	626	626	6897_PANS99-36_03021	6905_PNA97-1_00941	LMG20103_00398			0	0	0		0	0	0
rpsT		30S ribosomal protein S20	3	3	1	1	354				263	263	263	6897_PANS99-36_02709	6905_PNA97-1_01326	LMG20103_00690			0	0	0		0	0	0
sulA		Cell division inhibitor SulA	3	3	1	1	773				491	491	491	6897_PANS99-36_01264	6905_PNA97-1_02332	LMG20103_01435			0	0	0		0	0	0
oppB		Oligopeptide transport system permease protein OppB	3	3	1	1	4104				920	920	920	6897_PANS99-36_01969	6905_PNA97-1_02095	LMG20103_02154			0	0	0		0	0	0
yhdN_2		General stress protein 69	3	3	1	1	274				998	998	998	6897_PANS99-36_02789	6905_PNA97-1_01407	LMG20103_00771			0	0	0		0	0	0
rplL		50S ribosomal protein L7/L12	3	3	1	1	3197				362	362	362	6897_PANS99-36_04455	6905_PNA97-1_04652	LMG20103_00228			0	0	0		0	0	0
ybjJ		Inner membrane protein YbjJ	3	3	1	1	1983				1154	1373	1227	6897_PANS99-36_01328	6905_PNA97-1_00339	LMG20103_02680			0	0	0		0	0	0
pyrG_2		CTP synthase	3	3	1	1	2533				1637	1637	1637	6897_PANS99-36_02430	6905_PNA97-1_01586	LMG20103_03163			0	0	0		0	0	0
group_2131		hypothetical protein	3	3	1	1	2273				1013	1013	1013	6897_PANS99-36_01622	6905_PNA97-1_00595	LMG20103_02948			0	0	0		0	0	0
ftsP		Cell division protein FtsP precursor	3	3	1	1	2822				1430	1430	1430	6897_PANS99-36_02204	6905_PNA97-1_01827	LMG20103_03447			0	0	0		0	0	0
tar_5		Methyl-accepting chemotaxis protein II	3	3	1	1	920				1898	1898	1898	6897_PANS99-36_01117	6905_PNA97-1_02478	LMG20103_01291			0	0	0		0	0	0
wecA		Undecaprenyl-phosphate alpha-N-acetylglucosaminyl 1-phosphate transferase	3	3	1	1	3127				1103	1103	1103	6897_PANS99-36_03940	6905_PNA97-1_04036	LMG20103_00145			0	0	0		0	0	0
pnp		Polyribonucleotide nucleotidyltransferase	3	3	1	1	1211				2129	2129	2129	6897_PANS99-36_02941	6905_PNA97-1_01111	LMG20103_00478			0	0	0		0	0	0
uvrB		UvrABC system protein B	3	3	1	1	948				2021	2021	2021	6897_PANS99-36_01089	6905_PNA97-1_02506	LMG20103_01263			0	0	0		0	0	0
group_2137		hypothetical protein	3	3	1	1	2206				188	188	188	6897_PANS99-36_01555	6905_PNA97-1_00528	LMG20103_02879			0	0	0		0	0	0
spoT		Bifunctional (p)ppGpp synthase/hydrolase SpoT	3	3	1	1	3919				2108	2108	2108	6897_PANS99-36_04200	6905_PNA97-1_04462	LMG20103_04038			0	0	0		0	0	0
adrB_3		Putative cyclic-di-GMP phosphodiesterase AdrB	3	3	1	1	3726				1580	1580	1580	6897_PANS99-36_03600	6905_PNA97-1_03698	LMG20103_03841			0	0	0		0	0	0
ubiG_2		Ubiquinone biosynthesis O-methyltransferase	3	3	1	1	1988				728	728	728	6897_PANS99-36_01333	6905_PNA97-1_00344	LMG20103_02688			0	0	0		0	0	0
pucG		Purine catabolism protein PucG	3	3	1	1	156				1235	1235	1235	6897_PANS99-36_00694	6905_PNA97-1_03537	LMG20103_00895			0	0	0		0	0	0
alsD		Alpha-acetolactate decarboxylase	3	3	1	1	3948				782	782	782	6897_PANS99-36_00056	6905_PNA97-1_03169	LMG20103_04071			0	0	0		0	0	0
hpf		Ribosome hibernation promoting factor	3	3	1	1	1246				287	287	287	6897_PANS99-36_02978	6905_PNA97-1_01074	LMG20103_00441			0	0	0		0	0	0
yheI		Probable multidrug resistance ABC transporter ATP-binding/permease protein YheI	3	3	1	1	610				1769	1769	1769	6897_PANS99-36_00834	6905_PNA97-1_03394	LMG20103_01038			0	0	0		0	0	0
group_2144		hypothetical protein	3	3	1	1	3208				590	590	590	6897_PANS99-36_04444	6905_PNA97-1_04663	LMG20103_00239			0	0	0		0	0	0
iscR		HTH-type transcriptional regulator IscR	3	3	1	1	2270				497	497	497	6897_PANS99-36_01619	6905_PNA97-1_00592	LMG20103_02945			0	0	0		0	0	0
pcaR		Pca regulon regulatory protein	3	3	1	1	2828				806	806	806	6897_PANS99-36_02210	6905_PNA97-1_01821	LMG20103_03441			0	0	0		0	0	0
yghA		Uncharacterized oxidoreductase YghA	3	3	1	1	4239				893	893	893	6897_PANS99-36_02104	6905_PNA97-1_01960	LMG20103_02021			0	0	0		0	0	0
mobB		Molybdopterin-guanine dinucleotide biosynthesis adapter protein	3	3	1	1	3940				515	515	515	6897_PANS99-36_04179	6905_PNA97-1_04441	LMG20103_04059			0	0	0		0	0	0
ycdX		Probable phosphatase YcdX	3	3	1	1	4743				737	737	737	6897_PANS99-36_04047	6905_PNA97-1_04431	LMG20103_01605			0	0	0		0	0	0
group_215		hypothetical protein	3	3	1	1	2014				443	497	479	6897_PANS99-36_01359	6905_PNA97-1_00370	LMG20103_02714			0	0	0		0	0	0
group_2150		AIG2-like family	3	3	1	1	3971				347	347	347	6897_PANS99-36_00032	6905_PNA97-1_03145	LMG20103_04095			0	0	0		0	0	0
rutE_2		Probable malonic semialdehyde reductase RutE	3	3	1	1	3072				590	590	590	6897_PANS99-36_03993	6905_PNA97-1_04090	LMG20103_00092			0	0	0		0	0	0
ilvM		Acetolactate synthase isozyme 2 small subunit	3	3	1	1	3809				257	257	257	6897_PANS99-36_03682	6905_PNA97-1_03780	LMG20103_03923			0	0	0		0	0	0
pncC		Nicotinamide-nucleotide amidohydrolase PncC	3	3	1	1	1388				494	494	494	6897_PANS99-36_02471	6905_PNA97-1_01517	LMG20103_03122			0	0	0		0	0	0
tyrB		Aromatic-amino-acid aminotransferase	3	3	1	1	3251				1193	1193	1193	6897_PANS99-36_03132	6905_PNA97-1_00830	LMG20103_00286			0	0	0		0	0	0
yhjE		Inner membrane metabolite transport protein YhjE	3	3	1	1	3796				1331	1331	1331	6897_PANS99-36_03669	6905_PNA97-1_03767	LMG20103_03910			0	0	0		0	0	0
gpmA		2,3-bisphosphoglycerate-dependent phosphoglycerate mutase	3	3	1	1	966				752	752	752	6897_PANS99-36_01070	6905_PNA97-1_02525	LMG20103_01244			0	0	0		0	0	0
luxA		Alkanal monooxygenase alpha chain	3	3	1	1	1808				1022	1022	1022	6897_PANS99-36_03344	6905_PNA97-1_00176	LMG20103_02517			0	0	0		0	0	0
pgdA_1		Peptidoglycan deacetylase	3	3	1	1	177				959	959	959	6897_PANS99-36_00673	6905_PNA97-1_03558	LMG20103_00874			0	0	0		0	0	0
group_2159		hypothetical protein	3	3	1	1	4621				329	329	329	6897_PANS99-36_00312	6905_PNA97-1_02727	LMG20103_01657			0	0	0		0	0	0
group_216		molybdopterin biosynthesis protein MoeB	3	3	1	1	2055				443	521	469	6897_PANS99-36_01399	6905_PNA97-1_00410	LMG20103_02752			0	0	0		0	0	0
rplM		50S ribosomal protein L13	3	3	1	1	1257				428	428	428	6897_PANS99-36_02989	6905_PNA97-1_01063	LMG20103_00430			0	0	0		0	0	0
yahK_2		Aldehyde reductase YahK	3	3	1	1	3254				1064	1064	1064	6897_PANS99-36_03129	6905_PNA97-1_00833	LMG20103_00289			0	0	0		0	0	0
zntB_2		Zinc transport protein ZntB	3	3	1	1	4175				908	908	908	6897_PANS99-36_02041	6905_PNA97-1_02024	LMG20103_02084			0	0	0		0	0	0
gldA		Glycerol dehydrogenase	3	3	1	1	1558				1094	1094	1094	6897_PANS99-36_01844	6905_PNA97-1_02221	LMG20103_02278			0	0	0		0	0	0
arnC		Undecaprenyl-phosphate 4-deoxy-4-formamido-L-arabinose transferase	3	3	1	1	3982				980	980	980	6897_PANS99-36_00021	6905_PNA97-1_03134	LMG20103_04106			0	0	0		0	0	0
brnQ		Branched-chain amino acid transport system 2 carrier protein	3	3	1	1	561				1319	1319	1319	6897_PANS99-36_00785	6905_PNA97-1_03442	LMG20103_00989			0	0	0		0	0	0
proS		Proline--tRNA ligase	3	3	1	1	204				1718	1718	1718	6897_PANS99-36_02858	6905_PNA97-1_01477	LMG20103_00840			0	0	0		0	0	0
ptsO		Phosphocarrier protein NPr	3	3	1	1	1249				272	272	272	6897_PANS99-36_02981	6905_PNA97-1_01071	LMG20103_00438			0	0	0		0	0	0
nagA		N-acetylglucosamine-6-phosphate deacetylase	3	3	1	1	1019				1148	1148	1148	6897_PANS99-36_01013	6905_PNA97-1_02582	LMG20103_01187			0	0	0		0	0	0
group_2169		translocation protein TolB	3	3	1	1	979				1295	1295	1295	6897_PANS99-36_01054	6905_PNA97-1_02541	LMG20103_01228			0	0	0		0	0	0
nagC_3		N-acetylglucosamine repressor	3	3	1	1	2115				1019	1157	1111	6897_PANS99-36_01459	6905_PNA97-1_00446	LMG20103_02787			0	0	0		0	0	0
cyoC		Cytochrome bo(3) ubiquinol oxidase subunit 3	3	3	1	1	593				614	614	614	6897_PANS99-36_00817	6905_PNA97-1_03411	LMG20103_01021			0	0	0		0	0	0
dam_2		DNA adenine methylase	3	3	1	1	3646				812	812	812	6897_PANS99-36_03521	6905_PNA97-1_03618	LMG20103_03761			0	0	0		0	0	0
nuoM		NADH-quinone oxidoreductase subunit M	3	3	1	1	1998				1520	1520	1520	6897_PANS99-36_01343	6905_PNA97-1_00354	LMG20103_02698			0	0	0		0	0	0
ppiA		Peptidyl-prolyl cis-trans isomerase A precursor	3	3	1	1	3640				572	572	572	6897_PANS99-36_03515	6905_PNA97-1_03612	LMG20103_03755			0	0	0		0	0	0
group_2174		HIT-like protein HI_0961	3	3	1	1	4677				350	350	350	6897_PANS99-36_04109	6905_PNA97-1_04367	LMG20103_01542			0	0	0		0	0	0
tatC		Sec-independent protein translocase protein TatC	3	3	1	1	3176				758	758	758	6897_PANS99-36_03887	6905_PNA97-1_03983	LMG20103_00199			0	0	0		0	0	0
trmH		tRNA (guanosine(18)-2'-O)-methyltransferase	3	3	1	1	3920				701	701	701	6897_PANS99-36_04199	6905_PNA97-1_04461	LMG20103_04039			0	0	0		0	0	0
tqsA_1		AI-2 transport protein TqsA	3	3	1	1	2215				1070	1070	1070	6897_PANS99-36_01564	6905_PNA97-1_00537	LMG20103_02888			0	0	0		0	0	0
ybjO		Inner membrane protein YbjO	3	3	1	1	850				467	467	467	6897_PANS99-36_01188	6905_PNA97-1_02407	LMG20103_01361			0	0	0		0	0	0
rutR_1		HTH-type transcriptional regulator RutR	3	3	1	1	755				635	635	635	6897_PANS99-36_01284	6905_PNA97-1_02312	LMG20103_01456			0	0	0		0	0	0
group_218		hypothetical protein	3	3	1	1	2117				479	857	731	6897_PANS99-36_01460	6905_PNA97-1_00447	LMG20103_02789			0	0	0		0	0	0
rpoZ		DNA-directed RNA polymerase subunit omega	3	3	1	1	3918				275	275	275	6897_PANS99-36_04201	6905_PNA97-1_04463	LMG20103_04037			0	0	0		0	0	0
mipA_1		MltA-interacting protein precursor	3	3	1	1	4077				749	749	749	6897_PANS99-36_01941	6905_PNA97-1_02124	LMG20103_02181			0	0	0		0	0	0
clpP		ATP-dependent Clp protease proteolytic subunit precursor	3	3	1	1	600				623	623	623	6897_PANS99-36_00824	6905_PNA97-1_03404	LMG20103_01028			0	0	0		0	0	0
group_2183		Head binding	3	3	1	1	1866				2210	2210	2210	6897_PANS99-36_03395	6905_PNA97-1_00223	LMG20103_02567			0	0	0		0	0	0
fabI		Enoyl-[acyl-carrier-protein] reductase [NADH] FabI	3	3	1	1	4156				788	788	788	6897_PANS99-36_02021	6905_PNA97-1_02043	LMG20103_02103			0	0	0		0	0	0
hns_2		DNA-binding protein H-NS	3	3	1	1	877				401	401	401	6897_PANS99-36_01161	6905_PNA97-1_02434	LMG20103_01334			0	0	0		0	0	0
group_2186		hypothetical protein	3	3	1	1	1006				959	959	959	6897_PANS99-36_01026	6905_PNA97-1_02569	LMG20103_01200			0	0	0		0	0	0
ftsE_1		Cell division ATP-binding protein FtsE	3	3	1	1	1749				830	830	830	6897_PANS99-36_03283	6905_PNA97-1_00115	LMG20103_02459			0	0	0		0	0	0
lrp_4		Leucine-responsive regulatory protein	3	3	1	1	4402				503	503	503	6897_PANS99-36_00530	6905_PNA97-1_02943	LMG20103_01869			0	0	0		0	0	0
flgG		Flagellar basal-body rod protein FlgG	3	3	1	1	695				782	782	782	6897_PANS99-36_04133	6905_PNA97-1_04343	LMG20103_01518			0	0	0		0	0	0
typA		GTP-binding protein TypA/BipA	3	3	1	1	3928				1823	1823	1823	6897_PANS99-36_04191	6905_PNA97-1_04453	LMG20103_04047			0	0	0		0	0	0
group_2191		hypothetical protein	3	3	1	1	883				188	188	188	6897_PANS99-36_01155	6905_PNA97-1_02440	LMG20103_01328			0	0	0		0	0	0
ygiN		Probable quinol monooxygenase YgiN	3	3	1	1	2811				308	308	308	6897_PANS99-36_02193	6905_PNA97-1_01838	LMG20103_03457			0	0	0		0	0	0
galS_1		HTH-type transcriptional regulator GalS	3	3	1	1	1912				1040	1040	1040	6897_PANS99-36_03442	6905_PNA97-1_00270	LMG20103_02611			0	0	0		0	0	0
group_2194		hypothetical protein	3	3	1	1	2159				350	350	350	6897_PANS99-36_01508	6905_PNA97-1_00481	LMG20103_02833			0	0	0		0	0	0
ftsH		ATP-dependent zinc metalloprotease FtsH	3	3	1	1	1221				1940	1940	1940	6897_PANS99-36_02953	6905_PNA97-1_01099	LMG20103_00466			0	0	0		0	0	0
trkA		Trk system potassium uptake protein TrkA	3	3	1	1	3575				1376	1376	1376	6897_PANS99-36_04429	6905_PNA97-1_04636	LMG20103_03689			0	0	0		0	0	0
stp_3		Serine/threonine phosphatase stp	3	3	1	1	1713				791	791	791	6897_PANS99-36_03254	6905_PNA97-1_00082	LMG20103_02429			0	0	0		0	0	0
tqsA_2		AI-2 transport protein TqsA	3	3	1	1	3723				1055	1055	1055	6897_PANS99-36_03597	6905_PNA97-1_03695	LMG20103_03838			0	0	0		0	0	0
pyrG_1		CTP synthase	3	3	1	1	4436				698	698	698	6897_PANS99-36_00496	6905_PNA97-1_02910	LMG20103_01837			0	0	0		0	0	0
group_22		hypothetical protein	3	3	1	1	4639				272	272	272	6897_PANS99-36_00295	6905_PNA97-1_02713	LMG20103_01640			0	0	0		0	0	0
yieH		6-phosphogluconate phosphatase	3	3	1	1	3075				662	662	662	6897_PANS99-36_03990	6905_PNA97-1_04087	LMG20103_00095			0	0	0		0	0	0
group_2201		hypothetical protein	3	3	1	1	1667				131	131	131	6897_PANS99-36_03205	6905_PNA97-1_00034	LMG20103_02387			0	0	0		0	0	0
fliG		Flagellar motor switch protein FliG	3	3	1	1	1646				992	992	992	6897_PANS99-36_03185	6905_PNA97-1_00014	LMG20103_02367			0	0	0		0	0	0
rpsG		30S ribosomal protein S7	3	3	1	1	3611				470	470	470	6897_PANS99-36_03486	6905_PNA97-1_03583	LMG20103_03726			0	0	0		0	0	0
group_2204		hypothetical protein	3	3	1	1	1559				845	845	845	6897_PANS99-36_01843	6905_PNA97-1_02222	LMG20103_02279			0	0	0		0	0	0
corC_3		Magnesium and cobalt efflux protein CorC	3	3	1	1	3495				1319	1319	1319	6897_PANS99-36_03766	6905_PNA97-1_03863	LMG20103_03601			0	0	0		0	0	0
intA_4		Prophage CP4-57 integrase	3	3	1	1	3467				1100	1100	1100	6897_PANS99-36_00066	6905_PNA97-1_03179	LMG20103_04341			0	0	0		0	0	0
rnhB		Ribonuclease HII	3	3	1	1	214				626	626	626	6897_PANS99-36_02848	6905_PNA97-1_01467	LMG20103_00830			0	0	0		0	0	0
katA		Catalase	3	3	1	1	4341				1466	1466	1466	6897_PANS99-36_00591	6905_PNA97-1_03004	LMG20103_01932			0	0	0		0	0	0
mepA		Penicillin-insensitive murein endopeptidase precursor	3	3	1	1	2062				818	818	818	6897_PANS99-36_01406	6905_PNA97-1_00417	LMG20103_02759			0	0	0		0	0	0
ypdA		Sensor histidine kinase YpdA	3	3	1	1	2145				1775	1778	1777	6897_PANS99-36_01488	6905_PNA97-1_00461	LMG20103_02814			0	0	0		0	0	0
mprA		Transcriptional repressor MprA	3	3	1	1	2431				530	530	530	6897_PANS99-36_01753	6905_PNA97-1_00776	LMG20103_03073			0	0	0		0	0	0
group_2211		hypothetical protein	3	3	1	1	3892				311	311	311	6897_PANS99-36_04212	6905_PNA97-1_04475	LMG20103_04012			0	0	0		0	0	0
rpsE		30S ribosomal protein S5	3	3	1	1	3587				500	500	500	6897_PANS99-36_04416	6905_PNA97-1_04623	LMG20103_03702			0	0	0		0	0	0
group_2213		hypothetical protein	3	3	1	1	3911				275	275	275	6897_PANS99-36_04207	6905_PNA97-1_04470	LMG20103_04031			0	0	0		0	0	0
cpxP		Periplasmic protein CpxP precursor	3	3	1	1	3854				509	509	509	6897_PANS99-36_04250	6905_PNA97-1_04513	LMG20103_03974			0	0	0		0	0	0
rbsC_6		Ribose transport system permease protein RbsC	3	3	1	1	4386				986	986	986	6897_PANS99-36_00546	6905_PNA97-1_02959	LMG20103_01885			0	0	0		0	0	0
ulaA_2		Ascorbate-specific permease IIC component UlaA	3	3	1	1	2595				1376	1376	1376	6897_PANS99-36_02323	6905_PNA97-1_01693	LMG20103_03314			0	0	0		0	0	0
holE		DNA polymerase III subunit theta	3	3	1	1	1532				299	299	299	6897_PANS99-36_01870	6905_PNA97-1_02195	LMG20103_02252			0	0	0		0	0	0
cimH		Citrate/malate transporter	3	3	1	1	2185				1361	1361	1361	6897_PANS99-36_01534	6905_PNA97-1_00507	LMG20103_02859			0	0	0		0	0	0
kipR_2		HTH-type transcriptional regulator KipR	3	3	1	1	2513				752	752	752	6897_PANS99-36_02449	6905_PNA97-1_01568	LMG20103_03144			0	0	0		0	0	0
group_222		hypothetical protein	3	3	1	1	2155				176	176	176	6897_PANS99-36_01500	6905_PNA97-1_00473	LMG20103_02826			0	0	0		0	0	0
vsr		Very short patch repair protein	3	3	1	1	1670				479	479	479	6897_PANS99-36_03208	6905_PNA97-1_00037	LMG20103_02390			0	0	0		0	0	0
group_2221		hypothetical protein	3	3	1	1	3966				194	194	194	6897_PANS99-36_00038	6905_PNA97-1_03151	LMG20103_04089			0	0	0		0	0	0
cytR_3		HTH-type transcriptional repressor CytR	3	3	1	1	3835				1037	1037	1037	6897_PANS99-36_04269	6905_PNA97-1_04532	LMG20103_03955			0	0	0		0	0	0
nrdH		Glutaredoxin-like protein NrdH	3	3	1	1	2423				242	242	242	6897_PANS99-36_01745	6905_PNA97-1_00768	LMG20103_03065			0	0	0		0	0	0
purH		Bifunctional purine biosynthesis protein PurH	3	3	1	1	3212				1589	1589	1589	6897_PANS99-36_04440	6905_PNA97-1_04667	LMG20103_00243			0	0	0		0	0	0
ridA_1		Enamine/imine deaminase	3	3	1	1	1186				386	386	386	6897_PANS99-36_02915	6905_PNA97-1_01136	LMG20103_00503			0	0	0		0	0	0
mlaB		Probable phospholipid ABC transporter-binding protein MlaB	3	3	1	1	1234				296	296	296	6897_PANS99-36_02966	6905_PNA97-1_01086	LMG20103_00453			0	0	0		0	0	0
yedI		Inner membrane protein YedI	3	3	1	1	1668				902	902	902	6897_PANS99-36_03206	6905_PNA97-1_00035	LMG20103_02388			0	0	0		0	0	0
atpF		ATP synthase subunit b	3	3	1	1	3004				470	470	470	6897_PANS99-36_04315	6905_PNA97-1_04578	LMG20103_00023			0	0	0		0	0	0
moeB_1		Molybdopterin-synthase adenylyltransferase	3	3	1	1	875				758	758	758	6897_PANS99-36_01163	6905_PNA97-1_02432	LMG20103_01336			0	0	0		0	0	0
group_223		hypothetical protein	3	3	1	1	2157				353	383	363	6897_PANS99-36_01502	6905_PNA97-1_00475	LMG20103_02828			0	0	0		0	0	0
gmk		Guanylate kinase	3	3	1	1	3917				674	674	674	6897_PANS99-36_04202	6905_PNA97-1_04464	LMG20103_04036			0	0	0		0	0	0
group_2231		putative assembly protein	3	3	1	1	3120				2057	2057	2057	6897_PANS99-36_03947	6905_PNA97-1_04043	LMG20103_00138			0	0	0		0	0	0
group_2232		Phage tail protein E	3	3	1	1	2774				296	296	296	6897_PANS99-36_02154	6905_PNA97-1_01911	LMG20103_03490			0	0	0		0	0	0
lysS		Lysine--tRNA ligase	3	3	1	1	2585				1520	1520	1520	6897_PANS99-36_02376	6905_PNA97-1_01640	LMG20103_03218			0	0	0		0	0	0
rbsA_4		Ribose import ATP-binding protein RbsA	3	3	1	1	1166				782	782	782	6897_PANS99-36_02896	6905_PNA97-1_01152	LMG20103_00523			0	0	0		0	0	0
hpt		Hypoxanthine phosphoribosyltransferase	3	3	1	1	260				536	536	536	6897_PANS99-36_02802	6905_PNA97-1_01421	LMG20103_00784			0	0	0		0	0	0
pabC		Aminodeoxychorismate lyase	3	3	1	1	4670				926	926	926	6897_PANS99-36_04116	6905_PNA97-1_04360	LMG20103_01535			0	0	0		0	0	0
group_2237		hypothetical protein	3	3	1	1	3847				590	590	590	6897_PANS99-36_04257	6905_PNA97-1_04520	LMG20103_03967			0	0	0		0	0	0
group_2238		hypothetical protein	3	3	1	1	809				182	182	182	6897_PANS99-36_01229	6905_PNA97-1_02366	LMG20103_01402			0	0	0		0	0	0
group_2239		hypothetical protein	3	3	1	1	722				350	350	350	6897_PANS99-36_04159	6905_PNA97-1_04317	LMG20103_01492			0	0	0		0	0	0
group_224		Sodium Bile acid symporter family	3	3	1	1	2161				971	1007	995	6897_PANS99-36_01510	6905_PNA97-1_00483	LMG20103_02835			0	0	0		0	0	0
tyrS		Tyrosine--tRNA ligase	3	3	1	1	4440				1274	1274	1274	6897_PANS99-36_00492	6905_PNA97-1_02906	LMG20103_01833			0	0	0		0	0	0
rlmN		Dual-specificity RNA methyltransferase RlmN	3	3	1	1	2262				1169	1169	1169	6897_PANS99-36_01611	6905_PNA97-1_00584	LMG20103_02937			0	0	0		0	0	0
group_2242		hypothetical protein	3	3	1	1	2275				617	617	617	6897_PANS99-36_01624	6905_PNA97-1_00597	LMG20103_02950			0	0	0		0	0	0
kdpB		Potassium-transporting ATPase B chain	3	3	1	1	3770				2045	2045	2045	6897_PANS99-36_03643	6905_PNA97-1_03741	LMG20103_03884			0	0	0		0	0	0
hsrA		Probable transport protein HsrA	3	3	1	1	2982				1400	1400	1400	6897_PANS99-36_04337	6905_PNA97-1_04600	LMG20103_00001			0	0	0		0	0	0
cyoD		Cytochrome bo(3) ubiquinol oxidase subunit 4	3	3	1	1	592				329	329	329	6897_PANS99-36_00816	6905_PNA97-1_03412	LMG20103_01020			0	0	0		0	0	0
qorA		Quinone oxidoreductase 1	3	3	1	1	3247				983	983	983	6897_PANS99-36_03136	6905_PNA97-1_00826	LMG20103_00282			0	0	0		0	0	0
mreC		Cell shape-determining protein MreC	3	3	1	1	3548				1022	1022	1022	6897_PANS99-36_03708	6905_PNA97-1_03806	LMG20103_03656			0	0	0		0	0	0
group_2248		peptidase PmbA	3	3	1	1	3483				1340	1340	1340	6897_PANS99-36_03778	6905_PNA97-1_03875	LMG20103_03589			0	0	0		0	0	0
davT		5-aminovalerate aminotransferase DavT	3	3	1	1	1764				1316	1316	1316	6897_PANS99-36_03298	6905_PNA97-1_00130	LMG20103_02474			0	0	0		0	0	0
citA		Sensor histidine kinase CitA	3	3	1	1	2186				1637	1637	1637	6897_PANS99-36_01535	6905_PNA97-1_00508	LMG20103_02860			0	0	0		0	0	0
tatA_1		Sec-independent protein translocase protein TatA	3	3	1	1	1047				203	203	203	6897_PANS99-36_00978	6905_PNA97-1_02617	LMG20103_01152			0	0	0		0	0	0
yhdN_3		General stress protein 69	3	3	1	1	2579				1040	1040	1040	6897_PANS99-36_02382	6905_PNA97-1_01634	LMG20103_03212			0	0	0		0	0	0
group_2252		hypothetical protein	3	3	1	1	1976				149	149	149	6897_PANS99-36_01321	6905_PNA97-1_00332	LMG20103_02673			0	0	0		0	0	0
amiC_2		N-acetylmuramoyl-L-alanine amidase AmiC precursor	3	3	1	1	2562				1244	1244	1244	6897_PANS99-36_02399	6905_PNA97-1_01617	LMG20103_03194			0	0	0		0	0	0
group_2254		hypothetical protein	3	3	1	1	4193				410	410	410	6897_PANS99-36_02058	6905_PNA97-1_02006	LMG20103_02066			0	0	0		0	0	0
aroP_1		Aromatic amino acid transport protein AroP	3	3	1	1	2199				1472	1472	1472	6897_PANS99-36_01548	6905_PNA97-1_00521	LMG20103_02872			0	0	0		0	0	0
group_2256		hypothetical protein	3	3	1	1	4344				407	407	407	6897_PANS99-36_00587	6905_PNA97-1_03000	LMG20103_01928			0	0	0		0	0	0
nrdB		Ribonucleoside-diphosphate reductase 1 subunit beta	3	3	1	1	1990				1130	1130	1130	6897_PANS99-36_01335	6905_PNA97-1_00346	LMG20103_02690			0	0	0		0	0	0
atpI		ATP synthase protein I	3	3	1	1	3001				380	380	380	6897_PANS99-36_04318	6905_PNA97-1_04581	LMG20103_00020			0	0	0		0	0	0
yecS_1		Inner membrane amino-acid ABC transporter permease protein YecS	3	3	1	1	158				659	659	659	6897_PANS99-36_00692	6905_PNA97-1_03539	LMG20103_00893			0	0	0		0	0	0
hda		DnaA regulatory inactivator Hda	3	3	1	1	2228				749	776	767	6897_PANS99-36_01577	6905_PNA97-1_00550	LMG20103_02901			0	0	0		0	0	0
diaA		DnaA initiator-associating protein DiaA	3	3	1	1	2687				587	587	587	6897_PANS99-36_03802	6905_PNA97-1_03899	LMG20103_03565			0	0	0		0	0	0
dtd		D-tyrosyl-tRNA(Tyr) deacylase	3	3	1	1	3925				437	437	437	6897_PANS99-36_04194	6905_PNA97-1_04456	LMG20103_04044			0	0	0		0	0	0
flgD		Basal-body rod modification protein FlgD	3	3	1	1	698				671	671	671	6897_PANS99-36_04136	6905_PNA97-1_04340	LMG20103_01515			0	0	0		0	0	0
dctA		Aerobic C4-dicarboxylate transport protein	3	3	1	1	3114				1283	1283	1283	6897_PANS99-36_03952	6905_PNA97-1_04049	LMG20103_00132			0	0	0		0	0	0
zapB		Cell division protein ZapB	3	3	1	1	3840				239	239	239	6897_PANS99-36_04264	6905_PNA97-1_04527	LMG20103_03960			0	0	0		0	0	0
dapF		Diaminopimelate epimerase	3	3	1	1	3145				824	824	824	6897_PANS99-36_03918	6905_PNA97-1_04014	LMG20103_00168			0	0	0		0	0	0
ycgE		HTH-type transcriptional repressor YcgE	3	3	1	1	913				734	734	734	6897_PANS99-36_01125	6905_PNA97-1_02470	LMG20103_01299			0	0	0		0	0	0
phnE_1		Phosphate-import permease protein PhnE	3	3	1	1	1746				884	884	884	6897_PANS99-36_03280	6905_PNA97-1_00112	LMG20103_02456			0	0	0		0	0	0
fruA_3		PTS system fructose-specific EIIBC component	3	3	1	1	2815				1091	1091	1091	6897_PANS99-36_02198	6905_PNA97-1_01833	LMG20103_03453			0	0	0		0	0	0
group_2269		hypothetical protein	3	3	1	1	4795				224	224	224	6897_PANS99-36_00245	6905_PNA97-1_03110	LMG20103_04134			0	0	0		0	0	0
ppk		Polyphosphate kinase	3	3	1	1	2237				2060	2060	2060	6897_PANS99-36_01586	6905_PNA97-1_00559	LMG20103_02910			0	0	0		0	0	0
hflC		Modulator of FtsH protease HflC	3	3	1	1	3516				1004	1004	1004	6897_PANS99-36_03744	6905_PNA97-1_03841	LMG20103_03622			0	0	0		0	0	0
dat		Diaminobutyrate--2-oxoglutarate aminotransferase	3	3	1	1	5155				1382	1382	1382	6897_PANS99-36_00172	6905_PNA97-1_03281	LMG20103_04213			0	0	0		0	0	0
inhA		Isonitrile hydratase	3	3	1	1	4659				695	695	695	6897_PANS99-36_00286	6905_PNA97-1_02704	LMG20103_01632			0	0	0		0	0	0
osmE		Osmotically-inducible lipoprotein E precursor	3	3	1	1	4531				335	335	335	6897_PANS99-36_00396	6905_PNA97-1_02810	LMG20103_01738			0	0	0		0	0	0
bcp_1		Putative peroxiredoxin bcp	3	3	1	1	2214				467	467	467	6897_PANS99-36_01563	6905_PNA97-1_00536	LMG20103_02887			0	0	0		0	0	0
group_2275		hypothetical protein	3	3	1	1	2609				608	608	608	6897_PANS99-36_02337	6905_PNA97-1_01679	LMG20103_03300			0	0	0		0	0	0
group_2276		tetratricopeptide repeat protein	3	3	1	1	4141				1169	1169	1169	6897_PANS99-36_02006	6905_PNA97-1_02058	LMG20103_02118			0	0	0		0	0	0
thiB		Thiamine-binding periplasmic protein precursor	3	3	1	1	327				986	986	986	6897_PANS99-36_02736	6905_PNA97-1_01354	LMG20103_00718			0	0	0		0	0	0
group_2278		entericidin B membrane lipoprotein	3	3	1	1	1264				134	134	134	6897_PANS99-36_02996	6905_PNA97-1_01056	LMG20103_00423			0	0	0		0	0	0
potH_1		Putrescine transport system permease protein PotH	3	3	1	1	852				962	962	962	6897_PANS99-36_01186	6905_PNA97-1_02409	LMG20103_01359			0	0	0		0	0	0
group_228		hypothetical protein	3	3	1	1	2242				248	269	262	6897_PANS99-36_01591	6905_PNA97-1_00564	LMG20103_02915			0	0	0		0	0	0
group_2280	ydfH_1	Uncharacterized HTH-type transcriptional regulator YdfH	3	3	1	1	179				722	722	722	6897_PANS99-36_00671	6905_PNA97-1_03560	LMG20103_00872			0	0	0		0	0	0
rpsH		30S ribosomal protein S8	3	3	1	1	3590				392	392	392	6897_PANS99-36_04413	6905_PNA97-1_04620	LMG20103_03705			0	0	0		0	0	0
group_2282		hypothetical protein	3	3	1	1	1724				482	482	482	6897_PANS99-36_03258	6905_PNA97-1_00090	LMG20103_02433			0	0	0		0	0	0
yidP		Uncharacterized HTH-type transcriptional regulator YidP	3	3	1	1	1527				704	704	704	6897_PANS99-36_01875	6905_PNA97-1_02190	LMG20103_02247			0	0	0		0	0	0
hslV		ATP-dependent protease subunit HslV	3	3	1	1	3837				587	587	587	6897_PANS99-36_04267	6905_PNA97-1_04530	LMG20103_03957			0	0	0		0	0	0
yhdG		Uncharacterized amino acid permease YhdG	3	3	1	1	450				1364	1364	1364	6897_PANS99-36_02614	6905_PNA97-1_01233	LMG20103_00597			0	0	0		0	0	0
vioA		dTDP-4-amino-4,6-dideoxy-D-glucose transaminase	3	3	1	1	1625				1145	1145	1145	6897_PANS99-36_01773	6905_PNA97-1_02291	LMG20103_02347			0	0	0		0	0	0
ydaF_3		Putative ribosomal N-acetyltransferase YdaF	3	3	1	1	709				590	590	590	6897_PANS99-36_04146	6905_PNA97-1_04330	LMG20103_01505			0	0	0		0	0	0
group_2288		hypothetical protein	3	3	1	1	3464				242	242	242	6897_PANS99-36_00069	6905_PNA97-1_03182	LMG20103_04338			0	0	0		0	0	0
ribB		3,4-dihydroxy-2-butanone 4-phosphate synthase	3	3	1	1	2801				656	656	656	6897_PANS99-36_02183	6905_PNA97-1_01848	LMG20103_03467			0	0	0		0	0	0
quiA		Quinate/shikimate dehydrogenase (quinone)	3	3	1	1	2253				2441	2441	2441	6897_PANS99-36_01602	6905_PNA97-1_00575	LMG20103_02929			0	0	0		0	0	0
aaeA_1		p-hydroxybenzoic acid efflux pump subunit AaeA	3	3	1	1	4475				866	866	866	6897_PANS99-36_00456	6905_PNA97-1_02870	LMG20103_01797			0	0	0		0	0	0
udk		Uridine kinase	3	3	1	1	1878				641	641	641	6897_PANS99-36_03407	6905_PNA97-1_00235	LMG20103_02579			0	0	0		0	0	0
yghB		Inner membrane protein YghB	3	3	1	1	2826				662	662	662	6897_PANS99-36_02208	6905_PNA97-1_01823	LMG20103_03443			0	0	0		0	0	0
gyrB		DNA gyrase subunit B	3	3	1	1	3064				2408	2408	2408	6897_PANS99-36_04001	6905_PNA97-1_04098	LMG20103_00084			0	0	0		0	0	0
group_2294	gltC_3	HTH-type transcriptional regulator GltC	3	3	1	1	2010				923	923	923	6897_PANS99-36_01355	6905_PNA97-1_00366	LMG20103_02710			0	0	0		0	0	0
arcA		Aerobic respiration control protein ArcA	3	3	1	1	367				716	716	716	6897_PANS99-36_02696	6905_PNA97-1_01313	LMG20103_00677			0	0	0		0	0	0
group_2296		hypothetical protein	3	3	1	1	2702				305	305	305	6897_PANS99-36_03818	6905_PNA97-1_03915	LMG20103_03550			0	0	0		0	0	0
oppC		Oligopeptide transport system permease protein OppC	3	3	1	1	4105				908	908	908	6897_PANS99-36_01970	6905_PNA97-1_02094	LMG20103_02153			0	0	0		0	0	0
fur		Ferric uptake regulation protein	3	3	1	1	1014				443	443	443	6897_PANS99-36_01018	6905_PNA97-1_02577	LMG20103_01192			0	0	0		0	0	0
bamC		Outer membrane protein assembly factor BamC precursor	3	3	1	1	2211				1031	1031	1031	6897_PANS99-36_01560	6905_PNA97-1_00533	LMG20103_02884			0	0	0		0	0	0
group_23		hypothetical protein	3	3	1	1	4600				266	266	266	6897_PANS99-36_00329	6905_PNA97-1_02743	LMG20103_01673			0	0	0		0	0	0
group_230		stationary phase inducible protein CsiE	3	3	1	1	2276				1223	1268	1253	6897_PANS99-36_01625	6905_PNA97-1_00598	LMG20103_02951			0	0	0		0	0	0
rpmD		50S ribosomal protein L30	3	3	1	1	3586				179	179	179	6897_PANS99-36_04417	6905_PNA97-1_04624	LMG20103_03701			0	0	0		0	0	0
ompR_2		Transcriptional regulatory protein OmpR	3	3	1	1	2171				680	680	680	6897_PANS99-36_01520	6905_PNA97-1_00493	LMG20103_02845			0	0	0		0	0	0
gsiB_3		Glutathione-binding protein GsiB precursor	3	3	1	1	4808				1541	1541	1541	6897_PANS99-36_00232	6905_PNA97-1_03097	LMG20103_04147			0	0	0		0	0	0
group_2303		hypothetical protein	3	3	1	1	2568				326	326	326	6897_PANS99-36_02393	6905_PNA97-1_01623	LMG20103_03200			0	0	0		0	0	0
rraA		Regulator of ribonuclease activity A	3	3	1	1	3839				587	587	587	6897_PANS99-36_04265	6905_PNA97-1_04528	LMG20103_03959			0	0	0		0	0	0
pgl_2		6-phosphogluconolactonase	3	3	1	1	955				1001	1001	1001	6897_PANS99-36_01081	6905_PNA97-1_02514	LMG20103_01255			0	0	0		0	0	0
group_2306		hypothetical protein	3	3	1	1	3491				1481	1481	1481	6897_PANS99-36_03770	6905_PNA97-1_03867	LMG20103_03597			0	0	0		0	0	0
osmY_1		Osmotically-inducible protein Y precursor	3	3	1	1	4119				314	314	314	6897_PANS99-36_01984	6905_PNA97-1_02080	LMG20103_02139			0	0	0		0	0	0
btuR		Cob(I)yrinic acid a,c-diamide adenosyltransferase	3	3	1	1	4131				590	590	590	6897_PANS99-36_01996	6905_PNA97-1_02068	LMG20103_02128			0	0	0		0	0	0
fliT		Flagellar protein FliT	3	3	1	1	1635				359	359	359	6897_PANS99-36_03174	6905_PNA97-1_00003	LMG20103_02356			0	0	0		0	0	0
qseG		Quorum-sensing regulator protein G precursor	3	3	1	1	2282				671	671	671	6897_PANS99-36_01631	6905_PNA97-1_00604	LMG20103_02957			0	0	0		0	0	0
group_2310	gsiC_3	Glutathione transport system permease protein GsiC	3	3	1	1	4809				932	932	932	6897_PANS99-36_00231	6905_PNA97-1_03096	LMG20103_04148			0	0	0		0	0	0
flr		Flavoredoxin	3	3	1	1	5117				584	584	584	6897_PANS99-36_00136	6905_PNA97-1_03245	LMG20103_04273			0	0	0		0	0	0
group_2312		YhhN-like protein	3	3	1	1	3710				629	629	629	6897_PANS99-36_03584	6905_PNA97-1_03682	LMG20103_03825			0	0	0		0	0	0
sufB		FeS cluster assembly protein SufB	3	3	1	1	4501				1493	1493	1493	6897_PANS99-36_00426	6905_PNA97-1_02840	LMG20103_01768			0	0	0		0	0	0
axeA1_3		Acetylxylan esterase precursor	3	3	1	1	3116				872	872	872	6897_PANS99-36_03950	6905_PNA97-1_04047	LMG20103_00134			0	0	0		0	0	0
mreD		Rod shape-determining protein MreD	3	3	1	1	3547				488	488	488	6897_PANS99-36_03709	6905_PNA97-1_03807	LMG20103_03655			0	0	0		0	0	0
cheA		Chemotaxis protein CheA	3	3	1	1	1576				2000	2000	2000	6897_PANS99-36_01824	6905_PNA97-1_02240	LMG20103_02296			0	0	0		0	0	0
rpoE		ECF RNA polymerase sigma-E factor	3	3	1	1	2301				578	578	578	6897_PANS99-36_01649	6905_PNA97-1_00622	LMG20103_02975			0	0	0		0	0	0
asnB		Asparagine synthetase B [glutamine-hydrolyzing]	3	3	1	1	1022				1667	1667	1667	6897_PANS99-36_01010	6905_PNA97-1_02585	LMG20103_01184			0	0	0		0	0	0
cdhR		HTH-type transcriptional regulator CdhR	3	3	1	1	3359				1004	1004	1004	6897_PANS99-36_03023	6905_PNA97-1_00939	LMG20103_00396			0	0	0		0	0	0
lepB		Signal peptidase I	3	3	1	1	2296				974	974	974	6897_PANS99-36_01644	6905_PNA97-1_00617	LMG20103_02970			0	0	0		0	0	0
esaR		Transcriptional activator protein EsaR	3	3	1	1	4240				749	749	749	6897_PANS99-36_02105	6905_PNA97-1_01959	LMG20103_02019			0	0	0		0	0	0
recO		DNA repair protein RecO	3	3	1	1	2293				737	737	737	6897_PANS99-36_01641	6905_PNA97-1_00614	LMG20103_02967			0	0	0		0	0	0
sdhC		Succinate dehydrogenase cytochrome b556 subunit	3	3	1	1	994				422	422	422	6897_PANS99-36_01038	6905_PNA97-1_02557	LMG20103_01212			0	0	0		0	0	0
group_2323		hypothetical protein	3	3	1	1	1643				290	290	290	6897_PANS99-36_03182	6905_PNA97-1_00011	LMG20103_02364			0	0	0		0	0	0
rsmD		Ribosomal RNA small subunit methyltransferase D	3	3	1	1	3707				599	599	599	6897_PANS99-36_03581	6905_PNA97-1_03679	LMG20103_03822			0	0	0		0	0	0
hemF		Coproporphyrinogen-III oxidase, aerobic	3	3	1	1	2181				914	914	914	6897_PANS99-36_01530	6905_PNA97-1_00503	LMG20103_02855			0	0	0		0	0	0
uraA		Uracil permease	3	3	1	1	2229				1283	1283	1283	6897_PANS99-36_01578	6905_PNA97-1_00551	LMG20103_02902			0	0	0		0	0	0
ddpX		D-alanyl-D-alanine dipeptidase	3	3	1	1	3736				584	584	584	6897_PANS99-36_03610	6905_PNA97-1_03708	LMG20103_03851			0	0	0		0	0	0
alaA		Glutamate-pyruvate aminotransferase AlaA	3	3	1	1	2011				1217	1217	1217	6897_PANS99-36_01356	6905_PNA97-1_00367	LMG20103_02711			0	0	0		0	0	0
catM		HTH-type transcriptional regulator CatM	3	3	1	1	4201				920	920	920	6897_PANS99-36_02066	6905_PNA97-1_01998	LMG20103_02058			0	0	0		0	0	0
comR_2		HTH-type transcriptional repressor ComR	3	3	1	1	2369				617	617	617	6897_PANS99-36_01691	6905_PNA97-1_00713	LMG20103_03017			0	0	0		0	0	0
ptrB		Protease 2	3	3	1	1	1534				2072	2072	2072	6897_PANS99-36_01868	6905_PNA97-1_02197	LMG20103_02254			0	0	0		0	0	0
mukF		Chromosome partition protein MukF	3	3	1	1	805				1322	1322	1322	6897_PANS99-36_01233	6905_PNA97-1_02362	LMG20103_01406			0	0	0		0	0	0
grxA		Glutaredoxin-1	3	3	1	1	859				263	263	263	6897_PANS99-36_01179	6905_PNA97-1_02416	LMG20103_01352			0	0	0		0	0	0
nuoH		NADH-quinone oxidoreductase subunit H	3	3	1	1	2003				977	977	977	6897_PANS99-36_01348	6905_PNA97-1_00359	LMG20103_02703			0	0	0		0	0	0
igaA		Intracellular growth attenuator protein igaA	3	3	1	1	3656				2135	2135	2135	6897_PANS99-36_03531	6905_PNA97-1_03628	LMG20103_03771			0	0	0		0	0	0
paaF		2,3-dehydroadipyl-CoA hydratase	3	3	1	1	4146				866	866	866	6897_PANS99-36_02011	6905_PNA97-1_02053	LMG20103_02113			0	0	0		0	0	0
phnI		Alpha-D-ribose 1-methylphosphonate 5-triphosphate synthase subunit PhnI	3	3	1	1	1756				1076	1076	1076	6897_PANS99-36_03290	6905_PNA97-1_00122	LMG20103_02466			0	0	0		0	0	0
ohrR		Organic hydroperoxide resistance transcriptional regulator	3	3	1	1	3098				464	464	464	6897_PANS99-36_03969	6905_PNA97-1_04066	LMG20103_00115			0	0	0		0	0	0
rpfG		Cyclic di-GMP phosphodiesterase response regulator RpfG	3	3	1	1	3772				1166	1166	1166	6897_PANS99-36_03645	6905_PNA97-1_03743	LMG20103_03886			0	0	0		0	0	0
rsbU		Phosphoserine phosphatase RsbU	3	3	1	1	2888				1229	1229	1229	6897_PANS99-36_02268	6905_PNA97-1_01762	LMG20103_03383			0	0	0		0	0	0
group_234		ATP-dependent Clp protease proteolytic subunit	3	3	1	1	2384				515	668	617	6897_PANS99-36_01706	6905_PNA97-1_00728	LMG20103_03031			0	0	0		0	0	0
group_2340		hypothetical protein	3	3	1	1	1157				494	494	494	6897_PANS99-36_02887	6905_PNA97-1_01162	LMG20103_00531			0	0	0		0	0	0
nadR		Trifunctional NAD biosynthesis/regulator protein NadR	3	3	1	1	402				1238	1238	1238	6897_PANS99-36_02662	6905_PNA97-1_01279	LMG20103_00644			0	0	0		0	0	0
acpS		Holo-[acyl-carrier-protein] synthase	3	3	1	1	2291				380	380	380	6897_PANS99-36_01639	6905_PNA97-1_00612	LMG20103_02965			0	0	0		0	0	0
phnJ		Alpha-D-ribose 1-methylphosphonate 5-phosphate C-P lyase	3	3	1	1	1755				848	848	848	6897_PANS99-36_03289	6905_PNA97-1_00121	LMG20103_02465			0	0	0		0	0	0
ssb		Single-stranded DNA-binding protein	3	3	1	1	3257				545	545	545	6897_PANS99-36_03126	6905_PNA97-1_00836	LMG20103_00292			0	0	0		0	0	0
occQ		Octopine transport system permease protein OccQ	3	3	1	1	895				719	719	719	6897_PANS99-36_01142	6905_PNA97-1_02453	LMG20103_01317			0	0	0		0	0	0
rpe		Ribulose-phosphate 3-epimerase	3	3	1	1	3645				683	683	683	6897_PANS99-36_03520	6905_PNA97-1_03617	LMG20103_03760			0	0	0		0	0	0
group_2347		hypothetical protein	3	3	1	1	1000				728	728	728	6897_PANS99-36_01032	6905_PNA97-1_02563	LMG20103_01206			0	0	0		0	0	0
naiP_4		Putative niacin/nicotinamide transporter NaiP	3	3	1	1	3018				1238	1238	1238	6897_PANS99-36_04301	6905_PNA97-1_04564	LMG20103_00037			0	0	0		0	0	0
group_2349		hypothetical protein	3	3	1	1	1386				335	335	335	6897_PANS99-36_02469	6905_PNA97-1_01519	LMG20103_03124			0	0	0		0	0	0
kefF_2		Glutathione-regulated potassium-efflux system ancillary protein KefF	3	3	1	1	2388				599	599	599	6897_PANS99-36_01710	6905_PNA97-1_00732	LMG20103_03035			0	0	0		0	0	0
aroG_2		Phospho-2-dehydro-3-deoxyheptonate aldolase, Phe-sensitive	3	3	1	1	4508				1046	1046	1046	6897_PANS99-36_00419	6905_PNA97-1_02833	LMG20103_01761			0	0	0		0	0	0
phoP_2		Transcriptional regulatory protein PhoP	3	3	1	1	4695				668	668	668	6897_PANS99-36_04091	6905_PNA97-1_04385	LMG20103_01560			0	0	0		0	0	0
group_2352		hypothetical protein	3	3	1	1	968				350	350	350	6897_PANS99-36_01068	6905_PNA97-1_02527	LMG20103_01242			0	0	0		0	0	0
nuoI		NADH-quinone oxidoreductase subunit I	3	3	1	1	2002				542	542	542	6897_PANS99-36_01347	6905_PNA97-1_00358	LMG20103_02702			0	0	0		0	0	0
kdsC		3-deoxy-D-manno-octulosonate 8-phosphate phosphatase KdsC	3	3	1	1	1241				566	566	566	6897_PANS99-36_02973	6905_PNA97-1_01079	LMG20103_00446			0	0	0		0	0	0
mobA		Molybdenum cofactor guanylyltransferase	3	3	1	1	3939				572	572	572	6897_PANS99-36_04180	6905_PNA97-1_04442	LMG20103_04058			0	0	0		0	0	0
gltA_2		Citrate synthase	3	3	1	1	995				1283	1283	1283	6897_PANS99-36_01037	6905_PNA97-1_02558	LMG20103_01211			0	0	0		0	0	0
mreB		Rod shape-determining protein MreB	3	3	1	1	3549				1043	1043	1043	6897_PANS99-36_03707	6905_PNA97-1_03805	LMG20103_03657			0	0	0		0	0	0
cnu		OriC-binding nucleoid-associated protein	3	3	1	1	4427				215	215	215	6897_PANS99-36_00505	6905_PNA97-1_02919	LMG20103_01846			0	0	0		0	0	0
group_2359		protease TldD	3	3	1	1	3543				1445	1445	1445	6897_PANS99-36_03713	6905_PNA97-1_03811	LMG20103_03651			0	0	0		0	0	0
ffh		Signal recognition particle protein	3	3	1	1	1399				1361	1361	1361	6897_PANS99-36_02490	6905_PNA97-1_01499	LMG20103_03105			0	0	0		0	0	0
ydfG		NADP-dependent 3-hydroxy acid dehydrogenase YdfG	3	3	1	1	4228				746	746	746	6897_PANS99-36_02094	6905_PNA97-1_01970	LMG20103_02030			0	0	0		0	0	0
ilvA		L-threonine dehydratase biosynthetic IlvA	3	3	1	1	3806				1547	1547	1547	6897_PANS99-36_03679	6905_PNA97-1_03777	LMG20103_03920			0	0	0		0	0	0
group_2363		Non-canonical purine NTP pyrophosphatase	3	3	1	1	3941				560	560	560	6897_PANS99-36_00063	6905_PNA97-1_03176	LMG20103_04064			0	0	0		0	0	0
tcdA		tRNA threonylcarbamoyladenosine dehydratase	3	3	1	1	2559				800	800	800	6897_PANS99-36_02405	6905_PNA97-1_01611	LMG20103_03189			0	0	0		0	0	0
yfbR		5'-deoxynucleotidase YfbR	3	3	1	1	2012				599	599	599	6897_PANS99-36_01357	6905_PNA97-1_00368	LMG20103_02712			0	0	0		0	0	0
lrp_3		Leucine-responsive regulatory protein	3	3	1	1	828				494	494	494	6897_PANS99-36_01210	6905_PNA97-1_02385	LMG20103_01383			0	0	0		0	0	0
phoQ		Virulence sensor histidine kinase PhoQ	3	3	1	1	4694				1469	1469	1469	6897_PANS99-36_04092	6905_PNA97-1_04384	LMG20103_01559			0	0	0		0	0	0
tcyP		L-cystine uptake protein TcyP	3	3	1	1	4529				1391	1391	1391	6897_PANS99-36_00398	6905_PNA97-1_02812	LMG20103_01740			0	0	0		0	0	0
group_2369		hypothetical protein	3	3	1	1	4328				770	770	770	6897_PANS99-36_00603	6905_PNA97-1_03016	LMG20103_01944			0	0	0		0	0	0
group_237		hypothetical protein	3	3	1	1	2398				287	287	287	6897_PANS99-36_01720	6905_PNA97-1_00743	LMG20103_03040			0	0	0		0	0	0
trpR		Trp operon repressor	3	3	1	1	372				320	320	320	6897_PANS99-36_02691	6905_PNA97-1_01308	LMG20103_00672			0	0	0		0	0	0
pagP		Lipid A palmitoyltransferase PagP precursor	3	3	1	1	1051				497	497	497	6897_PANS99-36_00974	6905_PNA97-1_02621	LMG20103_01148			0	0	0		0	0	0
group_2372		Stress-induced bacterial acidophilic repeat motif	3	3	1	1	1302				164	164	164	6897_PANS99-36_02292	6905_PNA97-1_01724	LMG20103_03345			0	0	0		0	0	0
rpsO		30S ribosomal protein S15	3	3	1	1	1212				269	269	269	6897_PANS99-36_02942	6905_PNA97-1_01110	LMG20103_00477			0	0	0		0	0	0
group_2374		hypothetical protein	3	3	1	1	4153				137	137	137	6897_PANS99-36_02018	6905_PNA97-1_02046	LMG20103_02106			0	0	0		0	0	0
ssuE		FMN reductase (NADPH)	3	3	1	1	789				551	551	551	6897_PANS99-36_01248	6905_PNA97-1_02347	LMG20103_01420			0	0	0		0	0	0
pasT		Persistence and stress-resistance toxin PasT	3	3	1	1	2313				434	434	434	6897_PANS99-36_01660	6905_PNA97-1_00633	LMG20103_02986			0	0	0		0	0	0
yvoA		HTH-type transcriptional repressor YvoA	3	3	1	1	902				755	755	755	6897_PANS99-36_01136	6905_PNA97-1_02459	LMG20103_01310			0	0	0		0	0	0
rpsP		30S ribosomal protein S16	3	3	1	1	1400				248	248	248	6897_PANS99-36_02491	6905_PNA97-1_01498	LMG20103_03104			0	0	0		0	0	0
cheY		Chemotaxis protein CheY	3	3	1	1	1569				389	389	389	6897_PANS99-36_01831	6905_PNA97-1_02234	LMG20103_02290			0	0	0		0	0	0
proW		Glycine betaine/L-proline transport system permease protein ProW	3	3	1	1	2428				1151	1151	1151	6897_PANS99-36_01750	6905_PNA97-1_00773	LMG20103_03070			0	0	0		0	0	0
crp		cAMP-activated global transcriptional regulator CRP	3	3	1	1	3634				632	632	632	6897_PANS99-36_03509	6905_PNA97-1_03606	LMG20103_03749			0	0	0		0	0	0
yqjE		Inner membrane protein YqjE	3	3	1	1	2701				395	395	395	6897_PANS99-36_03817	6905_PNA97-1_03914	LMG20103_03551			0	0	0		0	0	0
rbsK_8		Ribokinase	3	3	1	1	2984				929	929	929	6897_PANS99-36_04335	6905_PNA97-1_04598	LMG20103_00003			0	0	0		0	0	0
ftsE_2		Cell division ATP-binding protein FtsE	3	3	1	1	3705				668	668	668	6897_PANS99-36_03579	6905_PNA97-1_03677	LMG20103_03820			0	0	0		0	0	0
cspE		Cold shock-like protein CspE	3	3	1	1	1050				209	209	209	6897_PANS99-36_00975	6905_PNA97-1_02620	LMG20103_01149			0	0	0		0	0	0
yqjI		Transcriptional regulator YqjI	3	3	1	1	1285				530	530	530	6897_PANS99-36_02309	6905_PNA97-1_01707	LMG20103_03328			0	0	0		0	0	0
orn		Oligoribonuclease	3	3	1	1	3526				548	548	548	6897_PANS99-36_03730	6905_PNA97-1_03827	LMG20103_03634			0	0	0		0	0	0
dusC_2		tRNA-dihydrouridine synthase C	3	3	1	1	3559				1013	1013	1013	6897_PANS99-36_03697	6905_PNA97-1_03795	LMG20103_03667			0	0	0		0	0	0
rhlB		ATP-dependent RNA helicase RhlB	3	3	1	1	3124				1292	1292	1292	6897_PANS99-36_03943	6905_PNA97-1_04039	LMG20103_00142			0	0	0		0	0	0
bssS		Biofilm regulator BssS	3	3	1	1	714				254	254	254	6897_PANS99-36_04151	6905_PNA97-1_04325	LMG20103_01500			0	0	0		0	0	0
group_239	lrp_7	Leucine-responsive regulatory protein	3	3	1	1	2445				461	509	477	6897_PANS99-36_01765	6905_PNA97-1_00788	LMG20103_03085			0	0	0		0	0	0
rhaR		HTH-type transcriptional activator RhaR	3	3	1	1	1801				866	866	866	6897_PANS99-36_03337	6905_PNA97-1_00169	LMG20103_02510			0	0	0		0	0	0
tcyC		L-cystine import ATP-binding protein TcyC	3	3	1	1	1604				752	752	752	6897_PANS99-36_01794	6905_PNA97-1_02270	LMG20103_02327			0	0	0		0	0	0
parC		DNA topoisomerase 4 subunit A	3	3	1	1	2820				2273	2273	2273	6897_PANS99-36_02202	6905_PNA97-1_01829	LMG20103_03449			0	0	0		0	0	0
dmlR_15		HTH-type transcriptional regulator DmlR	3	3	1	1	3797				809	809	809	6897_PANS99-36_03670	6905_PNA97-1_03768	LMG20103_03911			0	0	0		0	0	0
rfaH		Transcription antitermination protein RfaH	3	3	1	1	3178				488	488	488	6897_PANS99-36_03885	6905_PNA97-1_03981	LMG20103_00201			0	0	0		0	0	0
ihfB		Integration host factor subunit beta	3	3	1	1	814				284	284	284	6897_PANS99-36_01224	6905_PNA97-1_02371	LMG20103_01397			0	0	0		0	0	0
wzxC_1		Lipopolysaccharide biosynthesis protein WzxC	3	3	1	1	1863				1340	1340	1340	6897_PANS99-36_03392	6905_PNA97-1_00220	LMG20103_02564			0	0	0		0	0	0
rho		Transcription termination factor Rho	3	3	1	1	3126				1259	1259	1259	6897_PANS99-36_03941	6905_PNA97-1_04037	LMG20103_00144			0	0	0		0	0	0
yehW_2		Putative osmoprotectant uptake system permease protein YehW	3	3	1	1	4223				716	716	716	6897_PANS99-36_02089	6905_PNA97-1_01975	LMG20103_02035			0	0	0		0	0	0
sdhB		Succinate dehydrogenase iron-sulfur subunit	3	3	1	1	991				716	716	716	6897_PANS99-36_01041	6905_PNA97-1_02554	LMG20103_01215			0	0	0		0	0	0
ydgJ_1		Uncharacterized oxidoreductase YdgJ	3	3	1	1	4595				455	1178	937	6897_PANS99-36_00335	6905_PNA97-1_02749	LMG20103_01679			0	0	0		0	0	0
group_240		Glycosyl transferase family 2	3	3	1	1	1626				3455	3455	3455	6897_PANS99-36_01772	6905_PNA97-1_02292	LMG20103_02348			0	0	0		0	0	0
group_2400		putative sulfate transport protein CysZ	3	3	1	1	2165				761	761	761	6897_PANS99-36_01514	6905_PNA97-1_00487	LMG20103_02839			0	0	0		0	0	0
dxr		1-deoxy-D-xylulose 5-phosphate reductoisomerase	3	3	1	1	224				1196	1196	1196	6897_PANS99-36_02838	6905_PNA97-1_01457	LMG20103_00820			0	0	0		0	0	0
pgpB		Phosphatidylglycerophosphatase B	3	3	1	1	4139				764	764	764	6897_PANS99-36_02004	6905_PNA97-1_02060	LMG20103_02120			0	0	0		0	0	0
rluC		Ribosomal large subunit pseudouridine synthase C	3	3	1	1	688				956	956	956	6897_PANS99-36_04126	6905_PNA97-1_04350	LMG20103_01525			0	0	0		0	0	0
slyB		Outer membrane lipoprotein SlyB precursor	3	3	1	1	4472				467	467	467	6897_PANS99-36_00459	6905_PNA97-1_02873	LMG20103_01800			0	0	0		0	0	0
group_2405		hypothetical protein	3	3	1	1	3284				209	209	209	6897_PANS99-36_03099	6905_PNA97-1_00863	LMG20103_00319			0	0	0		0	0	0
cspC		Cold shock-like protein CspC	3	3	1	1	4041				209	209	209	6897_PANS99-36_01905	6905_PNA97-1_02160	LMG20103_02217			0	0	0		0	0	0
rnhA		Ribonuclease HI	3	3	1	1	191				467	467	467	6897_PANS99-36_00658	6905_PNA97-1_03573	LMG20103_00859			0	0	0		0	0	0
ubiE		Ubiquinone/menaquinone biosynthesis C-methyltransferase UbiE	3	3	1	1	3171				758	758	758	6897_PANS99-36_03892	6905_PNA97-1_03988	LMG20103_00194			0	0	0		0	0	0
kdsD		Arabinose 5-phosphate isomerase KdsD	3	3	1	1	1240				986	986	986	6897_PANS99-36_02972	6905_PNA97-1_01080	LMG20103_00447			0	0	0		0	0	0
rmlC		dTDP-4-dehydrorhamnose 3,5-epimerase	3	3	1	1	1612				383	533	483	6897_PANS99-36_01786	6905_PNA97-1_02278	LMG20103_02335			0	0	0		0	0	0
hiuH_1		5-hydroxyisourate hydrolase precursor	3	3	1	1	4443				419	419	419	6897_PANS99-36_00489	6905_PNA97-1_02903	LMG20103_01830			0	0	0		0	0	0
proY		Proline-specific permease ProY	3	3	1	1	562				1346	1346	1346	6897_PANS99-36_00786	6905_PNA97-1_03441	LMG20103_00990			0	0	0		0	0	0
rplW		50S ribosomal protein L23	3	3	1	1	3602				302	302	302	6897_PANS99-36_04401	6905_PNA97-1_04608	LMG20103_03717			0	0	0		0	0	0
gntR_2		HTH-type transcriptional regulator GntR	3	3	1	1	3686				995	995	995	6897_PANS99-36_03561	6905_PNA97-1_03658	LMG20103_03801			0	0	0		0	0	0
pitA_2		Low-affinity inorganic phosphate transporter 1	3	3	1	1	3744				1529	1529	1529	6897_PANS99-36_03618	6905_PNA97-1_03716	LMG20103_03859			0	0	0		0	0	0
malP_4		Maltodextrin phosphorylase	3	3	1	1	3677				2447	2447	2447	6897_PANS99-36_03552	6905_PNA97-1_03649	LMG20103_03792			0	0	0		0	0	0
prfB		Peptide chain release factor 2	3	3	1	1	2586				1292	1292	1292	6897_PANS99-36_02375	6905_PNA97-1_01641	LMG20103_03219			0	0	0		0	0	0
gloB_2		Hydroxyacylglutathione hydrolase	3	3	1	1	4731				659	659	659	6897_PANS99-36_04059	6905_PNA97-1_04419	LMG20103_01593			0	0	0		0	0	0
osmY_3		Osmotically-inducible protein Y precursor	3	3	1	1	2686				572	572	572	6897_PANS99-36_03801	6905_PNA97-1_03898	LMG20103_03566			0	0	0		0	0	0
asd		Aspartate-semialdehyde dehydrogenase	3	3	1	1	3682				1109	1109	1109	6897_PANS99-36_03557	6905_PNA97-1_03654	LMG20103_03797			0	0	0		0	0	0
group_242		hypothetical protein	3	3	1	1	1587				392	392	392	6897_PANS99-36_01811	6905_PNA97-1_02253	LMG20103_02309			0	0	0		0	0	0
gltC_2		HTH-type transcriptional regulator GltC	3	3	1	1	172				911	911	911	6897_PANS99-36_00678	6905_PNA97-1_03553	LMG20103_00879			0	0	0		0	0	0
rutC		Putative aminoacrylate peracid reductase RutC	3	3	1	1	4800				386	386	386	6897_PANS99-36_00240	6905_PNA97-1_03105	LMG20103_04139			0	0	0		0	0	0
fucP		L-fucose-proton symporter	3	3	1	1	388				1325	1325	1325	6897_PANS99-36_02675	6905_PNA97-1_01292	LMG20103_00657			0	0	0		0	0	0
lpp		Major outer membrane lipoprotein Lpp precursor	3	3	1	1	4495				236	236	236	6897_PANS99-36_00432	6905_PNA97-1_02846	LMG20103_01774			0	0	0		0	0	0
fliC2_1		Flagellin 2	3	3	1	1	4828				935	935	935	6897_PANS99-36_00211	6905_PNA97-1_03078	LMG20103_04168			0	0	0		0	0	0
dkgA		2,5-diketo-D-gluconic acid reductase A	3	3	1	1	2824				827	827	827	6897_PANS99-36_02206	6905_PNA97-1_01825	LMG20103_03445			0	0	0		0	0	0
group_2426		hypothetical protein	3	3	1	1	3734				197	197	197	6897_PANS99-36_03608	6905_PNA97-1_03706	LMG20103_03849			0	0	0		0	0	0
aroL		Shikimate kinase 2	3	3	1	1	67				524	524	524	6897_PANS99-36_00773	6905_PNA97-1_03454	LMG20103_00977			0	0	0		0	0	0
group_2428		hypothetical protein	3	3	1	1	3901				863	863	863	6897_PANS99-36_04210	6905_PNA97-1_04473	LMG20103_04014			0	0	0		0	0	0
ribE		6,7-dimethyl-8-ribityllumazine synthase	3	3	1	1	575				470	470	470	6897_PANS99-36_00799	6905_PNA97-1_03429	LMG20103_01003			0	0	0		0	0	0
yqaA		Inner membrane protein YqaA	3	3	1	1	1394				428	428	428	6897_PANS99-36_02485	6905_PNA97-1_01504	LMG20103_03110			0	0	0		0	0	0
sufC		Probable ATP-dependent transporter SufC	3	3	1	1	4500				746	746	746	6897_PANS99-36_00427	6905_PNA97-1_02841	LMG20103_01769			0	0	0		0	0	0
ypeA		Acetyltransferase YpeA	3	3	1	1	2179				425	425	425	6897_PANS99-36_01528	6905_PNA97-1_00501	LMG20103_02853			0	0	0		0	0	0
group_2433		hypothetical protein	3	3	1	1	4711				293	293	293	6897_PANS99-36_04077	6905_PNA97-1_04400	LMG20103_01574			0	0	0		0	0	0
ytfQ		ABC transporter periplasmic-binding protein YtfQ precursor	3	3	1	1	4426				956	956	956	6897_PANS99-36_00506	6905_PNA97-1_02920	LMG20103_01847			0	0	0		0	0	0
pbpG_1		Penicillin-binding protein 2D	3	3	1	1	1250				719	719	719	6897_PANS99-36_02982	6905_PNA97-1_01070	LMG20103_00437			0	0	0		0	0	0
iucC_1		Aerobactin synthase	3	3	1	1	3335				1733	1733	1733	6897_PANS99-36_03047	6905_PNA97-1_00915	LMG20103_00372			0	0	0		0	0	0
metA		Homoserine O-succinyltransferase	3	3	1	1	3216				929	929	929	6897_PANS99-36_03167	6905_PNA97-1_00795	LMG20103_00251			0	0	0		0	0	0
group_2438		TraB family	3	3	1	1	643				803	803	803	6897_PANS99-36_00867	6905_PNA97-1_03361	LMG20103_01071			0	0	0		0	0	0
oppD_2		Oligopeptide transport ATP-binding protein OppD	3	3	1	1	3104				986	986	986	6897_PANS99-36_03962	6905_PNA97-1_04059	LMG20103_00122			0	0	0		0	0	0
ybbH_1		Uncharacterized HTH-type transcriptional regulator YbbH	3	3	1	1	1539				863	863	863	6897_PANS99-36_01863	6905_PNA97-1_02202	LMG20103_02259			0	0	0		0	0	0
group_2440		Flagellin N-methylase	3	3	1	1	4117				416	416	416	6897_PANS99-36_01982	6905_PNA97-1_02082	LMG20103_02141			0	0	0		0	0	0
group_2441		CAAX amino terminal protease self- immunity	3	3	1	1	78				647	647	647	6897_PANS99-36_00762	6905_PNA97-1_03465	LMG20103_00966			0	0	0		0	0	0
flgB		Flagellar basal body rod protein FlgB	3	3	1	1	700				413	413	413	6897_PANS99-36_04138	6905_PNA97-1_04338	LMG20103_01513			0	0	0		0	0	0
yacG		DNA gyrase inhibitor YacG	3	3	1	1	292				197	197	197	6897_PANS99-36_02771	6905_PNA97-1_01389	LMG20103_00753			0	0	0		0	0	0
hemX		Putative uroporphyrinogen-III C-methyltransferase	3	3	1	1	3140				1133	1133	1133	6897_PANS99-36_03923	6905_PNA97-1_04019	LMG20103_00163			0	0	0		0	0	0
hslU		ATP-dependent protease ATPase subunit HslU	3	3	1	1	3838				1337	1337	1337	6897_PANS99-36_04266	6905_PNA97-1_04529	LMG20103_03958			0	0	0		0	0	0
argA		Amino-acid acetyltransferase	3	3	1	1	2563				1328	1328	1328	6897_PANS99-36_02398	6905_PNA97-1_01618	LMG20103_03195			0	0	0		0	0	0
cls		Cardiolipin synthase	3	3	1	1	4109				1460	1460	1460	6897_PANS99-36_01974	6905_PNA97-1_02090	LMG20103_02149			0	0	0		0	0	0
group_2448		hypothetical protein	3	3	1	1	3639				170	170	170	6897_PANS99-36_03514	6905_PNA97-1_03611	LMG20103_03754			0	0	0		0	0	0
fieF		Ferrous-iron efflux pump FieF	3	3	1	1	3852				902	902	902	6897_PANS99-36_04252	6905_PNA97-1_04515	LMG20103_03972			0	0	0		0	0	0
pcoC		Copper resistance protein C precursor	3	3	1	1	1531				374	374	374	6897_PANS99-36_01871	6905_PNA97-1_02194	LMG20103_02251			0	0	0		0	0	0
kipI		Kinase A inhibitor	3	3	1	1	1003				656	656	656	6897_PANS99-36_01029	6905_PNA97-1_02566	LMG20103_01203			0	0	0		0	0	0
nhaR		Transcriptional activator protein NhaR	3	3	1	1	4757				986	986	986	6897_PANS99-36_00003	6905_PNA97-1_02686	LMG20103_01619			0	0	0		0	0	0
rlpA		Rare lipoprotein A precursor	3	3	1	1	1042				1163	1163	1163	6897_PANS99-36_00983	6905_PNA97-1_02612	LMG20103_01157			0	0	0		0	0	0
alsC		D-allose transport system permease protein AlsC	3	3	1	1	3350				1100	1100	1100	6897_PANS99-36_03032	6905_PNA97-1_00930	LMG20103_00387			0	0	0		0	0	0
group_2454		hypothetical protein	3	3	1	1	2252				332	332	332	6897_PANS99-36_01601	6905_PNA97-1_00574	LMG20103_02928			0	0	0		0	0	0
gpx1_1		Hydroperoxy fatty acid reductase gpx1	3	3	1	1	4606				482	482	482	6897_PANS99-36_00323	6905_PNA97-1_02737	LMG20103_01667			0	0	0		0	0	0
hisC		Histidinol-phosphate aminotransferase	3	3	1	1	1830				1070	1070	1070	6897_PANS99-36_03366	6905_PNA97-1_00198	LMG20103_02539			0	0	0		0	0	0
group_2457	yecS_1	Inner membrane amino-acid ABC transporter permease protein YecS	3	3	1	1	2517				644	644	644	6897_PANS99-36_02445	6905_PNA97-1_01572	LMG20103_03148			0	0	0		0	0	0
group_2458		hypothetical protein	3	3	1	1	84				179	179	179	6897_PANS99-36_00756	6905_PNA97-1_03471	LMG20103_00960			0	0	0		0	0	0
ybhQ		Inner membrane protein YbhQ	3	3	1	1	936				392	392	392	6897_PANS99-36_01101	6905_PNA97-1_02494	LMG20103_01275			0	0	0		0	0	0
yebZ		Inner membrane protein YebZ	3	3	1	1	1530				635	875	795	6897_PANS99-36_01872	6905_PNA97-1_02193	LMG20103_02250			0	0	0		0	0	0
group_2460		acetyltransferase	3	3	1	1	3924				947	947	947	6897_PANS99-36_04195	6905_PNA97-1_04457	LMG20103_04043			0	0	0		0	0	0
yhaK		Pirin-like protein YhaK	3	3	1	1	2685				704	704	704	6897_PANS99-36_03800	6905_PNA97-1_03897	LMG20103_03567			0	0	0		0	0	0
lcfB		Long-chain-fatty-acid--CoA ligase	3	3	1	1	1617				1409	1409	1409	6897_PANS99-36_01781	6905_PNA97-1_02283	LMG20103_02340			0	0	0		0	0	0
group_2463		hypothetical protein	3	3	1	1	2887				566	566	566	6897_PANS99-36_02267	6905_PNA97-1_01763	LMG20103_03384			0	0	0		0	0	0
pldA		Phospholipase A1 precursor	3	3	1	1	3156				875	875	875	6897_PANS99-36_03907	6905_PNA97-1_04003	LMG20103_00179			0	0	0		0	0	0
tsf		Elongation factor Ts	3	3	1	1	227				851	851	851	6897_PANS99-36_02835	6905_PNA97-1_01454	LMG20103_00817			0	0	0		0	0	0
rpsA		30S ribosomal protein S1	3	3	1	1	815				1709	1709	1709	6897_PANS99-36_01223	6905_PNA97-1_02372	LMG20103_01396			0	0	0		0	0	0
gdhA		Glutamate dehydrogenase	3	3	1	1	3946				1274	1274	1274	6897_PANS99-36_00058	6905_PNA97-1_03171	LMG20103_04069			0	0	0		0	0	0
pykF		Pyruvate kinase I	3	3	1	1	4494				1412	1412	1412	6897_PANS99-36_00433	6905_PNA97-1_02847	LMG20103_01775			0	0	0		0	0	0
cvpA		Colicin V production protein	3	3	1	1	2040				509	509	509	6897_PANS99-36_01384	6905_PNA97-1_00395	LMG20103_02737			0	0	0		0	0	0
group_247		MEKHLA domain	3	3	1	1	1524				467	647	527	6897_PANS99-36_01878	6905_PNA97-1_02187	LMG20103_02244			0	0	0		0	0	0
flhB		Flagellar biosynthetic protein FlhB	3	3	1	1	1567				1151	1151	1151	6897_PANS99-36_01833	6905_PNA97-1_02232	LMG20103_02288			0	0	0		0	0	0
gapA		Glyceraldehyde-3-phosphate dehydrogenase A	3	3	1	1	4080				998	998	998	6897_PANS99-36_01944	6905_PNA97-1_02121	LMG20103_02178			0	0	0		0	0	0
group_2472		UDP-3-O-[3-hydroxymyristoyl] glucosamine N-acyltransferase	3	3	1	1	3565				566	566	566	6897_PANS99-36_04439	6905_PNA97-1_04646	LMG20103_03679			0	0	0		0	0	0
ppsR		Phosphoenolpyruvate synthase regulatory protein	3	3	1	1	4507				827	827	827	6897_PANS99-36_00420	6905_PNA97-1_02834	LMG20103_01762			0	0	0		0	0	0
dinI_2		DNA-damage-inducible protein I	3	3	1	1	712				245	245	245	6897_PANS99-36_04149	6905_PNA97-1_04327	LMG20103_01502			0	0	0		0	0	0
rpsI		30S ribosomal protein S9	3	3	1	1	1256				392	392	392	6897_PANS99-36_02988	6905_PNA97-1_01064	LMG20103_00431			0	0	0		0	0	0
dmlR_16		HTH-type transcriptional regulator DmlR	3	3	1	1	3541				917	917	917	6897_PANS99-36_03714	6905_PNA97-1_03812	LMG20103_03650			0	0	0		0	0	0
nuoC		NADH-quinone oxidoreductase subunit C/D	3	3	1	1	2007				1799	1799	1799	6897_PANS99-36_01352	6905_PNA97-1_00363	LMG20103_02707			0	0	0		0	0	0
lpdA		Dihydrolipoyl dehydrogenase	3	3	1	1	276				1424	1424	1424	6897_PANS99-36_02787	6905_PNA97-1_01405	LMG20103_00769			0	0	0		0	0	0
chaA		Sodium/proton antiporter ChaA	3	3	1	1	4571				1091	1091	1091	6897_PANS99-36_00358	6905_PNA97-1_02771	LMG20103_01700			0	0	0		0	0	0
group_248		hypothetical protein	3	3	1	1	4020				413	482	436	6897_PANS99-36_01884	6905_PNA97-1_02181	LMG20103_02238			0	0	0		0	0	0
group_2480		preprotein translocase subunit YajC	3	3	1	1	569				332	332	332	6897_PANS99-36_00793	6905_PNA97-1_03435	LMG20103_00997			0	0	0		0	0	0
iolG		Inositol 2-dehydrogenase/D-chiro-inositol 3-dehydrogenase	3	3	1	1	3717				1010	1010	1010	6897_PANS99-36_03591	6905_PNA97-1_03689	LMG20103_03832			0	0	0		0	0	0
rpmE2		50S ribosomal protein L31 type B	3	3	1	1	624				254	254	254	6897_PANS99-36_00848	6905_PNA97-1_03380	LMG20103_01052			0	0	0		0	0	0
sdhA		Succinate dehydrogenase flavoprotein subunit	3	3	1	1	992				1766	1766	1766	6897_PANS99-36_01040	6905_PNA97-1_02555	LMG20103_01214			0	0	0		0	0	0
truA		tRNA pseudouridine synthase A	3	3	1	1	2045				803	803	803	6897_PANS99-36_01389	6905_PNA97-1_00400	LMG20103_02742			0	0	0		0	0	0
gpsA		Glycerol-3-phosphate dehydrogenase [NAD(P) ]	3	3	1	1	3859				1016	1016	1016	6897_PANS99-36_04245	6905_PNA97-1_04508	LMG20103_03979			0	0	0		0	0	0
pad1		Probable aromatic acid decarboxylase	3	3	1	1	4604				596	596	596	6897_PANS99-36_00325	6905_PNA97-1_02739	LMG20103_01669			0	0	0		0	0	0
actP		Cation/acetate symporter ActP	3	3	1	1	3275				1655	1655	1655	6897_PANS99-36_03108	6905_PNA97-1_00854	LMG20103_00310			0	0	0		0	0	0
group_2488		hypothetical protein	3	3	1	1	4710				530	530	530	6897_PANS99-36_04078	6905_PNA97-1_04399	LMG20103_01573			0	0	0		0	0	0
glgC		Glucose-1-phosphate adenylyltransferase	3	3	1	1	3679				1292	1292	1292	6897_PANS99-36_03554	6905_PNA97-1_03651	LMG20103_03794			0	0	0		0	0	0
minD_2		Septum site-determining protein MinD	3	3	1	1	4061				812	866	830	6897_PANS99-36_01925	6905_PNA97-1_02140	LMG20103_02197			0	0	0		0	0	0
group_2490		hypothetical protein	3	3	1	1	5052				635	635	635	6897_PANS99-36_00206	6905_PNA97-1_03073	LMG20103_04180			0	0	0		0	0	0
group_2491		hypothetical protein	3	3	1	1	1946				320	320	320	6897_PANS99-36_03475	6905_PNA97-1_00303	LMG20103_02644			0	0	0		0	0	0
group_2492		hypothetical protein	3	3	1	1	122				278	278	278	6897_PANS99-36_00725	6905_PNA97-1_03506	LMG20103_00926			0	0	0		0	0	0
ugpB_2		sn-glycerol-3-phosphate-binding periplasmic protein UgpB precursor	3	3	1	1	3695				1316	1316	1316	6897_PANS99-36_03570	6905_PNA97-1_03667	LMG20103_03810			0	0	0		0	0	0
yecD_2		Isochorismatase family protein YecD	3	3	1	1	4083				608	608	608	6897_PANS99-36_01947	6905_PNA97-1_02118	LMG20103_02175			0	0	0		0	0	0
ilvI		Acetolactate synthase isozyme 3 large subunit	3	3	1	1	314				1724	1724	1724	6897_PANS99-36_02749	6905_PNA97-1_01367	LMG20103_00731			0	0	0		0	0	0
grcA		Autonomous glycyl radical cofactor	3	3	1	1	2306				383	383	383	6897_PANS99-36_01653	6905_PNA97-1_00626	LMG20103_02979			0	0	0		0	0	0
ytfP		Gamma-glutamylcyclotransferase family protein YtfP	3	3	1	1	3492				356	356	356	6897_PANS99-36_03769	6905_PNA97-1_03866	LMG20103_03598			0	0	0		0	0	0
rplY		50S ribosomal protein L25	3	3	1	1	1950				284	284	284	6897_PANS99-36_03479	6905_PNA97-1_00307	LMG20103_02648			0	0	0		0	0	0
pspA_2		Phage shock protein A	3	3	1	1	4164				665	665	665	6897_PANS99-36_02030	6905_PNA97-1_02035	LMG20103_02095			0	0	0		0	0	0
hpcE		Ureidoglycolate lyase	3	3	1	1	4064				659	659	659	6897_PANS99-36_01928	6905_PNA97-1_02137	LMG20103_02194			0	0	0		0	0	0
lolD_1		Lipoprotein-releasing system ATP-binding protein LolD	3	3	1	1	652				686	686	686	6897_PANS99-36_00876	6905_PNA97-1_03352	LMG20103_01080			0	0	0		0	0	0
group_2501		hypothetical protein	3	3	1	1	3631				218	218	218	6897_PANS99-36_03506	6905_PNA97-1_03603	LMG20103_03746			0	0	0		0	0	0
uspB		Universal stress protein B	3	3	1	1	3745				335	335	335	6897_PANS99-36_03619	6905_PNA97-1_03717	LMG20103_03860			0	0	0		0	0	0
arfB		Peptidyl-tRNA hydrolase ArfB	3	3	1	1	205				410	410	410	6897_PANS99-36_02857	6905_PNA97-1_01476	LMG20103_00839			0	0	0		0	0	0
group_2504		hypothetical protein	3	3	1	1	3088				362	362	362	6897_PANS99-36_03978	6905_PNA97-1_04076	LMG20103_00106			0	0	0		0	0	0
soxS_2		Regulatory protein SoxS	3	3	1	1	3969				884	884	884	6897_PANS99-36_00034	6905_PNA97-1_03147	LMG20103_04093			0	0	0		0	0	0
group_2506		hypothetical protein	3	3	1	1	749				224	224	224	6897_PANS99-36_01290	6905_PNA97-1_02306	LMG20103_01462			0	0	0		0	0	0
rplD		50S ribosomal protein L4	3	3	1	1	3603				605	605	605	6897_PANS99-36_04400	6905_PNA97-1_04607	LMG20103_03718			0	0	0		0	0	0
group_2508		hypothetical protein	3	3	1	1	163				182	182	182	6897_PANS99-36_00687	6905_PNA97-1_03544	LMG20103_00888			0	0	0		0	0	0
ftsZ		Cell division protein FtsZ	3	3	1	1	297				1154	1154	1154	6897_PANS99-36_02766	6905_PNA97-1_01384	LMG20103_00748			0	0	0		0	0	0
dadX		Alanine racemase, catabolic	3	3	1	1	4070				1070	1070	1070	6897_PANS99-36_01934	6905_PNA97-1_02131	LMG20103_02188			0	0	0		0	0	0
iucD_1		L-lysine N6-monooxygenase	3	3	1	1	3336				1334	1334	1334	6897_PANS99-36_03046	6905_PNA97-1_00916	LMG20103_00373			0	0	0		0	0	0
group_2511		hypothetical protein	3	3	1	1	3885				656	656	656	6897_PANS99-36_04219	6905_PNA97-1_04482	LMG20103_04005			0	0	0		0	0	0
phnL		Alpha-D-ribose 1-methylphosphonate 5-triphosphate synthase subunit PhnL	3	3	1	1	1753				719	719	719	6897_PANS99-36_03287	6905_PNA97-1_00119	LMG20103_02463			0	0	0		0	0	0
tsaC_1		Threonylcarbamoyl-AMP synthase	3	3	1	1	4127				620	620	620	6897_PANS99-36_01992	6905_PNA97-1_02072	LMG20103_02132			0	0	0		0	0	0
yqjF		Inner membrane protein YqjF	3	3	1	1	2699				410	410	410	6897_PANS99-36_03815	6905_PNA97-1_03912	LMG20103_03553			0	0	0		0	0	0
ypjD		Inner membrane protein YpjD	3	3	1	1	1398				797	797	797	6897_PANS99-36_02489	6905_PNA97-1_01500	LMG20103_03106			0	0	0		0	0	0
psd		Phosphatidylserine decarboxylase proenzyme	3	3	1	1	3528				896	896	896	6897_PANS99-36_03728	6905_PNA97-1_03825	LMG20103_03636			0	0	0		0	0	0
gcvR		Glycine cleavage system transcriptional repressor	3	3	1	1	2213				695	695	695	6897_PANS99-36_01562	6905_PNA97-1_00535	LMG20103_02886			0	0	0		0	0	0
crr		Glucose-specific phosphotransferase enzyme IIA component	3	3	1	1	2169				500	500	500	6897_PANS99-36_01518	6905_PNA97-1_00491	LMG20103_02843			0	0	0		0	0	0
grxD		Glutaredoxin-4	3	3	1	1	4486				332	332	332	6897_PANS99-36_00445	6905_PNA97-1_02859	LMG20103_01787			0	0	0		0	0	0
ompW		Outer membrane protein W precursor	3	3	1	1	4118				611	632	625	6897_PANS99-36_01983	6905_PNA97-1_02081	LMG20103_02140			0	0	0		0	0	0
glpX		Fructose-1,6-bisphosphatase 1 class 2	3	3	1	1	3843				1010	1010	1010	6897_PANS99-36_04261	6905_PNA97-1_04524	LMG20103_03963			0	0	0		0	0	0
yidA		Sugar phosphatase YidA	3	3	1	1	3063				809	809	809	6897_PANS99-36_04002	6905_PNA97-1_04099	LMG20103_00083			0	0	0		0	0	0
ilvH		Acetolactate synthase isozyme 3 small subunit	3	3	1	1	313				491	491	491	6897_PANS99-36_02750	6905_PNA97-1_01368	LMG20103_00732			0	0	0		0	0	0
recR		Recombination protein RecR	3	3	1	1	634				605	605	605	6897_PANS99-36_00858	6905_PNA97-1_03370	LMG20103_01062			0	0	0		0	0	0
sucD		Succinyl-CoA ligase [ADP-forming] subunit alpha	3	3	1	1	987				875	875	875	6897_PANS99-36_01045	6905_PNA97-1_02550	LMG20103_01219			0	0	0		0	0	0
tam_1		Trans-aconitate 2-methyltransferase	3	3	1	1	1387				776	776	776	6897_PANS99-36_02470	6905_PNA97-1_01518	LMG20103_03123			0	0	0		0	0	0
group_2526		acyl carrier protein	3	3	1	1	478				257	257	257	6897_PANS99-36_02592	6905_PNA97-1_01207	LMG20103_00570			0	0	0		0	0	0
panC		Pantothenate synthetase	3	3	1	1	255				854	854	854	6897_PANS99-36_02807	6905_PNA97-1_01426	LMG20103_00789			0	0	0		0	0	0
lptF		Lipopolysaccharide export system permease protein LptF	3	3	1	1	1175				1100	1100	1100	6897_PANS99-36_02905	6905_PNA97-1_01146	LMG20103_00514			0	0	0		0	0	0
group_2529		Stress-induced bacterial acidophilic repeat motif	3	3	1	1	3853				164	164	164	6897_PANS99-36_04251	6905_PNA97-1_04514	LMG20103_03973			0	0	0		0	0	0
rluB		Ribosomal large subunit pseudouridine synthase B	3	3	1	1	4129				884	884	884	6897_PANS99-36_01994	6905_PNA97-1_02070	LMG20103_02130			0	0	0		0	0	0
group_2530		hypothetical protein	3	3	1	1	1007				200	200	200	6897_PANS99-36_01025	6905_PNA97-1_02570	LMG20103_01199			0	0	0		0	0	0
group_2531		Glucose 1-dehydrogenase	3	3	1	1	2636				743	743	743	6897_PANS99-36_02364	6905_PNA97-1_01652	LMG20103_03273			0	0	0		0	0	0
dps		DNA protection during starvation protein	3	3	1	1	887				503	503	503	6897_PANS99-36_01152	6905_PNA97-1_02443	LMG20103_01325			0	0	0		0	0	0
ftsI_2		Peptidoglycan synthase FtsI precursor	3	3	1	1	308				1766	1766	1766	6897_PANS99-36_02755	6905_PNA97-1_01373	LMG20103_00737			0	0	0		0	0	0
pleD_2		Response regulator PleD	3	3	1	1	2885				710	710	710	6897_PANS99-36_02265	6905_PNA97-1_01765	LMG20103_03386			0	0	0		0	0	0
zur		Zinc uptake regulation protein	3	3	1	1	3243				521	521	521	6897_PANS99-36_03140	6905_PNA97-1_00822	LMG20103_00278			0	0	0		0	0	0
eno		Enolase	3	3	1	1	2532				1295	1295	1295	6897_PANS99-36_02431	6905_PNA97-1_01585	LMG20103_03162			0	0	0		0	0	0
kdsA		2-dehydro-3-deoxyphosphooctonate aldolase	3	3	1	1	4572				854	854	854	6897_PANS99-36_00357	6905_PNA97-1_02770	LMG20103_01699			0	0	0		0	0	0
gshB		Glutathione synthetase	3	3	1	1	2606				944	944	944	6897_PANS99-36_02334	6905_PNA97-1_01682	LMG20103_03303			0	0	0		0	0	0
rnc		Ribonuclease 3	3	3	1	1	2295				680	680	680	6897_PANS99-36_01643	6905_PNA97-1_00616	LMG20103_02969			0	0	0		0	0	0
group_254		hypothetical protein	3	3	1	1	4134				248	248	248	6897_PANS99-36_01999	6905_PNA97-1_02065	LMG20103_02125			0	0	0		0	0	0
group_2540	yecS_1	Inner membrane amino-acid ABC transporter permease protein YecS	3	3	1	1	4823				650	650	650	6897_PANS99-36_00217	6905_PNA97-1_03082	LMG20103_04162			0	0	0		0	0	0
group_2541		hypothetical protein	3	3	1	1	3570				473	473	473	6897_PANS99-36_04434	6905_PNA97-1_04641	LMG20103_03684			0	0	0		0	0	0
group_2542		Pentapeptide repeats (8 copies)	3	3	1	1	2874				599	599	599	6897_PANS99-36_02254	6905_PNA97-1_01776	LMG20103_03397			0	0	0		0	0	0
group_2543		hypothetical protein	3	3	1	1	4684				542	542	542	6897_PANS99-36_04102	6905_PNA97-1_04374	LMG20103_01549			0	0	0		0	0	0
gntT		High-affinity gluconate transporter	3	3	1	1	1053				1316	1316	1316	6897_PANS99-36_00972	6905_PNA97-1_02623	LMG20103_01146			0	0	0		0	0	0
rcnB		Nickel/cobalt homeostasis protein RcnB precursor	3	3	1	1	425				506	506	506	6897_PANS99-36_02637	6905_PNA97-1_01253	LMG20103_00619			0	0	0		0	0	0
yebS		Inner membrane protein YebS	3	3	1	1	4031				1244	1244	1244	6897_PANS99-36_01895	6905_PNA97-1_02170	LMG20103_02227			0	0	0		0	0	0
rlmB_1		23S rRNA (guanosine-2'-O-)-methyltransferase RlmB	3	3	1	1	2436				1118	1118	1118	6897_PANS99-36_01758	6905_PNA97-1_00781	LMG20103_03078			0	0	0		0	0	0
ubiX		3-octaprenyl-4-hydroxybenzoate carboxy-lyase partner protein	3	3	1	1	2038				569	569	569	6897_PANS99-36_01382	6905_PNA97-1_00393	LMG20103_02735			0	0	0		0	0	0
group_2549		hypothetical protein	3	3	1	1	1153				635	635	635	6897_PANS99-36_02883	6905_PNA97-1_01166	LMG20103_00535			0	0	0		0	0	0
cynR_4		HTH-type transcriptional regulator CynR	3	3	1	1	4154				797	872	822	6897_PANS99-36_02019	6905_PNA97-1_02045	LMG20103_02105			0	0	0		0	0	0
yfkM		General stress protein 18	3	3	1	1	1201				521	521	521	6897_PANS99-36_02931	6905_PNA97-1_01121	LMG20103_00488			0	0	0		0	0	0
epd		D-erythrose-4-phosphate dehydrogenase	3	3	1	1	2617				1019	1019	1019	6897_PANS99-36_02345	6905_PNA97-1_01671	LMG20103_03292			0	0	0		0	0	0
gltK		Glutamate/aspartate transport system permease protein GltK	3	3	1	1	1031				677	677	677	6897_PANS99-36_00994	6905_PNA97-1_02601	LMG20103_01168			0	0	0		0	0	0
group_2553		DNA damage-inducible protein I	3	3	1	1	1640				239	239	239	6897_PANS99-36_03179	6905_PNA97-1_00008	LMG20103_02361			0	0	0		0	0	0
yidD		Putative membrane protein insertion efficiency factor	3	3	1	1	3069				257	257	257	6897_PANS99-36_03996	6905_PNA97-1_04093	LMG20103_00089			0	0	0		0	0	0
msbB		Lipid A biosynthesis (KDO)2-(lauroyl)-lipid IVA acyltransferase	3	3	1	1	1542				974	974	974	6897_PANS99-36_01860	6905_PNA97-1_02205	LMG20103_02262			0	0	0		0	0	0
gsiB_2		Glutathione-binding protein GsiB precursor	3	3	1	1	871				1535	1535	1535	6897_PANS99-36_01167	6905_PNA97-1_02428	LMG20103_01340			0	0	0		0	0	0
group_2557		LexA regulated protein	3	3	1	1	1012				284	284	284	6897_PANS99-36_01020	6905_PNA97-1_02575	LMG20103_01194			0	0	0		0	0	0
ycaD_1		Uncharacterized MFS-type transporter YcaD	3	3	1	1	823				1154	1154	1154	6897_PANS99-36_01215	6905_PNA97-1_02380	LMG20103_01388			0	0	0		0	0	0
fliS		Flagellar protein FliS	3	3	1	1	1634				410	410	410	6897_PANS99-36_03173	6905_PNA97-1_00002	LMG20103_02355			0	0	0		0	0	0
ttcA		tRNA 2-thiocytidine biosynthesis protein TtcA	3	3	1	1	4177				809	935	893	6897_PANS99-36_02044	6905_PNA97-1_02021	LMG20103_02081			0	0	0		0	0	0
yedZ		Sulfoxide reductase heme-binding subunit YedZ	3	3	1	1	3552				602	602	602	6897_PANS99-36_03704	6905_PNA97-1_03802	LMG20103_03660			0	0	0		0	0	0
lutR_1		HTH-type transcriptional regulator LutR	3	3	1	1	429				710	710	710	6897_PANS99-36_02633	6905_PNA97-1_01250	LMG20103_00615			0	0	0		0	0	0
group_2562		hypothetical protein	3	3	1	1	2804				671	671	671	6897_PANS99-36_02186	6905_PNA97-1_01845	LMG20103_03464			0	0	0		0	0	0
rpsC		30S ribosomal protein S3	3	3	1	1	3598				698	698	698	6897_PANS99-36_04405	6905_PNA97-1_04612	LMG20103_03713			0	0	0		0	0	0
mntH		Divalent metal cation transporter MntH	3	3	1	1	2152				1241	1241	1241	6897_PANS99-36_01495	6905_PNA97-1_00468	LMG20103_02821			0	0	0		0	0	0
can_1		Carbonic anhydrase 2	3	3	1	1	259				665	665	665	6897_PANS99-36_02803	6905_PNA97-1_01422	LMG20103_00785			0	0	0		0	0	0
group_2566		dsDNA-mimic protein	3	3	1	1	4108				323	323	323	6897_PANS99-36_01973	6905_PNA97-1_02091	LMG20103_02150			0	0	0		0	0	0
zapC		Cell division protein ZapC	3	3	1	1	784				542	542	542	6897_PANS99-36_01253	6905_PNA97-1_02343	LMG20103_01424			0	0	0		0	0	0
coaBC		Coenzyme A biosynthesis bifunctional protein CoaBC	3	3	1	1	3886				1220	1220	1220	6897_PANS99-36_04218	6905_PNA97-1_04481	LMG20103_04006			0	0	0		0	0	0
idi		Isopentenyl-diphosphate Delta-isomerase	3	3	1	1	918				533	533	533	6897_PANS99-36_01119	6905_PNA97-1_02476	LMG20103_01293			0	0	0		0	0	0
hrpB_2		ATP-dependent RNA helicase HrpB	3	3	1	1	4187				3806	3899	3868	6897_PANS99-36_02052	6905_PNA97-1_02012	LMG20103_02072			0	0	0		0	0	0
surE		5'/3'-nucleotidase SurE	3	3	1	1	1378				761	761	761	6897_PANS99-36_02461	6905_PNA97-1_01556	LMG20103_03132			0	0	0		0	0	0
kdpD		Sensor protein KdpD	3	3	1	1	3768				2675	2675	2675	6897_PANS99-36_03641	6905_PNA97-1_03739	LMG20103_03882			0	0	0		0	0	0
pstB		Phosphate import ATP-binding protein PstB	3	3	1	1	3016				773	773	773	6897_PANS99-36_04303	6905_PNA97-1_04566	LMG20103_00035			0	0	0		0	0	0
folE		GTP cyclohydrolase 1	3	3	1	1	1914				665	665	665	6897_PANS99-36_03444	6905_PNA97-1_00272	LMG20103_02613			0	0	0		0	0	0
group_2574	fliY_2	Cystine-binding periplasmic protein precursor	3	3	1	1	160				785	785	785	6897_PANS99-36_00690	6905_PNA97-1_03541	LMG20103_00891			0	0	0		0	0	0
yhhW		Quercetin 2,3-dioxygenase	3	3	1	1	3687				695	695	695	6897_PANS99-36_03562	6905_PNA97-1_03659	LMG20103_03802			0	0	0		0	0	0
catD		3-oxoadipate enol-lactonase 2	3	3	1	1	2833				1142	1142	1142	6897_PANS99-36_02215	6905_PNA97-1_01816	LMG20103_03436			0	0	0		0	0	0
ascD		CDP-6-deoxy-L-threo-D-glycero-4-hexulose-3-dehydrase reductase	3	3	1	1	1991				263	263	263	6897_PANS99-36_01336	6905_PNA97-1_00347	LMG20103_02691			0	0	0		0	0	0
nuoE		NADH-quinone oxidoreductase subunit E	3	3	1	1	2006				515	515	515	6897_PANS99-36_01351	6905_PNA97-1_00362	LMG20103_02706			0	0	0		0	0	0
ispF		2-C-methyl-D-erythritol 2,4-cyclodiphosphate synthase	3	3	1	1	2503				482	482	482	6897_PANS99-36_02459	6905_PNA97-1_01558	LMG20103_03134			0	0	0		0	0	0
group_258		hypothetical protein	3	3	1	1	4213				134	134	134	6897_PANS99-36_02079	6905_PNA97-1_01985	LMG20103_02045			0	0	0		0	0	0
group_2580		hypothetical protein	3	3	1	1	2547				329	329	329	6897_PANS99-36_02416	6905_PNA97-1_01600	LMG20103_03177			0	0	0		0	0	0
yfmC		Fe(3 )-citrate-binding protein YfmC precursor	3	3	1	1	3214				1070	1070	1070	6897_PANS99-36_03169	6905_PNA97-1_00793	LMG20103_00249			0	0	0		0	0	0
phnG		Alpha-D-ribose 1-methylphosphonate 5-triphosphate synthase subunit PhnG	3	3	1	1	1758				449	449	449	6897_PANS99-36_03292	6905_PNA97-1_00124	LMG20103_02468			0	0	0		0	0	0
group_2583		hypothetical protein	3	3	1	1	4101				647	647	647	6897_PANS99-36_01966	6905_PNA97-1_02098	LMG20103_02156			0	0	0		0	0	0
group_2584		hypothetical protein	3	3	1	1	4052				185	185	185	6897_PANS99-36_01916	6905_PNA97-1_02149	LMG20103_02206			0	0	0		0	0	0
rsd		Regulator of sigma D	3	3	1	1	3204				503	503	503	6897_PANS99-36_04448	6905_PNA97-1_04659	LMG20103_00235			0	0	0		0	0	0
ydgK		Inner membrane protein YdgK	3	3	1	1	4428				443	443	443	6897_PANS99-36_00504	6905_PNA97-1_02918	LMG20103_01845			0	0	0		0	0	0
sucC		Succinyl-CoA ligase [ADP-forming] subunit beta	3	3	1	1	988				1166	1166	1166	6897_PANS99-36_01044	6905_PNA97-1_02551	LMG20103_01218			0	0	0		0	0	0
rpiR_3		HTH-type transcriptional regulator RpiR	3	3	1	1	3030				860	860	860	6897_PANS99-36_04036	6905_PNA97-1_04133	LMG20103_00049			0	0	0		0	0	0
group_2589		Phage-related baseplate assembly protein	3	3	1	1	2756				584	584	584	6897_PANS99-36_03872	6905_PNA97-1_03968	LMG20103_03498			0	0	0		0	0	0
group_259		hypothetical protein	3	3	1	1	4219			Hypothetical protein with no hits to refseq/uniprot/clusters/cdd/tigrfams/pfam overlapping another protein with hits	149	149	149	6897_PANS99-36_02085	6905_PNA97-1_01979	LMG20103_02039			0	0	0		0	0	0
group_2590		Arylesterase	3	3	1	1	1303				818	818	818	6897_PANS99-36_02291	6905_PNA97-1_01725	LMG20103_03346			0	0	0		0	0	0
gltR_2		HTH-type transcriptional regulator GltR	3	3	1	1	3166				929	929	929	6897_PANS99-36_03897	6905_PNA97-1_03993	LMG20103_00189			0	0	0		0	0	0
group_2592		hypothetical protein	3	3	1	1	1642				200	200	200	6897_PANS99-36_03181	6905_PNA97-1_00010	LMG20103_02363			0	0	0		0	0	0
lptB_1		Lipopolysaccharide export system ATP-binding protein LptB	3	3	1	1	1244				725	725	725	6897_PANS99-36_02976	6905_PNA97-1_01076	LMG20103_00443			0	0	0		0	0	0
thrA		Bifunctional aspartokinase/homoserine dehydrogenase 1	3	3	1	1	365				2462	2462	2462	6897_PANS99-36_02698	6905_PNA97-1_01315	LMG20103_00679			0	0	0		0	0	0
group_2595		hypothetical protein	3	3	1	1	4028				218	218	218	6897_PANS99-36_01892	6905_PNA97-1_02173	LMG20103_02230			0	0	0		0	0	0
ispU		Ditrans,polycis-undecaprenyl-diphosphate synthase ((2E,6E)-farnesyl-diphosphate specific)	3	3	1	1	223				752	752	752	6897_PANS99-36_02839	6905_PNA97-1_01458	LMG20103_00821			0	0	0		0	0	0
group_2597		DNA-binding transcriptional regulator	3	3	1	1	2783				221	221	221	6897_PANS99-36_02158	6905_PNA97-1_01907	LMG20103_03486			0	0	0		0	0	0
group_2598		hypothetical protein	3	3	1	1	232				392	392	392	6897_PANS99-36_02830	6905_PNA97-1_01449	LMG20103_00812			0	0	0		0	0	0
yjiG_1		Inner membrane protein YjiG	3	3	1	1	4319				467	467	467	6897_PANS99-36_00612	6905_PNA97-1_03025	LMG20103_01953			0	0	0		0	0	0
group_26		Acetyltransferase (GNAT) family	3	3	1	1	4588				551	551	551	6897_PANS99-36_00341	6905_PNA97-1_02754	LMG20103_01683			0	0	0		0	0	0
group_260		hypothetical protein	3	3	1	1	4236				245	245	245	6897_PANS99-36_02102	6905_PNA97-1_01962	LMG20103_02023			0	0	0		0	0	0
mlaF		Probable phospholipid import ATP-binding protein MlaF	3	3	1	1	1238				815	815	815	6897_PANS99-36_02970	6905_PNA97-1_01082	LMG20103_00449			0	0	0		0	0	0
group_2601		Acetyltransferase (GNAT) family	3	3	1	1	3025				437	437	437	6897_PANS99-36_04294	6905_PNA97-1_04557	LMG20103_00044			0	0	0		0	0	0
rbsC_1		Ribose transport system permease protein RbsC	3	3	1	1	2986				971	971	971	6897_PANS99-36_04333	6905_PNA97-1_04596	LMG20103_00005			0	0	0		0	0	0
group_2603		hypothetical protein	3	3	1	1	713				272	272	272	6897_PANS99-36_04150	6905_PNA97-1_04326	LMG20103_01501			0	0	0		0	0	0
hha_1		Hemolysin expression-modulating protein Hha	3	3	1	1	617				215	215	215	6897_PANS99-36_00841	6905_PNA97-1_03387	LMG20103_01045			0	0	0		0	0	0
rpsS		30S ribosomal protein S19	3	3	1	1	3600				278	278	278	6897_PANS99-36_04403	6905_PNA97-1_04610	LMG20103_03715			0	0	0		0	0	0
group_2606		Alanine racemase, N-terminal domain	3	3	1	1	2602				707	707	707	6897_PANS99-36_02330	6905_PNA97-1_01686	LMG20103_03307			0	0	0		0	0	0
pgsA		CDP-diacylglycerol--glycerol-3-phosphate 3-phosphatidyltransferase	3	3	1	1	745				548	548	548	6897_PANS99-36_01293	6905_PNA97-1_02303	LMG20103_01466			0	0	0		0	0	0
rpmF		50S ribosomal protein L32	3	3	1	1	685				170	170	170	6897_PANS99-36_04123	6905_PNA97-1_04353	LMG20103_01528			0	0	0		0	0	0
group_2609		YciI-like protein	3	3	1	1	3362				323	323	323	6897_PANS99-36_03020	6905_PNA97-1_00942	LMG20103_00399			0	0	0		0	0	0
hipA		Serine/threonine-protein kinase HipA	3	3	1	1	4246				1109	1109	1109	6897_PANS99-36_02111	6905_PNA97-1_01953	LMG20103_02013			0	0	0		0	0	0
iciA		Chromosome initiation inhibitor	3	3	1	1	2624				902	902	902	6897_PANS99-36_02352	6905_PNA97-1_01664	LMG20103_03285			0	0	0		0	0	0
group_2611		DNA damage-inducible protein YebG	3	3	1	1	3943				326	326	326	6897_PANS99-36_00061	6905_PNA97-1_03174	LMG20103_04066			0	0	0		0	0	0
group_2612		hypothetical protein	3	3	1	1	66				191	191	191	6897_PANS99-36_00774	6905_PNA97-1_03453	LMG20103_00978			0	0	0		0	0	0
rsmA		Ribosomal RNA small subunit methyltransferase A	3	3	1	1	338				821	821	821	6897_PANS99-36_02725	6905_PNA97-1_01343	LMG20103_00707			0	0	0		0	0	0
group_2614		hypothetical protein	3	3	1	1	1289				167	167	167	6897_PANS99-36_02305	6905_PNA97-1_01711	LMG20103_03332			0	0	0		0	0	0
group_2615		putative nucleotide-binding protein	3	3	1	1	586				491	491	491	6897_PANS99-36_00810	6905_PNA97-1_03418	LMG20103_01014			0	0	0		0	0	0
tfoX		DNA transformation protein TfoX	3	3	1	1	772				626	626	626	6897_PANS99-36_01265	6905_PNA97-1_02331	LMG20103_01436			0	0	0		0	0	0
pstC_2		Phosphate transport system permease protein PstC	3	3	1	1	3014				962	962	962	6897_PANS99-36_04305	6905_PNA97-1_04568	LMG20103_00033			0	0	0		0	0	0
ulaE		L-ribulose-5-phosphate 3-epimerase UlaE	3	3	1	1	3342				860	860	860	6897_PANS99-36_03040	6905_PNA97-1_00922	LMG20103_00379			0	0	0		0	0	0
rplN		50S ribosomal protein L14	3	3	1	1	3594				371	371	371	6897_PANS99-36_04409	6905_PNA97-1_04616	LMG20103_03709			0	0	0		0	0	0
tcyB		L-cystine transport system permease protein TcyB	3	3	1	1	2516				737	737	737	6897_PANS99-36_02446	6905_PNA97-1_01571	LMG20103_03147			0	0	0		0	0	0
bioF		8-amino-7-oxononanoate synthase	3	3	1	1	951				1151	1151	1151	6897_PANS99-36_01085	6905_PNA97-1_02510	LMG20103_01259			0	0	0		0	0	0
nuoJ		NADH-quinone oxidoreductase subunit J	3	3	1	1	2001				551	551	551	6897_PANS99-36_01346	6905_PNA97-1_00357	LMG20103_02701			0	0	0		0	0	0
ydjM		Inner membrane protein YdjM	3	3	1	1	4528				590	590	590	6897_PANS99-36_00399	6905_PNA97-1_02813	LMG20103_01741			0	0	0		0	0	0
group_2624		(3R)-hydroxymyristoyl-ACP dehydratase	3	3	1	1	474				353	353	353	6897_PANS99-36_02596	6905_PNA97-1_01211	LMG20103_00574			0	0	0		0	0	0
group_2625		hypothetical protein	3	3	1	1	1889				131	131	131	6897_PANS99-36_03418	6905_PNA97-1_00246	LMG20103_02590			0	0	0		0	0	0
ihfA		Integration host factor subunit alpha	3	3	1	1	4515				302	302	302	6897_PANS99-36_00412	6905_PNA97-1_02826	LMG20103_01754			0	0	0		0	0	0
araF		L-arabinose-binding periplasmic protein precursor	3	3	1	1	4388				983	983	983	6897_PANS99-36_00544	6905_PNA97-1_02957	LMG20103_01883			0	0	0		0	0	0
kdpC		Potassium-transporting ATPase C chain	3	3	1	1	3769				569	569	569	6897_PANS99-36_03642	6905_PNA97-1_03740	LMG20103_03883			0	0	0		0	0	0
flgH		Flagellar L-ring protein precursor	3	3	1	1	694				710	710	710	6897_PANS99-36_04132	6905_PNA97-1_04344	LMG20103_01519			0	0	0		0	0	0
group_263		Immunogenic protein MPT70 precursor	3	3	1	1	4254				563	563	563	6897_PANS99-36_02118	6905_PNA97-1_01946	LMG20103_02007			0	0	0		0	0	0
ygdR_1		Uncharacterized lipoprotein YgdR precursor	3	3	1	1	4445				227	227	227	6897_PANS99-36_00487	6905_PNA97-1_02901	LMG20103_01828			0	0	0		0	0	0
hosA_1		Transcriptional regulator HosA	3	3	1	1	4605				422	422	422	6897_PANS99-36_00324	6905_PNA97-1_02738	LMG20103_01668			0	0	0		0	0	0
atpH		ATP synthase subunit delta	3	3	1	1	3005				533	533	533	6897_PANS99-36_04314	6905_PNA97-1_04577	LMG20103_00024			0	0	0		0	0	0
citN		Citrate transporter	3	3	1	1	4130				1313	1313	1313	6897_PANS99-36_01995	6905_PNA97-1_02069	LMG20103_02129			0	0	0		0	0	0
fabF_3		3-oxoacyl-[acyl-carrier-protein] synthase 2	3	3	1	1	4669				1241	1241	1241	6897_PANS99-36_04117	6905_PNA97-1_04359	LMG20103_01534			0	0	0		0	0	0
priB		Primosomal replication protein n	3	3	1	1	3505				317	317	317	6897_PANS99-36_03755	6905_PNA97-1_03852	LMG20103_03611			0	0	0		0	0	0
cdh_2		CDP-diacylglycerol pyrophosphatase	3	3	1	1	3849				773	773	773	6897_PANS99-36_04255	6905_PNA97-1_04518	LMG20103_03969			0	0	0		0	0	0
atpC		ATP synthase epsilon chain	3	3	1	1	3009				419	419	419	6897_PANS99-36_04310	6905_PNA97-1_04573	LMG20103_00028			0	0	0		0	0	0
degQ		Periplasmic pH-dependent serine endoprotease DegQ precursor	3	3	1	1	1260				1382	1382	1382	6897_PANS99-36_02992	6905_PNA97-1_01060	LMG20103_00427			0	0	0		0	0	0
group_2639		hypothetical protein	3	3	1	1	4348				269	269	269	6897_PANS99-36_00583	6905_PNA97-1_02996	LMG20103_01924			0	0	0		0	0	0
naiP_3		Putative niacin/nicotinamide transporter NaiP	3	3	1	1	4265				1307	1370	1349	6897_PANS99-36_02129	6905_PNA97-1_01935	LMG20103_01996			0	0	0		0	0	0
group_2640		Probable 5-formyltetrahydrofolate cyclo-ligase	3	3	1	1	2627				596	596	596	6897_PANS99-36_02355	6905_PNA97-1_01661	LMG20103_03282			0	0	0		0	0	0
group_2641		26 kDa periplasmic immunogenic protein precursor	3	3	1	1	2623				728	728	728	6897_PANS99-36_02351	6905_PNA97-1_01665	LMG20103_03286			0	0	0		0	0	0
arcB		Aerobic respiration control sensor protein ArcB	3	3	1	1	1251				2336	2336	2336	6897_PANS99-36_02983	6905_PNA97-1_01069	LMG20103_00436			0	0	0		0	0	0
ftsB		Cell division protein FtsB	3	3	1	1	2505				317	317	317	6897_PANS99-36_02457	6905_PNA97-1_01560	LMG20103_03136			0	0	0		0	0	0
mglA_3		Galactose/methyl galactoside import ATP-binding protein MglA	3	3	1	1	1780				1484	1484	1484	6897_PANS99-36_03314	6905_PNA97-1_00146	LMG20103_02490			0	0	0		0	0	0
rplB		50S ribosomal protein L2	3	3	1	1	3601				821	821	821	6897_PANS99-36_04402	6905_PNA97-1_04609	LMG20103_03716			0	0	0		0	0	0
group_2646		preprotein translocase subunit SecF	3	3	1	1	571				968	968	968	6897_PANS99-36_00795	6905_PNA97-1_03433	LMG20103_00999			0	0	0		0	0	0
sdiA		Regulatory protein SdiA	3	3	1	1	751				722	722	722	6897_PANS99-36_01288	6905_PNA97-1_02308	LMG20103_01460			0	0	0		0	0	0
parA_1		Plasmid partition protein A	3	3	1	1	3422				1199	1199	1199	6897_PANS99-36_00114	6905_PNA97-1_03224	LMG20103_04294			0	0	0		0	0	0
kdsB		3-deoxy-manno-octulosonate cytidylyltransferase	3	3	1	1	808				749	749	749	6897_PANS99-36_01230	6905_PNA97-1_02365	LMG20103_01403			0	0	0		0	0	0
group_265		RNA pyrophosphohydrolase	3	3	1	1	4272				410	461	444	6897_PANS99-36_02135	6905_PNA97-1_01929	LMG20103_01991			0	0	0		0	0	0
group_2650		hypothetical protein	3	3	1	1	1952				224	224	224	6897_PANS99-36_03481	6905_PNA97-1_00309	LMG20103_02650			0	0	0		0	0	0
yjjK		Uncharacterized ABC transporter ATP-binding protein YjjK	3	3	1	1	391				1667	1667	1667	6897_PANS99-36_02672	6905_PNA97-1_01289	LMG20103_00654			0	0	0		0	0	0
group_2652	ptsG_1	PTS system glucose-specific EIICBA component	3	3	1	1	2841				1496	1496	1496	6897_PANS99-36_02223	6905_PNA97-1_01808	LMG20103_03428			0	0	0		0	0	0
recQ		ATP-dependent DNA helicase RecQ	3	3	1	1	3157				1826	1826	1826	6897_PANS99-36_03906	6905_PNA97-1_04002	LMG20103_00180			0	0	0		0	0	0
group_2654		murein peptide amidase A	3	3	1	1	4173				731	731	731	6897_PANS99-36_02039	6905_PNA97-1_02026	LMG20103_02086			0	0	0		0	0	0
nsrR		HTH-type transcriptional repressor NsrR	3	3	1	1	3513				443	443	443	6897_PANS99-36_03747	6905_PNA97-1_03844	LMG20103_03619			0	0	0		0	0	0
group_2656		hypothetical protein	3	3	1	1	1075				125	125	125	6897_PANS99-36_00939	6905_PNA97-1_02643	LMG20103_01126			0	0	0		0	0	0
group_2657		hypothetical protein	3	3	1	1	741				197	197	197	6897_PANS99-36_04177	6905_PNA97-1_04299	LMG20103_01474			0	0	0		0	0	0
ibpA		Small heat shock protein IbpA	3	3	1	1	3060				416	416	416	6897_PANS99-36_04005	6905_PNA97-1_04102	LMG20103_00080			0	0	0		0	0	0
gltX		Glutamate--tRNA ligase	3	3	1	1	2158				1418	1418	1418	6897_PANS99-36_01503	6905_PNA97-1_00476	LMG20103_02829			0	0	0		0	0	0
rlmI		Ribosomal RNA large subunit methyltransferase I	3	3	1	1	764				1190	1190	1190	6897_PANS99-36_01273	6905_PNA97-1_02323	LMG20103_01444			0	0	0		0	0	0
group_2661		hypothetical protein	3	3	1	1	1056				434	434	434	6897_PANS99-36_00969	6905_PNA97-1_02626	LMG20103_01143			0	0	0		0	0	0
rcsA		Transcriptional regulatory protein RcsA	3	3	1	1	1659				635	635	635	6897_PANS99-36_03197	6905_PNA97-1_00026	LMG20103_02379			0	0	0		0	0	0
group_2663		hypothetical protein	3	3	1	1	3035				215	215	215	6897_PANS99-36_04031	6905_PNA97-1_04128	LMG20103_00054			0	0	0		0	0	0
gltR_1		HTH-type transcriptional regulator GltR	3	3	1	1	1916				911	911	911	6897_PANS99-36_03446	6905_PNA97-1_00274	LMG20103_02615			0	0	0		0	0	0
nikB		Nickel transport system permease protein NikB	3	3	1	1	3416				938	938	938	6897_PANS99-36_00120	6905_PNA97-1_03229	LMG20103_04289			0	0	0		0	0	0
lipA		Lipoyl synthase	3	3	1	1	1046				965	965	965	6897_PANS99-36_00979	6905_PNA97-1_02616	LMG20103_01153			0	0	0		0	0	0
group_2667		hypothetical protein	3	3	1	1	3731				659	659	659	6897_PANS99-36_03605	6905_PNA97-1_03703	LMG20103_03846			0	0	0		0	0	0
nusG		Transcription termination/antitermination protein NusG	3	3	1	1	3193				545	545	545	6897_PANS99-36_04459	6905_PNA97-1_04648	LMG20103_00224			0	0	0		0	0	0
group_2669		hypothetical protein	3	3	1	1	2109				323	323	323	6897_PANS99-36_01453	6905_PNA97-1_00440	LMG20103_02781			0	0	0		0	0	0
mug		G/U mismatch-specific DNA glycosylase	3	3	1	1	2787				515	515	515	6897_PANS99-36_02169	6905_PNA97-1_01862	LMG20103_03481			0	0	0		0	0	0
murC		UDP-N-acetylmuramate--L-alanine ligase	3	3	1	1	301				1475	1475	1475	6897_PANS99-36_02762	6905_PNA97-1_01380	LMG20103_00744			0	0	0		0	0	0
lptG		Lipopolysaccharide export system permease protein LptG	3	3	1	1	1174				1076	1076	1076	6897_PANS99-36_02904	6905_PNA97-1_01147	LMG20103_00515			0	0	0		0	0	0
HAAO		3-hydroxyanthranilate 3,4-dioxygenase	3	3	1	1	3355				311	311	311	6897_PANS99-36_03027	6905_PNA97-1_00935	LMG20103_00392			0	0	0		0	0	0
speD		S-adenosylmethionine decarboxylase proenzyme precursor	3	3	1	1	265				809	809	809	6897_PANS99-36_02797	6905_PNA97-1_01416	LMG20103_00779			0	0	0		0	0	0
plsB		Glycerol-3-phosphate acyltransferase	3	3	1	1	3238				2426	2426	2426	6897_PANS99-36_03145	6905_PNA97-1_00817	LMG20103_00273			0	0	0		0	0	0
nudJ		Phosphatase NudJ	3	3	1	1	4699				473	473	473	6897_PANS99-36_04087	6905_PNA97-1_04389	LMG20103_01564			0	0	0		0	0	0
rseA		Anti-sigma-E factor RseA	3	3	1	1	2300				653	653	653	6897_PANS99-36_01648	6905_PNA97-1_00621	LMG20103_02974			0	0	0		0	0	0
yiaJ		HTH-type transcriptional regulator YiaJ	3	3	1	1	3352				812	812	812	6897_PANS99-36_03030	6905_PNA97-1_00932	LMG20103_00389			0	0	0		0	0	0
aroQ_1		Monofunctional chorismate mutase precursor	3	3	1	1	3989				539	539	539	6897_PANS99-36_00014	6905_PNA97-1_03127	LMG20103_04113			0	0	0		0	0	0
fabA		3-hydroxydecanoyl-[acyl-carrier-protein] dehydratase	3	3	1	1	777				518	518	518	6897_PANS99-36_01260	6905_PNA97-1_02336	LMG20103_01431			0	0	0		0	0	0
parE		DNA topoisomerase 4 subunit B	3	3	1	1	2810				1619	1895	1803	6897_PANS99-36_02192	6905_PNA97-1_01839	LMG20103_03458			0	0	0		0	0	0
zapA		Cell division protein ZapA	3	3	1	1	2628				362	362	362	6897_PANS99-36_02356	6905_PNA97-1_01660	LMG20103_03281			0	0	0		0	0	0
arnE		Probable 4-amino-4-deoxy-L-arabinose-phosphoundecaprenol flippase subunit ArnE	3	3	1	1	3986				323	323	323	6897_PANS99-36_00017	6905_PNA97-1_03130	LMG20103_04110			0	0	0		0	0	0
nfuA		Fe/S biogenesis protein NfuA	3	3	1	1	3670				575	575	575	6897_PANS99-36_03545	6905_PNA97-1_03642	LMG20103_03785			0	0	0		0	0	0
rppH		RNA pyrophosphohydrolase	3	3	1	1	2575				527	527	527	6897_PANS99-36_02386	6905_PNA97-1_01630	LMG20103_03207			0	0	0		0	0	0
group_2684		ASCH domain	3	3	1	1	5115				413	413	413	6897_PANS99-36_00134	6905_PNA97-1_03243	LMG20103_04275			0	0	0		0	0	0
spk1_1		Serine/threonine-protein kinase PK-1	3	3	1	1	4568				1412	1412	1412	6897_PANS99-36_00361	6905_PNA97-1_02774	LMG20103_01703			0	0	0		0	0	0
blaSE		Glutamyl endopeptidase precursor	3	3	1	1	4188				809	809	809	6897_PANS99-36_02053	6905_PNA97-1_02011	LMG20103_02071			0	0	0		0	0	0
fbaA_1		Probable fructose-bisphosphate aldolase	3	3	1	1	4349				842	842	842	6897_PANS99-36_00582	6905_PNA97-1_02995	LMG20103_01923			0	0	0		0	0	0
soxS_1		Regulatory protein SoxS	3	3	1	1	3266				425	425	425	6897_PANS99-36_03117	6905_PNA97-1_00845	LMG20103_00301			0	0	0		0	0	0
group_2689		Phage tail tube protein FII	3	3	1	1	2773				512	512	512	6897_PANS99-36_02153	6905_PNA97-1_01912	LMG20103_03491			0	0	0		0	0	0
plsC		1-acyl-sn-glycerol-3-phosphate acyltransferase	3	3	1	1	2821				737	737	737	6897_PANS99-36_02203	6905_PNA97-1_01828	LMG20103_03448			0	0	0		0	0	0
drrA		Daunorubicin/doxorubicin resistance ATP-binding protein DrrA	3	3	1	1	258				926	926	926	6897_PANS99-36_02804	6905_PNA97-1_01423	LMG20103_00786			0	0	0		0	0	0
proP_7		Proline/betaine transporter	3	3	1	1	3728				1505	1505	1505	6897_PANS99-36_03602	6905_PNA97-1_03700	LMG20103_03843			0	0	0		0	0	0
rplO		50S ribosomal protein L15	3	3	1	1	3585				434	434	434	6897_PANS99-36_04418	6905_PNA97-1_04625	LMG20103_03700			0	0	0		0	0	0
hisA		1-(5-phosphoribosyl)-5-[(5-phosphoribosylamino)methylideneamino] imidazole-4-carboxamide isomerase	3	3	1	1	1833				737	737	737	6897_PANS99-36_03369	6905_PNA97-1_00201	LMG20103_02542			0	0	0		0	0	0
group_2694		Fructosamine kinase	3	3	1	1	4525				893	893	893	6897_PANS99-36_00402	6905_PNA97-1_02816	LMG20103_01744			0	0	0		0	0	0
ampH		D-alanyl-D-alanine-carboxypeptidase/endopeptidase AmpH precursor	3	3	1	1	2188				1163	1163	1163	6897_PANS99-36_01537	6905_PNA97-1_00510	LMG20103_02862			0	0	0		0	0	0
mlaD		Probable phospholipid ABC transporter-binding protein MlaD	3	3	1	1	1236				554	554	554	6897_PANS99-36_02968	6905_PNA97-1_01084	LMG20103_00451			0	0	0		0	0	0
yecS_3		Inner membrane amino-acid ABC transporter permease protein YecS	3	3	1	1	1605				668	668	668	6897_PANS99-36_01793	6905_PNA97-1_02271	LMG20103_02328			0	0	0		0	0	0
mraY		Phospho-N-acetylmuramoyl-pentapeptide-transferase	3	3	1	1	305				1082	1082	1082	6897_PANS99-36_02758	6905_PNA97-1_01376	LMG20103_00740			0	0	0		0	0	0
pspB		Phage shock protein B	3	3	1	1	4165				227	227	227	6897_PANS99-36_02031	6905_PNA97-1_02034	LMG20103_02094			0	0	0		0	0	0
Hgd_1		2-(hydroxymethyl)glutarate dehydrogenase	3	3	1	1	4362				737	860	819	6897_PANS99-36_00569	6905_PNA97-1_02982	LMG20103_01910			0	0	0		0	0	0
group_270		ribonuclease Z	3	3	1	1	2869				1049	1088	1075	6897_PANS99-36_02249	6905_PNA97-1_01781	LMG20103_03402			0	0	0		0	0	0
group_2700		hypothetical protein	3	3	1	1	4227				329	329	329	6897_PANS99-36_02093	6905_PNA97-1_01971	LMG20103_02031			0	0	0		0	0	0
group_2701		molybdopterin biosynthesis protein MoeB	3	3	1	1	3862				431	431	431	6897_PANS99-36_04242	6905_PNA97-1_04505	LMG20103_03982			0	0	0		0	0	0
group_2702		hypothetical protein	3	3	1	1	2134				239	239	239	6897_PANS99-36_01477	6905_PNA97-1_00450	LMG20103_02804			0	0	0		0	0	0
araC_3		Arabinose operon regulatory protein	3	3	1	1	2218				818	818	818	6897_PANS99-36_01567	6905_PNA97-1_00540	LMG20103_02891			0	0	0		0	0	0
fusA		Elongation factor G	3	3	1	1	3610				2114	2114	2114	6897_PANS99-36_03485	6905_PNA97-1_03582	LMG20103_03725			0	0	0		0	0	0
group_2705	fabG_8	3-oxoacyl-[acyl-carrier-protein] reductase FabG	3	3	1	1	4547				794	794	794	6897_PANS99-36_00382	6905_PNA97-1_02795	LMG20103_01724			0	0	0		0	0	0
gabD_2		Succinate-semialdehyde dehydrogenase [NADP( )] GabD	3	3	1	1	3537				1454	1454	1454	6897_PANS99-36_03718	6905_PNA97-1_03816	LMG20103_03646			0	0	0		0	0	0
pcaK_1		4-hydroxybenzoate transporter PcaK	3	3	1	1	4202				1340	1340	1340	6897_PANS99-36_02067	6905_PNA97-1_01997	LMG20103_02057			0	0	0		0	0	0
groS		10 kDa chaperonin	3	3	1	1	1270				293	293	293	6897_PANS99-36_03002	6905_PNA97-1_01050	LMG20103_00417			0	0	0		0	0	0
crtB		All-trans-phytoene synthase/15-cis-phytoene synthase	3	3	1	1	5120				929	929	929	6897_PANS99-36_00139	6905_PNA97-1_03248	LMG20103_04270			0	0	0		0	0	0
prfC		Peptide chain release factor 3	3	3	1	1	2875				1586	1640	1622	6897_PANS99-36_02255	6905_PNA97-1_01775	LMG20103_03396			0	0	0		0	0	0
rplT		50S ribosomal protein L20	3	3	1	1	4518				356	356	356	6897_PANS99-36_00409	6905_PNA97-1_02823	LMG20103_01751			0	0	0		0	0	0
oxyR_3		Hydrogen peroxide-inducible genes activator	3	3	1	1	3820				917	917	917	6897_PANS99-36_04283	6905_PNA97-1_04547	LMG20103_03940			0	0	0		0	0	0
moaE		Molybdopterin synthase catalytic subunit	3	3	1	1	942				452	452	452	6897_PANS99-36_01095	6905_PNA97-1_02500	LMG20103_01269			0	0	0		0	0	0
group_2713		chemotaxis regulator CheZ	3	3	1	1	1568				641	641	641	6897_PANS99-36_01832	6905_PNA97-1_02233	LMG20103_02289			0	0	0		0	0	0
uup		ABC transporter ATP-binding protein uup	3	3	1	1	781				1919	1919	1919	6897_PANS99-36_01256	6905_PNA97-1_02340	LMG20103_01427			0	0	0		0	0	0
yjcD		Putative permease YjcD	3	3	1	1	3269				1349	1349	1349	6897_PANS99-36_03114	6905_PNA97-1_00848	LMG20103_00304			0	0	0		0	0	0
group_2716		hypothetical protein	3	3	1	1	1641				266	266	266	6897_PANS99-36_03180	6905_PNA97-1_00009	LMG20103_02362			0	0	0		0	0	0
group_2717		Anti-sigma-K factor rskA	3	3	1	1	4251				647	647	647	6897_PANS99-36_02116	6905_PNA97-1_01948	LMG20103_02009			0	0	0		0	0	0
sfaA_2		S-fimbrial protein subunit SfaA precursor	3	3	1	1	4709				542	542	542	6897_PANS99-36_04079	6905_PNA97-1_04398	LMG20103_01572			0	0	0		0	0	0
ridA_2		Enamine/imine deaminase	3	3	1	1	4053				344	344	344	6897_PANS99-36_01917	6905_PNA97-1_02148	LMG20103_02205			0	0	0		0	0	0
group_272		Patatin-like phospholipase	3	3	1	1	2878				1049	1232	1110	6897_PANS99-36_02258	6905_PNA97-1_01772	LMG20103_03393			0	0	0		0	0	0
pta		Phosphate acetyltransferase	3	3	1	1	2017				2144	2144	2144	6897_PANS99-36_01362	6905_PNA97-1_00373	LMG20103_02717			0	0	0		0	0	0
atpB		ATP synthase subunit a	3	3	1	1	3002				818	818	818	6897_PANS99-36_04317	6905_PNA97-1_04580	LMG20103_00021			0	0	0		0	0	0
tuaD		UDP-glucose 6-dehydrogenase TuaD	3	3	1	1	4095				1340	1340	1340	6897_PANS99-36_01961	6905_PNA97-1_02104	LMG20103_02161			0	0	0		0	0	0
xseB		Exodeoxyribonuclease 7 small subunit	3	3	1	1	582				242	242	242	6897_PANS99-36_00806	6905_PNA97-1_03422	LMG20103_01010			0	0	0		0	0	0
dmlA		D-malate dehydrogenase [decarboxylating]	3	3	1	1	3309				1070	1070	1070	6897_PANS99-36_03073	6905_PNA97-1_00889	LMG20103_00346			0	0	0		0	0	0
group_2725		PTS system ascorbate-specific transporter subunits IICB	3	3	1	1	4351				314	314	314	6897_PANS99-36_00580	6905_PNA97-1_02993	LMG20103_01921			0	0	0		0	0	0
group_2726		hypothetical protein	3	3	1	1	4268				284	284	284	6897_PANS99-36_02132	6905_PNA97-1_01932	LMG20103_01994			0	0	0		0	0	0
rplA		50S ribosomal protein L1	3	3	1	1	3195				704	704	704	6897_PANS99-36_04457	6905_PNA97-1_04650	LMG20103_00226			0	0	0		0	0	0
metI		D-methionine transport system permease protein MetI	3	3	1	1	200				653	653	653	6897_PANS99-36_02862	6905_PNA97-1_01481	LMG20103_00844			0	0	0		0	0	0
rplU		50S ribosomal protein L21	3	3	1	1	1229				311	311	311	6897_PANS99-36_02961	6905_PNA97-1_01091	LMG20103_00458			0	0	0		0	0	0
nudF		ADP-ribose pyrophosphatase	3	3	1	1	2806				635	635	635	6897_PANS99-36_02188	6905_PNA97-1_01843	LMG20103_03462			0	0	0		0	0	0
bioB		Biotin synthase	3	3	1	1	952				1031	1031	1031	6897_PANS99-36_01084	6905_PNA97-1_02511	LMG20103_01258			0	0	0		0	0	0
cheW		Chemotaxis protein CheW	3	3	1	1	1575				497	497	497	6897_PANS99-36_01825	6905_PNA97-1_02239	LMG20103_02295			0	0	0		0	0	0
group_2733		Fatty acid hydroxylase superfamily	3	3	1	1	5119				527	527	527	6897_PANS99-36_00138	6905_PNA97-1_03247	LMG20103_04271			0	0	0		0	0	0
dapA_3		4-hydroxy-tetrahydrodipicolinate synthase	3	3	1	1	2212				878	878	878	6897_PANS99-36_01561	6905_PNA97-1_00534	LMG20103_02885			0	0	0		0	0	0
rpsK		30S ribosomal protein S11	3	3	1	1	3582				389	389	389	6897_PANS99-36_04422	6905_PNA97-1_04629	LMG20103_03696			0	0	0		0	0	0
aroF		Phospho-2-dehydro-3-deoxyheptonate aldolase, Tyr-sensitive	3	3	1	1	2453				1079	1079	1079	6897_PANS99-36_02538	6905_PNA97-1_01492	LMG20103_03097			0	0	0		0	0	0
yhbH		Stress response UPF0229 protein YhbH	3	3	1	1	4075				1274	1274	1274	6897_PANS99-36_01939	6905_PNA97-1_02126	LMG20103_02183			0	0	0		0	0	0
fhuD		Iron(3 )-hydroxamate-binding protein FhuD precursor	3	3	1	1	243				878	878	878	6897_PANS99-36_02819	6905_PNA97-1_01438	LMG20103_00801			0	0	0		0	0	0
cysA_2		Sulfate/thiosulfate import ATP-binding protein CysA	3	3	1	1	2173				1088	1088	1088	6897_PANS99-36_01522	6905_PNA97-1_00495	LMG20103_02847			0	0	0		0	0	0
iolT		Major myo-inositol transporter IolT	3	3	1	1	1314				512	512	512	6897_PANS99-36_02280	6905_PNA97-1_01736	LMG20103_03357			0	0	0		0	0	0
group_2740		preprotein translocase subunit SecE	3	3	1	1	3192				383	383	383	6897_PANS99-36_04460	6905_PNA97-1_04647	LMG20103_00223			0	0	0		0	0	0
fabH		3-oxoacyl-[acyl-carrier-protein] synthase 3	3	3	1	1	683				953	953	953	6897_PANS99-36_04121	6905_PNA97-1_04355	LMG20103_01530			0	0	0		0	0	0
baeR_2		Transcriptional regulatory protein BaeR	3	3	1	1	2400				698	698	698	6897_PANS99-36_01723	6905_PNA97-1_00746	LMG20103_03043			0	0	0		0	0	0
waaA		3-deoxy-D-manno-octulosonic acid transferase	3	3	1	1	3879				1274	1274	1274	6897_PANS99-36_04225	6905_PNA97-1_04488	LMG20103_03999			0	0	0		0	0	0
group_2744		hypothetical protein	3	3	1	1	1666				182	182	182	6897_PANS99-36_03204	6905_PNA97-1_00033	LMG20103_02386			0	0	0		0	0	0
group_2745		Uncharacterized HTH-type transcriptional regulator HI_0893	3	3	1	1	4713				563	563	563	6897_PANS99-36_04075	6905_PNA97-1_04402	LMG20103_01576			0	0	0		0	0	0
yjcH		Inner membrane protein YjcH	3	3	1	1	3276				329	329	329	6897_PANS99-36_03107	6905_PNA97-1_00855	LMG20103_00311			0	0	0		0	0	0
group_2747		Branched-chain amino acid transport protein (AzlD)	3	3	1	1	3411				320	320	320	6897_PANS99-36_00125	6905_PNA97-1_03234	LMG20103_04284			0	0	0		0	0	0
fliY_3		Cystine-binding periplasmic protein precursor	3	3	1	1	1606				845	845	845	6897_PANS99-36_01792	6905_PNA97-1_02272	LMG20103_02329			0	0	0		0	0	0
maeA		NAD-dependent malic enzyme	3	3	1	1	1907				1697	1697	1697	6897_PANS99-36_03437	6905_PNA97-1_00265	LMG20103_02606			0	0	0		0	0	0
group_275		hypothetical protein	3	3	1	1	1287				194	194	194	6897_PANS99-36_02307	6905_PNA97-1_01709	LMG20103_03330			0	0	0		0	0	0
kdgK_1		2-dehydro-3-deoxygluconokinase	3	3	1	1	3314				917	917	917	6897_PANS99-36_03068	6905_PNA97-1_00894	LMG20103_00351			0	0	0		0	0	0
group_2751		FHA domain	3	3	1	1	4565				1127	1127	1127	6897_PANS99-36_00364	6905_PNA97-1_02777	LMG20103_01706			0	0	0		0	0	0
rsmI		Ribosomal RNA small subunit methyltransferase I	3	3	1	1	2690				860	860	860	6897_PANS99-36_03805	6905_PNA97-1_03902	LMG20103_03562			0	0	0		0	0	0
rbsB_4		D-ribose-binding periplasmic protein precursor	3	3	1	1	1742				938	938	938	6897_PANS99-36_03276	6905_PNA97-1_00108	LMG20103_02452			0	0	0		0	0	0
fliQ		Flagellar biosynthetic protein FliQ	3	3	1	1	1657				269	269	269	6897_PANS99-36_03195	6905_PNA97-1_00024	LMG20103_02377			0	0	0		0	0	0
group_2755		hypothetical protein	3	3	1	1	3873				1007	1007	1007	6897_PANS99-36_04231	6905_PNA97-1_04494	LMG20103_03993			0	0	0		0	0	0
coaA		Pantothenate kinase	3	3	1	1	3189				947	947	947	6897_PANS99-36_04520	6905_PNA97-1_04672	LMG20103_00216			0	0	0		0	0	0
rplC		50S ribosomal protein L3	3	3	1	1	3604				629	629	629	6897_PANS99-36_04399	6905_PNA97-1_04606	LMG20103_03719			0	0	0		0	0	0
group_2758		hypothetical protein	3	3	1	1	4225				296	296	296	6897_PANS99-36_02091	6905_PNA97-1_01973	LMG20103_02033			0	0	0		0	0	0
cysJ_1		Sulfite reductase [NADPH] flavoprotein alpha-component	3	3	1	1	1253				1757	1757	1757	6897_PANS99-36_02985	6905_PNA97-1_01067	LMG20103_00434			0	0	0		0	0	0
ygfZ		tRNA-modifying protein YgfZ	3	3	1	1	2641				986	1052	1008	6897_PANS99-36_02368	6905_PNA97-1_01648	LMG20103_03269			0	0	0		0	0	0
znuA		High-affinity zinc uptake system protein ZnuA precursor	3	3	1	1	1544				947	947	947	6897_PANS99-36_01858	6905_PNA97-1_02207	LMG20103_02264			0	0	0		0	0	0
panD		Aspartate 1-decarboxylase precursor	3	3	1	1	256				380	380	380	6897_PANS99-36_02806	6905_PNA97-1_01425	LMG20103_00788			0	0	0		0	0	0
slp		Outer membrane protein slp precursor	3	3	1	1	4057				593	593	593	6897_PANS99-36_01921	6905_PNA97-1_02144	LMG20103_02201			0	0	0		0	0	0
raiA		Ribosome-associated inhibitor A	3	3	1	1	2450				332	332	332	6897_PANS99-36_02541	6905_PNA97-1_01489	LMG20103_03094			0	0	0		0	0	0
aroQ_2		3-dehydroquinate dehydratase	3	3	1	1	3553				452	452	452	6897_PANS99-36_03703	6905_PNA97-1_03801	LMG20103_03661			0	0	0		0	0	0
group_2765		Cupin domain	3	3	1	1	2584				494	494	494	6897_PANS99-36_02377	6905_PNA97-1_01639	LMG20103_03217			0	0	0		0	0	0
nagD		Ribonucleotide monophosphatase NagD	3	3	1	1	1021				752	752	752	6897_PANS99-36_01011	6905_PNA97-1_02584	LMG20103_01185			0	0	0		0	0	0
lolD_2		Lipoprotein-releasing system ATP-binding protein LolD	3	3	1	1	4689				704	704	704	6897_PANS99-36_04097	6905_PNA97-1_04379	LMG20103_01554			0	0	0		0	0	0
cspG		Cold shock-like protein CspG	3	3	1	1	98				212	212	212	6897_PANS99-36_00741	6905_PNA97-1_03486	LMG20103_00945			0	0	0		0	0	0
ygbE		Inner membrane protein YgbE	3	3	1	1	2506				320	320	320	6897_PANS99-36_02456	6905_PNA97-1_01561	LMG20103_03137			0	0	0		0	0	0
ygdR_3		Uncharacterized lipoprotein YgdR precursor	3	3	1	1	2578			Hypothetical protein with no hits to refseq/uniprot/clusters/cdd/tigrfams/pfam overlapping another protein with hits	128	218	188	6897_PANS99-36_02383	6905_PNA97-1_01633	LMG20103_03210			0	0	0		0	0	0
group_2770		hypothetical protein	3	3	1	1	3349				1100	1100	1100	6897_PANS99-36_03033	6905_PNA97-1_00929	LMG20103_00386			0	0	0		0	0	0
group_2771		hypothetical protein	3	3	1	1	2583				626	626	626	6897_PANS99-36_02378	6905_PNA97-1_01638	LMG20103_03216			0	0	0		0	0	0
ycgL		Protein YcgL	3	3	1	1	4063				275	275	275	6897_PANS99-36_01927	6905_PNA97-1_02138	LMG20103_02195			0	0	0		0	0	0
surA		Chaperone SurA precursor	3	3	1	1	336				1295	1295	1295	6897_PANS99-36_02727	6905_PNA97-1_01345	LMG20103_00709			0	0	0		0	0	0
group_2774		hypothetical protein	3	3	1	1	2703				374	374	374	6897_PANS99-36_03819	6905_PNA97-1_03916	LMG20103_03549			0	0	0		0	0	0
tusE		Sulfurtransferase TusE	3	3	1	1	762				326	326	326	6897_PANS99-36_01275	6905_PNA97-1_02321	LMG20103_01446			0	0	0		0	0	0
group_2776		YciI-like protein	3	3	1	1	4112				296	296	296	6897_PANS99-36_01977	6905_PNA97-1_02087	LMG20103_02146			0	0	0		0	0	0
group_2777		hypothetical protein	3	3	1	1	1685				296	296	296	6897_PANS99-36_03225	6905_PNA97-1_00053	LMG20103_02404			0	0	0		0	0	0
hupB		DNA-binding protein HU-beta	3	3	1	1	603				272	272	272	6897_PANS99-36_00827	6905_PNA97-1_03401	LMG20103_01031			0	0	0		0	0	0
pytH		Pyrethroid hydrolase	3	3	1	1	3360				779	779	779	6897_PANS99-36_03022	6905_PNA97-1_00940	LMG20103_00397			0	0	0		0	0	0
group_278		hypothetical protein	3	3	1	1	2571				419	470	436	6897_PANS99-36_02390	6905_PNA97-1_01626	LMG20103_03203			0	0	0		0	0	0
tpx		Thiol peroxidase	3	3	1	1	4171				503	503	503	6897_PANS99-36_02037	6905_PNA97-1_02028	LMG20103_02088			0	0	0		0	0	0
apt		Adenine phosphoribosyltransferase	3	3	1	1	631				551	551	551	6897_PANS99-36_00855	6905_PNA97-1_03373	LMG20103_01059			0	0	0		0	0	0
group_2782	emrA_3	Multidrug export protein EmrA	3	3	1	1	2432				1172	1172	1172	6897_PANS99-36_01754	6905_PNA97-1_00777	LMG20103_03074			0	0	0		0	0	0
rplP		50S ribosomal protein L16	3	3	1	1	3597				410	410	410	6897_PANS99-36_04406	6905_PNA97-1_04613	LMG20103_03712			0	0	0		0	0	0
ybeZ_1		PhoH-like protein	3	3	1	1	1025				1061	1061	1061	6897_PANS99-36_01000	6905_PNA97-1_02595	LMG20103_01174			0	0	0		0	0	0
group_2785		hypothetical protein	3	3	1	1	4073				233	233	233	6897_PANS99-36_01937	6905_PNA97-1_02128	LMG20103_02185			0	0	0		0	0	0
group_2786		hypothetical protein	3	3	1	1	1268				350	350	350	6897_PANS99-36_03000	6905_PNA97-1_01052	LMG20103_00419			0	0	0		0	0	0
mglA_4		Galactose/methyl galactoside import ATP-binding protein MglA	3	3	1	1	1910				1520	1520	1520	6897_PANS99-36_03440	6905_PNA97-1_00268	LMG20103_02609			0	0	0		0	0	0
rplE		50S ribosomal protein L5	3	3	1	1	3592				539	539	539	6897_PANS99-36_04411	6905_PNA97-1_04618	LMG20103_03707			0	0	0		0	0	0
kdpA		Potassium-transporting ATPase A chain	3	3	1	1	3771				1682	1682	1682	6897_PANS99-36_03644	6905_PNA97-1_03742	LMG20103_03885			0	0	0		0	0	0
group_279		hypothetical protein	3	3	1	1	2570				527	527	527	6897_PANS99-36_02391	6905_PNA97-1_01625	LMG20103_03202			0	0	0		0	0	0
sdhD		Succinate dehydrogenase hydrophobic membrane anchor subunit	3	3	1	1	993				347	347	347	6897_PANS99-36_01039	6905_PNA97-1_02556	LMG20103_01213			0	0	0		0	0	0
budC		Diacetyl reductase [(S)-acetoin forming]	3	3	1	1	3950				773	773	773	6897_PANS99-36_00054	6905_PNA97-1_03167	LMG20103_04073			0	0	0		0	0	0
glnM_1		Probable glutamine ABC transporter permease protein GlnM	3	3	1	1	159				665	665	665	6897_PANS99-36_00691	6905_PNA97-1_03540	LMG20103_00892			0	0	0		0	0	0
fhuA_1		Ferrichrome-iron receptor precursor	3	3	1	1	382				2117	2117	2117	6897_PANS99-36_02681	6905_PNA97-1_01298	LMG20103_00663			0	0	0		0	0	0
ybgC		Acyl-CoA thioester hydrolase YbgC	3	3	1	1	983				404	404	404	6897_PANS99-36_01050	6905_PNA97-1_02545	LMG20103_01224			0	0	0		0	0	0
thiG		Thiazole synthase	3	3	1	1	5109				758	758	758	6897_PANS99-36_00128	6905_PNA97-1_03237	LMG20103_04281			0	0	0		0	0	0
opuCB		Glycine betaine/carnitine/choline transport system permease protein OpuCB	3	3	1	1	4221				647	647	647	6897_PANS99-36_02087	6905_PNA97-1_01977	LMG20103_02037			0	0	0		0	0	0
ugpA_3		sn-glycerol-3-phosphate transport system permease protein UgpA	3	3	1	1	3694				887	887	887	6897_PANS99-36_03569	6905_PNA97-1_03666	LMG20103_03809			0	0	0		0	0	0
hemE		Uroporphyrinogen decarboxylase	3	3	1	1	3206				1070	1070	1070	6897_PANS99-36_04446	6905_PNA97-1_04661	LMG20103_00237			0	0	0		0	0	0
group_2799		hypothetical protein	3	3	1	1	743				269	269	269	6897_PANS99-36_01298	6905_PNA97-1_02298	LMG20103_01471			0	0	0		0	0	0
rlmD		23S rRNA (uracil(1939)-C(5))-methyltransferase RlmD	3	3	1	1	2536				1319	1403	1347	6897_PANS99-36_02427	6905_PNA97-1_01589	LMG20103_03166			0	0	0		0	0	0
leuA_1		2-isopropylmalate synthase	3	3	1	1	315				1562	1562	1562	6897_PANS99-36_02748	6905_PNA97-1_01366	LMG20103_00730			0	0	0		0	0	0
otsB		Trehalose-6-phosphate phosphatase	3	3	1	1	1582				788	788	788	6897_PANS99-36_01818	6905_PNA97-1_02246	LMG20103_02302			0	0	0		0	0	0
srlR_1		Glucitol operon repressor	3	3	1	1	187				776	776	776	6897_PANS99-36_00663	6905_PNA97-1_03568	LMG20103_00864			0	0	0		0	0	0
group_2803		Putative bacterial sensory transduction regulator	3	3	1	1	855				479	479	479	6897_PANS99-36_01183	6905_PNA97-1_02412	LMG20103_01356			0	0	0		0	0	0
rbn		Ribonuclease BN	3	3	1	1	3751				911	911	911	6897_PANS99-36_03625	6905_PNA97-1_03723	LMG20103_03866			0	0	0		0	0	0
nusA		Transcription termination/antitermination protein NusA	3	3	1	1	1216				1487	1487	1487	6897_PANS99-36_02946	6905_PNA97-1_01106	LMG20103_00473			0	0	0		0	0	0
group_2806		hypothetical protein	3	3	1	1	1687				173	173	173	6897_PANS99-36_03227	6905_PNA97-1_00055	LMG20103_02406			0	0	0		0	0	0
group_2807		hypothetical protein	3	3	1	1	1822				161	161	161	6897_PANS99-36_03358	6905_PNA97-1_00190	LMG20103_02531			0	0	0		0	0	0
bfd		Bacterioferritin-associated ferredoxin	3	3	1	1	3608				194	194	194	6897_PANS99-36_04395	6905_PNA97-1_04602	LMG20103_03723			0	0	0		0	0	0
lpxA		Acyl-[acyl-carrier-protein]--UDP-N-acetylglucosamine O-acyltransferase	3	3	1	1	216				788	788	788	6897_PANS99-36_02846	6905_PNA97-1_01465	LMG20103_00828			0	0	0		0	0	0
cpg2		Carboxypeptidase G2 precursor	3	3	1	1	2530				584	1112	936	6897_PANS99-36_02433	6905_PNA97-1_01583	LMG20103_03160			0	0	0		0	0	0
yccF		Inner membrane protein YccF	3	3	1	1	770				443	443	443	6897_PANS99-36_01267	6905_PNA97-1_02329	LMG20103_01438			0	0	0		0	0	0
ilvD_2		Dihydroxy-acid dehydratase	3	3	1	1	3807				1850	1850	1850	6897_PANS99-36_03680	6905_PNA97-1_03778	LMG20103_03921			0	0	0		0	0	0
fliJ		Flagellar FliJ protein	3	3	1	1	1649				443	443	443	6897_PANS99-36_03188	6905_PNA97-1_00017	LMG20103_02370			0	0	0		0	0	0
group_2813		hypothetical protein	3	3	1	1	2138				809	809	809	6897_PANS99-36_01481	6905_PNA97-1_00454	LMG20103_02807			0	0	0		0	0	0
group_2814		protease TldD	3	3	1	1	1959				1457	1457	1457	6897_PANS99-36_01303	6905_PNA97-1_00314	LMG20103_02655			0	0	0		0	0	0
group_2815		transcriptional regulator BolA	3	3	1	1	598				314	314	314	6897_PANS99-36_00822	6905_PNA97-1_03406	LMG20103_01026			0	0	0		0	0	0
group_2816		hypothetical protein	3	3	1	1	2727				239	239	239	6897_PANS99-36_03843	6905_PNA97-1_03940	LMG20103_03525			0	0	0		0	0	0
yejK		Nucleoid-associated protein YejK	3	3	1	1	1951				1004	1004	1004	6897_PANS99-36_03480	6905_PNA97-1_00308	LMG20103_02649			0	0	0		0	0	0
ruvC		Crossover junction endodeoxyribonuclease RuvC	3	3	1	1	1549				527	527	527	6897_PANS99-36_01853	6905_PNA97-1_02212	LMG20103_02269			0	0	0		0	0	0
ibpB		Small heat shock protein IbpB	3	3	1	1	1686				488	488	488	6897_PANS99-36_03226	6905_PNA97-1_00054	LMG20103_02405			0	0	0		0	0	0
group_282		N-acetyltransferase	3	3	1	1	2523				827	827	827	6897_PANS99-36_02439	6905_PNA97-1_01578	LMG20103_03154			0	0	0		0	0	0
group_2820		hypothetical protein	3	3	1	1	272				362	362	362	6897_PANS99-36_02791	6905_PNA97-1_01409	LMG20103_00773			0	0	0		0	0	0
yihP_1		Inner membrane symporter YihP	3	3	1	1	2673				1394	1394	1394	6897_PANS99-36_03788	6905_PNA97-1_03885	LMG20103_03579			0	0	0		0	0	0
group_2822		hypothetical protein	3	3	1	1	4522				761	761	761	6897_PANS99-36_00405	6905_PNA97-1_02819	LMG20103_01747			0	0	0		0	0	0
nuoK		NADH-quinone oxidoreductase subunit K	3	3	1	1	2000				302	302	302	6897_PANS99-36_01345	6905_PNA97-1_00356	LMG20103_02700			0	0	0		0	0	0
rpsD		30S ribosomal protein S4	3	3	1	1	3581				620	620	620	6897_PANS99-36_04423	6905_PNA97-1_04630	LMG20103_03695			0	0	0		0	0	0
rplR		50S ribosomal protein L18	3	3	1	1	3588				353	353	353	6897_PANS99-36_04415	6905_PNA97-1_04622	LMG20103_03703			0	0	0		0	0	0
pyrH		Uridylate kinase	3	3	1	1	226				725	725	725	6897_PANS99-36_02836	6905_PNA97-1_01455	LMG20103_00818			0	0	0		0	0	0
group_2827		aminoalkylphosphonic acid N-acetyltransferase	3	3	1	1	1049				431	431	431	6897_PANS99-36_00976	6905_PNA97-1_02619	LMG20103_01150			0	0	0		0	0	0
holB		DNA polymerase III subunit delta'	3	3	1	1	4673				989	989	989	6897_PANS99-36_04113	6905_PNA97-1_04363	LMG20103_01538			0	0	0		0	0	0
proP_2		Proline/betaine transporter	3	3	1	1	2844				1322	1322	1322	6897_PANS99-36_02226	6905_PNA97-1_01805	LMG20103_03425			0	0	0		0	0	0
ywaD		Aminopeptidase YwaD precursor	3	3	1	1	2511				1010	1049	1036	6897_PANS99-36_02451	6905_PNA97-1_01566	LMG20103_03142			0	0	0		0	0	0
fliA		RNA polymerase sigma factor FliA	3	3	1	1	1609				722	722	722	6897_PANS99-36_01789	6905_PNA97-1_02275	LMG20103_02332			0	0	0		0	0	0
envC		Murein hydrolase activator EnvC precursor	3	3	1	1	3863				1301	1301	1301	6897_PANS99-36_04241	6905_PNA97-1_04504	LMG20103_03983			0	0	0		0	0	0
group_2832	ycgZ_1	Probable two-component-system connector protein YcgZ	3	3	1	1	4447				239	239	239	6897_PANS99-36_00485	6905_PNA97-1_02899	LMG20103_01826			0	0	0		0	0	0
cutS		Carbon monoxide dehydrogenase small chain	3	3	1	1	3437				488	488	488	6897_PANS99-36_00096	6905_PNA97-1_03209	LMG20103_04311			0	0	0		0	0	0
tktB_2		Transketolase 2	3	3	1	1	4735				830	830	830	6897_PANS99-36_04055	6905_PNA97-1_04423	LMG20103_01597			0	0	0		0	0	0
dmlR_11		HTH-type transcriptional regulator DmlR	3	3	1	1	5141				902	902	902	6897_PANS99-36_00158	6905_PNA97-1_03267	LMG20103_04227			0	0	0		0	0	0
rpoD		RNA polymerase sigma factor RpoD	3	3	1	1	2788				1844	1844	1844	6897_PANS99-36_02170	6905_PNA97-1_01861	LMG20103_03480			0	0	0		0	0	0
cynR_1		HTH-type transcriptional regulator CynR	3	3	1	1	3271				902	902	902	6897_PANS99-36_03112	6905_PNA97-1_00850	LMG20103_00306			0	0	0		0	0	0
mrdB		Rod shape-determining protein RodA	3	3	1	1	1041				1118	1118	1118	6897_PANS99-36_00984	6905_PNA97-1_02611	LMG20103_01158			0	0	0		0	0	0
group_2839		putative kinase inhibitor	3	3	1	1	5134				536	536	536	6897_PANS99-36_00153	6905_PNA97-1_03262	LMG20103_04233			0	0	0		0	0	0
mutS		DNA mismatch repair protein MutS	3	3	1	1	1384				2561	2783	2635	6897_PANS99-36_02467	6905_PNA97-1_01550	LMG20103_03126			0	0	0		0	0	0
wfgD_1		UDP-Glc:alpha-D-GlcNAc-diphosphoundecaprenol beta-1,3-glucosyltransferase WfgD	3	3	1	1	1868				752	752	752	6897_PANS99-36_03397	6905_PNA97-1_00225	LMG20103_02569			0	0	0		0	0	0
group_2841		hypothetical protein	3	3	1	1	4116				734	734	734	6897_PANS99-36_01981	6905_PNA97-1_02083	LMG20103_02142			0	0	0		0	0	0
yqgF		Putative Holliday junction resolvase	3	3	1	1	2604				416	416	416	6897_PANS99-36_02332	6905_PNA97-1_01684	LMG20103_03305			0	0	0		0	0	0
glnQ_1		Glutamine transport ATP-binding protein GlnQ	3	3	1	1	2518				737	737	737	6897_PANS99-36_02444	6905_PNA97-1_01573	LMG20103_03149			0	0	0		0	0	0
ubiG_1		Ubiquinone biosynthesis O-methyltransferase	3	3	1	1	806				785	785	785	6897_PANS99-36_01232	6905_PNA97-1_02363	LMG20103_01405			0	0	0		0	0	0
group_2845		SoxR reducing system protein RseC	3	3	1	1	2298				464	464	464	6897_PANS99-36_01646	6905_PNA97-1_00619	LMG20103_02972			0	0	0		0	0	0
pth		Peptidyl-tRNA hydrolase	3	3	1	1	4584				587	587	587	6897_PANS99-36_00345	6905_PNA97-1_02758	LMG20103_01687			0	0	0		0	0	0
epsJ_4		Uncharacterized glycosyltransferase EpsJ	3	3	1	1	3876				950	950	950	6897_PANS99-36_04228	6905_PNA97-1_04491	LMG20103_03996			0	0	0		0	0	0
group_2848		hypothetical protein	3	3	1	1	119				290	290	290	6897_PANS99-36_00728	6905_PNA97-1_03503	LMG20103_00929			0	0	0		0	0	0
lacF		Lactose transport system permease protein LacF	3	3	1	1	3306				872	872	872	6897_PANS99-36_03076	6905_PNA97-1_00886	LMG20103_00343			0	0	0		0	0	0
group_285		Baseplate J-like protein	3	3	1	1	1341				914	914	914	6897_PANS99-36_02504	6905_PNA97-1_01869	LMG20103_03233			0	0	0		0	0	0
skp		Chaperone protein Skp precursor	3	3	1	1	219				500	500	500	6897_PANS99-36_02843	6905_PNA97-1_01462	LMG20103_00825			0	0	0		0	0	0
group_2851	puuR_2	HTH-type transcriptional regulator PuuR	3	3	1	1	1825				557	557	557	6897_PANS99-36_03361	6905_PNA97-1_00193	LMG20103_02534			0	0	0		0	0	0
melR		Melibiose operon regulatory protein	3	3	1	1	2591				932	932	932	6897_PANS99-36_02319	6905_PNA97-1_01697	LMG20103_03318			0	0	0		0	0	0
argR		Arginine repressor	3	3	1	1	3531				470	470	470	6897_PANS99-36_03725	6905_PNA97-1_03822	LMG20103_03640			0	0	0		0	0	0
cho		Excinuclease cho	3	3	1	1	4536				863	863	863	6897_PANS99-36_00391	6905_PNA97-1_02805	LMG20103_01733			0	0	0		0	0	0
group_2855		hypothetical protein	3	3	1	1	3762				338	338	338	6897_PANS99-36_03636	6905_PNA97-1_03734	LMG20103_03877			0	0	0		0	0	0
serS		Serine--tRNA ligase	3	3	1	1	824				1292	1292	1292	6897_PANS99-36_01214	6905_PNA97-1_02381	LMG20103_01387			0	0	0		0	0	0
rpsR		30S ribosomal protein S18	3	3	1	1	3504				227	227	227	6897_PANS99-36_03756	6905_PNA97-1_03853	LMG20103_03610			0	0	0		0	0	0
aroK		Shikimate kinase 1	3	3	1	1	3649				521	521	521	6897_PANS99-36_03524	6905_PNA97-1_03621	LMG20103_03764			0	0	0		0	0	0
group_2859		Cupin domain	3	3	1	1	1064				269	269	269	6897_PANS99-36_00961	6905_PNA97-1_02634	LMG20103_01135			0	0	0		0	0	0
group_286		Gene 25-like lysozyme	3	3	1	1	1340				353	353	353	6897_PANS99-36_02505	6905_PNA97-1_01870	LMG20103_03234			0	0	0		0	0	0
minD_3		Septum site-determining protein MinD	3	3	1	1	3107				803	803	803	6897_PANS99-36_03959	6905_PNA97-1_04056	LMG20103_00125			0	0	0		0	0	0
group_2861		leucine/isoleucine/valine transporter permease subunit	3	3	1	1	3698				1271	1271	1271	6897_PANS99-36_03573	6905_PNA97-1_03670	LMG20103_03813			0	0	0		0	0	0
group_2862	tap_6	Methyl-accepting chemotaxis protein IV	3	3	1	1	2739				1544	1544	1544	6897_PANS99-36_03855	6905_PNA97-1_03951	LMG20103_03515			0	0	0		0	0	0
tal		Transaldolase	3	3	1	1	2183				950	950	950	6897_PANS99-36_01532	6905_PNA97-1_00505	LMG20103_02857			0	0	0		0	0	0
ygdR_4		Uncharacterized lipoprotein YgdR precursor	3	3	1	1	2555				221	221	221	6897_PANS99-36_02408	6905_PNA97-1_01608	LMG20103_03185			0	0	0		0	0	0
group_2865		hypothetical protein	3	3	1	1	4209				266	266	266	6897_PANS99-36_02074	6905_PNA97-1_01990	LMG20103_02050			0	0	0		0	0	0
group_2866		hypothetical protein	3	3	1	1	3620				194	194	194	6897_PANS99-36_03495	6905_PNA97-1_03592	LMG20103_03735			0	0	0		0	0	0
uxuA		Mannonate dehydratase	3	3	1	1	3725				1184	1184	1184	6897_PANS99-36_03599	6905_PNA97-1_03697	LMG20103_03840			0	0	0		0	0	0
fliN		Flagellar motor switch protein FliN	3	3	1	1	1653				413	413	413	6897_PANS99-36_03192	6905_PNA97-1_00021	LMG20103_02374			0	0	0		0	0	0
ispB		Octaprenyl-diphosphate synthase	3	3	1	1	1230				971	971	971	6897_PANS99-36_02962	6905_PNA97-1_01090	LMG20103_00457			0	0	0		0	0	0
group_287		Phage small terminase subunit	3	3	1	1	2475				644	644	644	6897_PANS99-36_02515	6905_PNA97-1_01880	LMG20103_03244			0	0	0		0	0	0
rimK		Ribosomal protein S6 modification protein	3	3	1	1	856				902	902	902	6897_PANS99-36_01182	6905_PNA97-1_02413	LMG20103_01355			0	0	0		0	0	0
fumC		Fumarate hydratase class II	3	3	1	1	4380				1397	1397	1397	6897_PANS99-36_00552	6905_PNA97-1_02965	LMG20103_01891			0	0	0		0	0	0
ytcD		Uncharacterized HTH-type transcriptional regulator YtcD	3	3	1	1	2435				407	407	407	6897_PANS99-36_01757	6905_PNA97-1_00780	LMG20103_03077			0	0	0		0	0	0
qseB_1		Transcriptional regulatory protein QseB	3	3	1	1	3294				659	659	659	6897_PANS99-36_03088	6905_PNA97-1_00874	LMG20103_00331			0	0	0		0	0	0
group_2874		preprotein translocase subunit SecY	3	3	1	1	3584				1331	1331	1331	6897_PANS99-36_04419	6905_PNA97-1_04626	LMG20103_03699			0	0	0		0	0	0
group_2875		lipoprotein	3	3	1	1	1637				458	458	458	6897_PANS99-36_03176	6905_PNA97-1_00005	LMG20103_02358			0	0	0		0	0	0
pdhR		Pyruvate dehydrogenase complex repressor	3	3	1	1	279				764	764	764	6897_PANS99-36_02784	6905_PNA97-1_01402	LMG20103_00766			0	0	0		0	0	0
group_2877		FlgN protein	3	3	1	1	704				431	431	431	6897_PANS99-36_04141	6905_PNA97-1_04335	LMG20103_01510			0	0	0		0	0	0
prs		Ribose-phosphate pyrophosphokinase	3	3	1	1	4580				947	947	947	6897_PANS99-36_00349	6905_PNA97-1_02762	LMG20103_01691			0	0	0		0	0	0
glnB		Nitrogen regulatory protein P-II	3	3	1	1	2280				338	338	338	6897_PANS99-36_01629	6905_PNA97-1_00602	LMG20103_02955			0	0	0		0	0	0
group_288		Phage capsid scaffolding protein (GPO) serine peptidase	3	3	1	1	2478				851	863	859	6897_PANS99-36_02517	6905_PNA97-1_01882	LMG20103_03246			0	0	0		0	0	0
sapC		Peptide transport system permease protein SapC	3	3	1	1	4159				890	890	890	6897_PANS99-36_02024	6905_PNA97-1_02040	LMG20103_02100			0	0	0		0	0	0
wecG		UDP-N-acetyl-D-mannosaminuronic acid transferase	3	3	1	1	3138				740	740	740	6897_PANS99-36_03929	6905_PNA97-1_04025	LMG20103_00157			0	0	0		0	0	0
pyrC		Dihydroorotase	3	3	1	1	711				1043	1043	1043	6897_PANS99-36_04148	6905_PNA97-1_04328	LMG20103_01503			0	0	0		0	0	0
group_2883		putative transporter	3	3	1	1	3641				1178	1178	1178	6897_PANS99-36_03516	6905_PNA97-1_03613	LMG20103_03756			0	0	0		0	0	0
glpE		Thiosulfate sulfurtransferase GlpE	3	3	1	1	3675				326	326	326	6897_PANS99-36_03550	6905_PNA97-1_03647	LMG20103_03790			0	0	0		0	0	0
rpsM		30S ribosomal protein S13	3	3	1	1	3583				356	356	356	6897_PANS99-36_04421	6905_PNA97-1_04628	LMG20103_03697			0	0	0		0	0	0
msbA		Lipid A export ATP-binding/permease protein MsbA	3	3	1	1	812				1748	1748	1748	6897_PANS99-36_01226	6905_PNA97-1_02369	LMG20103_01399			0	0	0		0	0	0
group_2887		hypothetical protein	3	3	1	1	423				446	446	446	6897_PANS99-36_02639	6905_PNA97-1_01255	LMG20103_00621			0	0	0		0	0	0
group_2888		phi X174 lysis protein	3	3	1	1	3618				218	218	218	6897_PANS99-36_03493	6905_PNA97-1_03590	LMG20103_03733			0	0	0		0	0	0
bacD		Alanine-anticapsin ligase BacD	3	3	1	1	3802				1256	1256	1256	6897_PANS99-36_03675	6905_PNA97-1_03773	LMG20103_03916			0	0	0		0	0	0
group_289		Terminase-like family	3	3	1	1	2479				1718	1766	1750	6897_PANS99-36_02518	6905_PNA97-1_01883	LMG20103_03247			0	0	0		0	0	0
leuC1		3-isopropylmalate dehydratase large subunit 1	3	3	1	1	317				1397	1397	1397	6897_PANS99-36_02746	6905_PNA97-1_01364	LMG20103_00728			0	0	0		0	0	0
glnQ_4		Glutamine transport ATP-binding protein GlnQ	3	3	1	1	1032				725	725	725	6897_PANS99-36_00993	6905_PNA97-1_02602	LMG20103_01167			0	0	0		0	0	0
rpsF		30S ribosomal protein S6	3	3	1	1	3506				395	395	395	6897_PANS99-36_03754	6905_PNA97-1_03851	LMG20103_03612			0	0	0		0	0	0
mltD		Membrane-bound lytic murein transglycosylase D precursor	3	3	1	1	195				1151	1151	1151	6897_PANS99-36_00654	6905_PNA97-1_03577	LMG20103_00855			0	0	0		0	0	0
slmA		Nucleoid occlusion factor SlmA	3	3	1	1	3888				596	596	596	6897_PANS99-36_04216	6905_PNA97-1_04479	LMG20103_04008			0	0	0		0	0	0
ftsL		Cell division protein FtsL	3	3	1	1	309				320	320	320	6897_PANS99-36_02754	6905_PNA97-1_01372	LMG20103_00736			0	0	0		0	0	0
group_2896		hypothetical protein	3	3	1	1	2594				716	716	716	6897_PANS99-36_02322	6905_PNA97-1_01694	LMG20103_03315			0	0	0		0	0	0
rplS		50S ribosomal protein L19	3	3	1	1	2657				347	347	347	6897_PANS99-36_02494	6905_PNA97-1_01495	LMG20103_03101			0	0	0		0	0	0
msrB		Peptide methionine sulfoxide reductase MsrB	3	3	1	1	4081				410	410	410	6897_PANS99-36_01945	6905_PNA97-1_02120	LMG20103_02177			0	0	0		0	0	0
erpA		Iron-sulfur cluster insertion protein ErpA	3	3	1	1	240				347	347	347	6897_PANS99-36_02822	6905_PNA97-1_01441	LMG20103_00804			0	0	0		0	0	0
fhaB		Filamentous hemagglutinin	3	3	1	1	110				1409	11126	7846	6897_PANS99-36_00737	6905_PNA97-1_03490	LMG20103_00938			0	0	0		0	0	0
group_290		Phage portal protein	3	3	1	1	2481				1049	1049	1049	6897_PANS99-36_02519	6905_PNA97-1_01884	LMG20103_03248			0	0	0		0	0	0
dppB_1		Dipeptide transport system permease protein DppB	3	3	1	1	2413				1052	1052	1052	6897_PANS99-36_01735	6905_PNA97-1_00758	LMG20103_03055			0	0	0		0	0	0
group_2901		hypothetical protein	3	3	1	1	3428				194	194	194	6897_PANS99-36_00105	6905_PNA97-1_03218	LMG20103_04302			0	0	0		0	0	0
purE		N5-carboxyaminoimidazole ribonucleotide mutase	3	3	1	1	655				509	509	509	6897_PANS99-36_00879	6905_PNA97-1_03349	LMG20103_01083			0	0	0		0	0	0
yycF		Transcriptional regulatory protein YycF	3	3	1	1	3855				698	698	698	6897_PANS99-36_04249	6905_PNA97-1_04512	LMG20103_03975			0	0	0		0	0	0
nhaK		Sodium, potassium, lithium and rubidium/H( ) antiporter	3	3	1	1	3270				1652	1652	1652	6897_PANS99-36_03113	6905_PNA97-1_00849	LMG20103_00305			0	0	0		0	0	0
pyrE		Orotate phosphoribosyltransferase	3	3	1	1	3889				641	641	641	6897_PANS99-36_04215	6905_PNA97-1_04478	LMG20103_04009			0	0	0		0	0	0
group_2906		hypothetical protein	3	3	1	1	4304				308	308	308	6897_PANS99-36_00626	6905_PNA97-1_03039	LMG20103_01967			0	0	0		0	0	0
group_2907		Proteolipid membrane potential modulator	3	3	1	1	1662				158	158	158	6897_PANS99-36_03200	6905_PNA97-1_00029	LMG20103_02382			0	0	0		0	0	0
clpX		ATP-dependent Clp protease ATP-binding subunit ClpX	3	3	1	1	601				1271	1271	1271	6897_PANS99-36_00825	6905_PNA97-1_03403	LMG20103_01029			0	0	0		0	0	0
accA		Acetyl-coenzyme A carboxylase carboxyl transferase subunit alpha	3	3	1	1	212				956	956	956	6897_PANS99-36_02850	6905_PNA97-1_01469	LMG20103_00832			0	0	0		0	0	0
group_291		hypothetical protein	3	3	1	1	2483				461	461	461	6897_PANS99-36_02521	6905_PNA97-1_01889	LMG20103_03250			0	0	0		0	0	0
rpoH		RNA polymerase sigma factor RpoH	3	3	1	1	3703				857	857	857	6897_PANS99-36_03577	6905_PNA97-1_03675	LMG20103_03818			0	0	0		0	0	0
folB		Dihydroneopterin aldolase	3	3	1	1	2793				359	359	359	6897_PANS99-36_02175	6905_PNA97-1_01856	LMG20103_03475			0	0	0		0	0	0
rpsQ		30S ribosomal protein S17	3	3	1	1	3595				254	254	254	6897_PANS99-36_04408	6905_PNA97-1_04615	LMG20103_03710			0	0	0		0	0	0
kdgR_1		Transcriptional regulator KdgR	3	3	1	1	4037				794	794	794	6897_PANS99-36_01901	6905_PNA97-1_02164	LMG20103_02221			0	0	0		0	0	0
group_2914		EamA-like transporter family	3	3	1	1	3164				860	860	860	6897_PANS99-36_03899	6905_PNA97-1_03995	LMG20103_00187			0	0	0		0	0	0
purR_1		HTH-type transcriptional repressor PurR	3	3	1	1	4488				1025	1025	1025	6897_PANS99-36_00442	6905_PNA97-1_02856	LMG20103_01784			0	0	0		0	0	0
rob_2		Right origin-binding protein	3	3	1	1	1288				866	866	866	6897_PANS99-36_02306	6905_PNA97-1_01710	LMG20103_03331			0	0	0		0	0	0
osmY_2		Osmotically-inducible protein Y precursor	3	3	1	1	2876				614	614	614	6897_PANS99-36_02256	6905_PNA97-1_01774	LMG20103_03395			0	0	0		0	0	0
group_2918		Tropinesterase	3	3	1	1	3784				920	920	920	6897_PANS99-36_03657	6905_PNA97-1_03755	LMG20103_03898			0	0	0		0	0	0
gpt		Xanthine phosphoribosyltransferase	3	3	1	1	130				458	458	458	6897_PANS99-36_00718	6905_PNA97-1_03513	LMG20103_00919			0	0	0		0	0	0
group_292		hypothetical protein	3	3	1	1	2650				383	383	383	6897_PANS99-36_02530	6905_PNA97-1_01899	LMG20103_03260			0	0	0		0	0	0
accD		Acetyl-coenzyme A carboxylase carboxyl transferase subunit beta	3	3	1	1	2043				914	914	914	6897_PANS99-36_01387	6905_PNA97-1_00398	LMG20103_02740			0	0	0		0	0	0
betI		HTH-type transcriptional regulator BetI	3	3	1	1	4025				593	593	593	6897_PANS99-36_01889	6905_PNA97-1_02176	LMG20103_02233			0	0	0		0	0	0
group_2922	lrp_6	Leucine-responsive regulatory protein	3	3	1	1	1763				512	512	512	6897_PANS99-36_03297	6905_PNA97-1_00129	LMG20103_02473			0	0	0		0	0	0
fliP		Flagellar biosynthetic protein FliP precursor	3	3	1	1	1655				734	734	734	6897_PANS99-36_03194	6905_PNA97-1_00023	LMG20103_02376			0	0	0		0	0	0
htpX		Protease HtpX	3	3	1	1	4035				881	881	881	6897_PANS99-36_01899	6905_PNA97-1_02166	LMG20103_02223			0	0	0		0	0	0
alaC		Glutamate-pyruvate aminotransferase AlaC	3	3	1	1	2143				1235	1235	1235	6897_PANS99-36_01486	6905_PNA97-1_00459	LMG20103_02812			0	0	0		0	0	0
corA		Magnesium transport protein CorA	3	3	1	1	3150				953	953	953	6897_PANS99-36_03913	6905_PNA97-1_04009	LMG20103_00173			0	0	0		0	0	0
ahpC		Alkyl hydroperoxide reductase subunit C	3	3	1	1	1900				563	563	563	6897_PANS99-36_03430	6905_PNA97-1_00258	LMG20103_02599			0	0	0		0	0	0
rplX		50S ribosomal protein L24	3	3	1	1	3593				314	314	314	6897_PANS99-36_04410	6905_PNA97-1_04617	LMG20103_03708			0	0	0		0	0	0
ripA		HTH-type transcriptional repressor of iron proteins A	3	3	1	1	4646				848	848	848	6897_PANS99-36_00289	6905_PNA97-1_02707	LMG20103_01635			0	0	0		0	0	0
mmsA		Methylmalonate-semialdehyde dehydrogenase [acylating]	3	3	1	1	3721				1505	1505	1505	6897_PANS99-36_03595	6905_PNA97-1_03693	LMG20103_03836			0	0	0		0	0	0
group_2931		hypothetical protein	3	3	1	1	5126				218	218	218	6897_PANS99-36_00145	6905_PNA97-1_03254	LMG20103_04264			0	0	0		0	0	0
uspA		Universal stress protein A	3	3	1	1	3746				437	437	437	6897_PANS99-36_03620	6905_PNA97-1_03718	LMG20103_03861			0	0	0		0	0	0
rbfA		Ribosome-binding factor A	3	3	1	1	1214				407	407	407	6897_PANS99-36_02944	6905_PNA97-1_01108	LMG20103_00475			0	0	0		0	0	0
speB		Agmatinase	3	3	1	1	2614				920	920	920	6897_PANS99-36_02342	6905_PNA97-1_01674	LMG20103_03295			0	0	0		0	0	0
metN		Methionine import ATP-binding protein MetN	3	3	1	1	199				1097	1097	1097	6897_PANS99-36_02863	6905_PNA97-1_01482	LMG20103_00845			0	0	0		0	0	0
asnC		Regulatory protein AsnC	3	3	1	1	2997				461	461	461	6897_PANS99-36_04322	6905_PNA97-1_04585	LMG20103_00016			0	0	0		0	0	0
puuE		4-aminobutyrate aminotransferase PuuE	3	3	1	1	2020				1262	1262	1262	6897_PANS99-36_01365	6905_PNA97-1_00376	LMG20103_02720			0	0	0		0	0	0
cmoA		tRNA (cmo5U34)-methyltransferase	3	3	1	1	1555				728	728	728	6897_PANS99-36_01847	6905_PNA97-1_02218	LMG20103_02275			0	0	0		0	0	0
gpx1_2		Hydroperoxy fatty acid reductase gpx1	3	3	1	1	4513				545	545	545	6897_PANS99-36_00414	6905_PNA97-1_02828	LMG20103_01756			0	0	0		0	0	0
group_294		hypothetical protein	3	3	1	1	481				356	437	410	6897_PANS99-36_02589	6905_PNA97-1_01204	LMG20103_00567			0	0	0		0	0	0
pepB		Peptidase B	3	3	1	1	2268				1286	1286	1286	6897_PANS99-36_01617	6905_PNA97-1_00590	LMG20103_02943			0	0	0		0	0	0
group_2941		Glycine zipper 2TM domain	3	3	1	1	463				212	212	212	6897_PANS99-36_02607	6905_PNA97-1_01222	LMG20103_00585			0	0	0		0	0	0
pntB		NAD(P) transhydrogenase subunit beta	3	3	1	1	4197				1388	1388	1388	6897_PANS99-36_02062	6905_PNA97-1_02002	LMG20103_02062			0	0	0		0	0	0
group_2943		L,D-transpeptidase catalytic domain	3	3	1	1	141				740	740	740	6897_PANS99-36_00709	6905_PNA97-1_03522	LMG20103_00910			0	0	0		0	0	0
group_2944		Integrase core domain	3	3	1	1	5047				509	509	509	6897_PANS99-36_04537	6905_PNA97-1_04684	LMG20103_04175			0	0	0		0	0	0
group_2945		hypothetical protein	3	3	1	1	838				917	917	917	6897_PANS99-36_01200	6905_PNA97-1_02395	LMG20103_01373			0	0	0		0	0	0
tdcB_1		L-threonine dehydratase catabolic TdcB	3	3	1	1	134				971	971	971	6897_PANS99-36_00715	6905_PNA97-1_03516	LMG20103_00916			0	0	0		0	0	0
group_2947		Gluconate 2-dehydrogenase subunit 3 precursor	3	3	1	1	3286				725	725	725	6897_PANS99-36_03097	6905_PNA97-1_00865	LMG20103_00322			0	0	0		0	0	0
group_2948		Putative multidrug export ATP-binding/permease protein SAV1866	3	3	1	1	3774				1832	1832	1832	6897_PANS99-36_03647	6905_PNA97-1_03745	LMG20103_03888			0	0	0		0	0	0
group_2949		YCII-related domain	3	3	1	1	2512				284	284	284	6897_PANS99-36_02450	6905_PNA97-1_01567	LMG20103_03143			0	0	0		0	0	0
bamD		Outer membrane protein assembly factor BamD precursor	3	3	1	1	2449				731	731	731	6897_PANS99-36_02542	6905_PNA97-1_01488	LMG20103_03093			0	0	0		0	0	0
artM_1		Arginine ABC transporter permease protein ArtM	3	3	1	1	847				668	668	668	6897_PANS99-36_01191	6905_PNA97-1_02404	LMG20103_01364			0	0	0		0	0	0
group_2952		Transposase	3	3	1	1	3262				395	395	395	6897_PANS99-36_03121	6905_PNA97-1_00841	LMG20103_00297			0	0	0		0	0	0
osmF		Putative osmoprotectant uptake system substrate-binding protein OsmF precursor	3	3	1	1	917				911	911	911	6897_PANS99-36_01120	6905_PNA97-1_02475	LMG20103_01294			0	0	0		0	0	0
dsbC		Thiol:disulfide interchange protein DsbC precursor	3	3	1	1	2588				713	713	713	6897_PANS99-36_02373	6905_PNA97-1_01643	LMG20103_03221			0	0	0		0	0	0
oppD_1		Oligopeptide transport ATP-binding protein OppD	3	3	1	1	4106				1013	1013	1013	6897_PANS99-36_01971	6905_PNA97-1_02093	LMG20103_02152			0	0	0		0	0	0
ugpQ_2		Glycerophosphoryl diester phosphodiesterase	3	3	1	1	3691				743	743	743	6897_PANS99-36_03566	6905_PNA97-1_03663	LMG20103_03806			0	0	0		0	0	0
rutA		Pyrimidine monooxygenase RutA	3	3	1	1	4798				1091	1091	1091	6897_PANS99-36_00242	6905_PNA97-1_03107	LMG20103_04137			0	0	0		0	0	0
group_2958		AzlC protein	3	3	1	1	3412				665	665	665	6897_PANS99-36_00124	6905_PNA97-1_03233	LMG20103_04285			0	0	0		0	0	0
emrB_1		Multidrug export protein EmrB	3	3	1	1	879				1568	1568	1568	6897_PANS99-36_01159	6905_PNA97-1_02436	LMG20103_01332			0	0	0		0	0	0
group_296		Histidine phosphatase superfamily (branch 1)	3	3	1	1	419				554	635	581	6897_PANS99-36_02643	6905_PNA97-1_01259	LMG20103_00625			0	0	0		0	0	0
mntB_3		Manganese transport system membrane protein MntB	3	3	1	1	621				839	839	839	6897_PANS99-36_00845	6905_PNA97-1_03383	LMG20103_01049			0	0	0		0	0	0
agp_2		Glucose-1-phosphatase precursor	3	3	1	1	760				1637	1637	1637	6897_PANS99-36_01279	6905_PNA97-1_02317	LMG20103_01450			0	0	0		0	0	0
group_2962		hypothetical protein	3	3	1	1	2189				1067	1067	1067	6897_PANS99-36_01538	6905_PNA97-1_00511	LMG20103_02863			0	0	0		0	0	0
rpsL		30S ribosomal protein S12	3	3	1	1	3612				374	374	374	6897_PANS99-36_03487	6905_PNA97-1_03584	LMG20103_03727			0	0	0		0	0	0
trpB		Tryptophan synthase beta chain	3	3	1	1	4121				1190	1190	1190	6897_PANS99-36_01986	6905_PNA97-1_02078	LMG20103_02137			0	0	0		0	0	0
pnuC		Nicotinamide riboside transporter PnuC	3	3	1	1	972				722	722	722	6897_PANS99-36_01064	6905_PNA97-1_02531	LMG20103_01238			0	0	0		0	0	0
uvsE		UV DNA damage endonuclease	3	3	1	1	4461				968	968	968	6897_PANS99-36_00471	6905_PNA97-1_02885	LMG20103_01812			0	0	0		0	0	0
epsM		Putative acetyltransferase EpsM	3	3	1	1	1624				650	650	650	6897_PANS99-36_01774	6905_PNA97-1_02290	LMG20103_02346			0	0	0		0	0	0
lsrB_2		Autoinducer 2-binding protein LsrB precursor	3	3	1	1	3027				1010	1010	1010	6897_PANS99-36_04291	6905_PNA97-1_04555	LMG20103_00046			0	0	0		0	0	0
group_2969		hypothetical protein	3	3	1	1	2150				362	362	362	6897_PANS99-36_01493	6905_PNA97-1_00466	LMG20103_02819			0	0	0		0	0	0
group_297		Transcriptional regulatory protein, C terminal	3	3	1	1	401				932	932	932	6897_PANS99-36_02663	6905_PNA97-1_01280	LMG20103_00645			0	0	0		0	0	0
phoU		Phosphate-specific transport system accessory protein PhoU	3	3	1	1	3017				734	734	734	6897_PANS99-36_04302	6905_PNA97-1_04565	LMG20103_00036			0	0	0		0	0	0
fabG_14		3-oxoacyl-[acyl-carrier-protein] reductase FabG	3	3	1	1	4667				734	734	734	6897_PANS99-36_04119	6905_PNA97-1_04357	LMG20103_01532			0	0	0		0	0	0
glnA		Glutamine synthetase	3	3	1	1	3929				1409	1409	1409	6897_PANS99-36_04190	6905_PNA97-1_04452	LMG20103_04048			0	0	0		0	0	0
group_2973		hypothetical protein	3	3	1	1	1708				1049	1049	1049	6897_PANS99-36_03249	6905_PNA97-1_00077	LMG20103_02424			0	0	0		0	0	0
pucB		Purine catabolism protein PucB	3	3	1	1	3440				599	599	599	6897_PANS99-36_00093	6905_PNA97-1_03206	LMG20103_04314			0	0	0		0	0	0
spoVD		Stage V sporulation protein D	3	3	1	1	1040				1904	1904	1904	6897_PANS99-36_00985	6905_PNA97-1_02610	LMG20103_01159			0	0	0		0	0	0
group_2976		hypothetical protein	3	3	1	1	3534				263	263	263	6897_PANS99-36_03721	6905_PNA97-1_03819	LMG20103_03643			0	0	0		0	0	0
group_2977	fliC2_5	Flagellin 2	3	3	1	1	4791				935	935	935	6897_PANS99-36_00250	6905_PNA97-1_03114	LMG20103_04130			0	0	0		0	0	0
rnpA		Ribonuclease P protein component	3	3	1	1	3068				359	359	359	6897_PANS99-36_03997	6905_PNA97-1_04094	LMG20103_00088			0	0	0		0	0	0
group_2979		putative reductase	3	3	1	1	2204				368	368	368	6897_PANS99-36_01553	6905_PNA97-1_00526	LMG20103_02877			0	0	0		0	0	0
fimC		Chaperone protein FimC precursor	3	3	1	1	398				689	689	689	6897_PANS99-36_02666	6905_PNA97-1_01283	LMG20103_00648			0	0	0		0	0	0
group_2980		hypothetical protein	3	3	1	1	4088				296	296	296	6897_PANS99-36_01952	6905_PNA97-1_02113	LMG20103_02170			0	0	0		0	0	0
fliE		Flagellar hook-basal body complex protein FliE	3	3	1	1	1644				311	311	311	6897_PANS99-36_03183	6905_PNA97-1_00012	LMG20103_02365			0	0	0		0	0	0
fabG_4		3-oxoacyl-[acyl-carrier-protein] reductase FabG	3	3	1	1	4467				764	764	764	6897_PANS99-36_00465	6905_PNA97-1_02879	LMG20103_01806			0	0	0		0	0	0
group_2983		hypothetical protein	3	3	1	1	3144				215	215	215	6897_PANS99-36_03919	6905_PNA97-1_04015	LMG20103_00167			0	0	0		0	0	0
sbp		Sulfate-binding protein precursor	3	3	1	1	3850				989	989	989	6897_PANS99-36_04254	6905_PNA97-1_04517	LMG20103_03970			0	0	0		0	0	0
flgA		Flagella basal body P-ring formation protein FlgA precursor	3	3	1	1	701				659	659	659	6897_PANS99-36_04139	6905_PNA97-1_04337	LMG20103_01512			0	0	0		0	0	0
group_2986		hypothetical protein	3	3	1	1	3910				479	479	479	6897_PANS99-36_04208	6905_PNA97-1_04471	LMG20103_04030			0	0	0		0	0	0
osmC		Peroxiredoxin OsmC	3	3	1	1	86				428	428	428	6897_PANS99-36_00753	6905_PNA97-1_03474	LMG20103_00957			0	0	0		0	0	0
trxC		Thioredoxin-2	3	3	1	1	2437				419	419	419	6897_PANS99-36_01759	6905_PNA97-1_00782	LMG20103_03079			0	0	0		0	0	0
fecI		Probable RNA polymerase sigma factor FecI	3	3	1	1	1964				551	551	551	6897_PANS99-36_01308	6905_PNA97-1_00319	LMG20103_02660			0	0	0		0	0	0
group_299		NAD dependent epimerase/dehydratase family protein	3	3	1	1	344				950	1058	1022	6897_PANS99-36_02719	6905_PNA97-1_01336	LMG20103_00701			0	0	0		0	0	0
rpoS		RNA polymerase sigma factor RpoS	3	3	1	1	1381				992	992	992	6897_PANS99-36_02464	6905_PNA97-1_01553	LMG20103_03129			0	0	0		0	0	0
exbB_3		Biopolymer transport protein ExbB	3	3	1	1	2842				743	743	743	6897_PANS99-36_02224	6905_PNA97-1_01807	LMG20103_03427			0	0	0		0	0	0
guaB		Inosine-5'-monophosphate dehydrogenase	3	3	1	1	2249				1466	1466	1466	6897_PANS99-36_01598	6905_PNA97-1_00571	LMG20103_02925			0	0	0		0	0	0
xecD		2-(R)-hydroxypropyl-CoM dehydrogenase	3	3	1	1	3801				734	734	734	6897_PANS99-36_03674	6905_PNA97-1_03772	LMG20103_03915			0	0	0		0	0	0
mglB		D-galactose-binding periplasmic protein precursor	3	3	1	1	1911				995	995	995	6897_PANS99-36_03441	6905_PNA97-1_00269	LMG20103_02610			0	0	0		0	0	0
pgl_1		Polygalacturonase	3	3	1	1	3308				1331	1331	1331	6897_PANS99-36_03074	6905_PNA97-1_00888	LMG20103_00345			0	0	0		0	0	0
dacD		D-alanyl-D-alanine carboxypeptidase DacD precursor	3	3	1	1	1813				1157	1157	1157	6897_PANS99-36_03349	6905_PNA97-1_00181	LMG20103_02522			0	0	0		0	0	0
group_2997		hypothetical protein	3	3	1	1	3261				137	137	137	6897_PANS99-36_03122	6905_PNA97-1_00840	LMG20103_00296			0	0	0		0	0	0
ruvB		Holliday junction ATP-dependent DNA helicase RuvB	3	3	1	1	1547				1004	1004	1004	6897_PANS99-36_01855	6905_PNA97-1_02210	LMG20103_02267			0	0	0		0	0	0
group_2999		serine/threonine protein kinase	3	3	1	1	3937				986	986	986	6897_PANS99-36_04182	6905_PNA97-1_04444	LMG20103_04056			0	0	0		0	0	0
group_30		hypothetical protein	3	3	1	1	74				290	290	290	6897_PANS99-36_00766	6905_PNA97-1_03461	LMG20103_00970			0	0	0		0	0	0
gltC_3		HTH-type transcriptional regulator GltC	3	3	1	1	323				884	968	940	6897_PANS99-36_02740	6905_PNA97-1_01358	LMG20103_00722			0	0	0		0	0	0
ykgO		50S ribosomal protein L36 2	3	3	1	1	623				140	140	140	6897_PANS99-36_00847	6905_PNA97-1_03381	LMG20103_01051			0	0	0		0	0	0
metK		S-adenosylmethionine synthase	3	3	1	1	2612				1151	1151	1151	6897_PANS99-36_02340	6905_PNA97-1_01676	LMG20103_03297			0	0	0		0	0	0
pgpA		Phosphatidylglycerophosphatase A	3	3	1	1	578				497	497	497	6897_PANS99-36_00802	6905_PNA97-1_03426	LMG20103_01006			0	0	0		0	0	0
mdoH		Glucans biosynthesis glucosyltransferase H	3	3	1	1	725				2552	2552	2552	6897_PANS99-36_04162	6905_PNA97-1_04314	LMG20103_01489			0	0	0		0	0	0
wecB		UDP-N-acetylglucosamine 2-epimerase	3	3	1	1	3129				1130	1130	1130	6897_PANS99-36_03938	6905_PNA97-1_04034	LMG20103_00147			0	0	0		0	0	0
group_3005		hypothetical protein	3	3	1	1	3767				536	536	536	6897_PANS99-36_03640	6905_PNA97-1_03738	LMG20103_03881			0	0	0		0	0	0
group_3006	fhuC_2	Iron(3 )-hydroxamate import ATP-binding protein FhuC	3	3	1	1	620				668	668	668	6897_PANS99-36_00844	6905_PNA97-1_03384	LMG20103_01048			0	0	0		0	0	0
rmlA2_1		Glucose-1-phosphate thymidylyltransferase 2	3	3	1	1	3132				881	881	881	6897_PANS99-36_03935	6905_PNA97-1_04031	LMG20103_00150			0	0	0		0	0	0
oxyR_2		Hydrogen peroxide-inducible genes activator	3	3	1	1	3037				899	899	899	6897_PANS99-36_04029	6905_PNA97-1_04126	LMG20103_00056			0	0	0		0	0	0
arnD		Probable 4-deoxy-4-formamido-L-arabinose-phosphoundecaprenol deformylase ArnD	3	3	1	1	3984				893	893	893	6897_PANS99-36_00019	6905_PNA97-1_03132	LMG20103_04108			0	0	0		0	0	0
ftsA		Cell division protein FtsA	3	3	1	1	298				1256	1289	1267	6897_PANS99-36_02765	6905_PNA97-1_01383	LMG20103_00747			0	0	0		0	0	0
rutR_2		HTH-type transcriptional regulator RutR	3	3	1	1	4797				689	689	689	6897_PANS99-36_00243	6905_PNA97-1_03108	LMG20103_04136			0	0	0		0	0	0
group_3011		hypothetical protein	3	3	1	1	4615				248	248	248	6897_PANS99-36_00314	6905_PNA97-1_02729	LMG20103_01659			0	0	0		0	0	0
hupA		DNA-binding protein HU-alpha	3	3	1	1	3209				272	272	272	6897_PANS99-36_04443	6905_PNA97-1_04664	LMG20103_00240			0	0	0		0	0	0
galF		UTP--glucose-1-phosphate uridylyltransferase	3	3	1	1	1862				896	896	896	6897_PANS99-36_03391	6905_PNA97-1_00219	LMG20103_02563			0	0	0		0	0	0
bhsA		Multiple stress resistance protein BhsA precursor	3	3	1	1	3532				263	263	263	6897_PANS99-36_03724	6905_PNA97-1_03821	LMG20103_03641			0	0	0		0	0	0
infB		Translation initiation factor IF-2	3	3	1	1	1215				2684	2684	2684	6897_PANS99-36_02945	6905_PNA97-1_01107	LMG20103_00474			0	0	0		0	0	0
azoR		FMN-dependent NADH-azoreductase	3	3	1	1	4186				599	599	599	6897_PANS99-36_02051	6905_PNA97-1_02013	LMG20103_02073			0	0	0		0	0	0
hflK_2		Modulator of FtsH protease HflK	3	3	1	1	3517				1232	1232	1232	6897_PANS99-36_03743	6905_PNA97-1_03840	LMG20103_03623			0	0	0		0	0	0
ftsW		Lipid II flippase FtsW	3	3	1	1	303				1214	1214	1214	6897_PANS99-36_02760	6905_PNA97-1_01378	LMG20103_00742			0	0	0		0	0	0
pheS		Phenylalanine--tRNA ligase alpha subunit	3	3	1	1	4517				983	983	983	6897_PANS99-36_00410	6905_PNA97-1_02824	LMG20103_01752			0	0	0		0	0	0
coaE		Dephospho-CoA kinase	3	3	1	1	290				596	617	610	6897_PANS99-36_02773	6905_PNA97-1_01391	LMG20103_00755			0	0	0		0	0	0
group_3020		hypothetical protein	3	3	1	1	85				230	230	230	6897_PANS99-36_00755	6905_PNA97-1_03472	LMG20103_00959			0	0	0		0	0	0
repB		RepFIB replication protein A	3	3	1	1	3421				929	929	929	6897_PANS99-36_00115	6905_PNA97-1_03225	LMG20103_04293			0	0	0		0	0	0
lrp_1		Leucine-responsive regulatory protein	3	3	1	1	3249				491	491	491	6897_PANS99-36_03134	6905_PNA97-1_00828	LMG20103_00284			0	0	0		0	0	0
dut		Deoxyuridine 5'-triphosphate nucleotidohydrolase	3	3	1	1	3887				458	458	458	6897_PANS99-36_04217	6905_PNA97-1_04480	LMG20103_04007			0	0	0		0	0	0
group_3024		cell envelope integrity inner membrane protein TolA	3	3	1	1	980				1295	1295	1295	6897_PANS99-36_01053	6905_PNA97-1_02542	LMG20103_01227			0	0	0		0	0	0
ttuB_2		Putative tartrate transporter	3	3	1	1	2381				1340	1340	1340	6897_PANS99-36_01703	6905_PNA97-1_00725	LMG20103_03030			0	0	0		0	0	0
isiB		Flavodoxin	3	3	1	1	2644				518	518	518	6897_PANS99-36_02371	6905_PNA97-1_01645	LMG20103_03266			0	0	0		0	0	0
group_3027		Polysaccharide biosynthesis/export protein	3	3	1	1	1873				1139	1139	1139	6897_PANS99-36_03402	6905_PNA97-1_00230	LMG20103_02574			0	0	0		0	0	0
rplV		50S ribosomal protein L22	3	3	1	1	3599				332	332	332	6897_PANS99-36_04404	6905_PNA97-1_04611	LMG20103_03714			0	0	0		0	0	0
group_3029		hypothetical protein	3	3	1	1	842				320	320	320	6897_PANS99-36_01196	6905_PNA97-1_02399	LMG20103_01369			0	0	0		0	0	0
aroP_2		Aromatic amino acid transport protein AroP	3	3	1	1	280				1175	1355	1295	6897_PANS99-36_02783	6905_PNA97-1_01401	LMG20103_00765			0	0	0		0	0	0
group_3030		putative fimbrial chaperone protein	3	3	1	1	4416				704	704	704	6897_PANS99-36_00516	6905_PNA97-1_02930	LMG20103_01857			0	0	0		0	0	0
murR		HTH-type transcriptional regulator MurR	3	3	1	1	2289				839	839	839	6897_PANS99-36_01637	6905_PNA97-1_00610	LMG20103_02963			0	0	0		0	0	0
ulaC_1		Ascorbate-specific phosphotransferase enzyme IIA component	3	3	1	1	4347				437	437	437	6897_PANS99-36_00584	6905_PNA97-1_02997	LMG20103_01925			0	0	0		0	0	0
group_3033		hypothetical protein	3	3	1	1	4038				236	236	236	6897_PANS99-36_01902	6905_PNA97-1_02163	LMG20103_02220			0	0	0		0	0	0
group_3034		hypothetical protein	3	3	1	1	3709				356	356	356	6897_PANS99-36_03583	6905_PNA97-1_03681	LMG20103_03824			0	0	0		0	0	0
group_3035		DTW domain	3	3	1	1	2438				680	680	680	6897_PANS99-36_01760	6905_PNA97-1_00783	LMG20103_03080			0	0	0		0	0	0
recJ		Single-stranded-DNA-specific exonuclease RecJ	3	3	1	1	2587				1739	1739	1739	6897_PANS99-36_02374	6905_PNA97-1_01642	LMG20103_03220			0	0	0		0	0	0
group_3037		hypothetical protein	3	3	1	1	1806				482	482	482	6897_PANS99-36_03342	6905_PNA97-1_00174	LMG20103_02515			0	0	0		0	0	0
artJ_2		ABC transporter arginine-binding protein 1 precursor	3	3	1	1	4822				752	752	752	6897_PANS99-36_00218	6905_PNA97-1_03083	LMG20103_04161			0	0	0		0	0	0
galR		HTH-type transcriptional regulator GalR	3	3	1	1	1196				1010	1010	1010	6897_PANS99-36_02925	6905_PNA97-1_01126	LMG20103_00493			0	0	0		0	0	0
rhlA		Rhamnosyltransferase 1 subunit A	3	3	1	1	266				836	836	836	6897_PANS99-36_02796	6905_PNA97-1_01415	LMG20103_00778			0	0	0		0	0	0
mntR		Transcriptional regulator MntR	3	3	1	1	882				458	458	458	6897_PANS99-36_01156	6905_PNA97-1_02439	LMG20103_01329			0	0	0		0	0	0
secG		Protein-export membrane protein SecG	3	3	1	1	1218				335	335	335	6897_PANS99-36_02950	6905_PNA97-1_01102	LMG20103_00469			0	0	0		0	0	0
prfA		Peptide chain release factor 1	3	3	1	1	4576				1082	1082	1082	6897_PANS99-36_00353	6905_PNA97-1_02766	LMG20103_01695			0	0	0		0	0	0
hns_3		DNA-binding protein H-NS	3	3	1	1	4097				407	407	407	6897_PANS99-36_01963	6905_PNA97-1_02102	LMG20103_02159			0	0	0		0	0	0
gmuB		Oligo-beta-mannoside-specific phosphotransferase enzyme IIB component	3	3	1	1	3042				314	314	314	6897_PANS99-36_04023	6905_PNA97-1_04120	LMG20103_00062			0	0	0		0	0	0
sigR		ECF RNA polymerase sigma factor SigR	3	3	1	1	4627				557	557	557	6897_PANS99-36_00302	6905_PNA97-1_02723	LMG20103_01653			0	0	0		0	0	0
pstA_2		Phosphate transport system permease protein PstA	3	3	1	1	3015				890	890	890	6897_PANS99-36_04304	6905_PNA97-1_04567	LMG20103_00034			0	0	0		0	0	0
fliY_1		Cystine-binding periplasmic protein precursor	3	3	1	1	175				815	815	815	6897_PANS99-36_00675	6905_PNA97-1_03556	LMG20103_00876			0	0	0		0	0	0
dnaN		DNA polymerase III subunit beta	3	3	1	1	3066				1100	1100	1100	6897_PANS99-36_03999	6905_PNA97-1_04096	LMG20103_00086			0	0	0		0	0	0
group_3049		YGGT family	3	3	1	1	2601				554	554	554	6897_PANS99-36_02329	6905_PNA97-1_01687	LMG20103_03308			0	0	0		0	0	0
fhuB		Iron(3 )-hydroxamate import system permease protein FhuB	3	3	1	1	242				1979	1979	1979	6897_PANS99-36_02820	6905_PNA97-1_01439	LMG20103_00802			0	0	0		0	0	0
trkH		Trk system potassium uptake protein TrkH	3	3	1	1	3185				1451	1451	1451	6897_PANS99-36_03878	6905_PNA97-1_03974	LMG20103_00208			0	0	0		0	0	0
luxS		S-ribosylhomocysteine lyase	3	3	1	1	1396				515	515	515	6897_PANS99-36_02487	6905_PNA97-1_01502	LMG20103_03108			0	0	0		0	0	0
exbD_2		Biopolymer transport protein ExbD	3	3	1	1	1968				431	431	431	6897_PANS99-36_01312	6905_PNA97-1_00323	LMG20103_02664			0	0	0		0	0	0
livF_1		High-affinity branched-chain amino acid transport ATP-binding protein LivF	3	3	1	1	381				698	698	698	6897_PANS99-36_02682	6905_PNA97-1_01299	LMG20103_00664			0	0	0		0	0	0
deaD		ATP-dependent RNA helicase DeaD	3	3	1	1	1209				1892	1892	1892	6897_PANS99-36_02939	6905_PNA97-1_01113	LMG20103_00480			0	0	0		0	0	0
group_3055		hypothetical protein	3	3	1	1	3452				239	239	239	6897_PANS99-36_00081	6905_PNA97-1_03194	LMG20103_04326			0	0	0		0	0	0
yadH		Inner membrane transport permease YadH	3	3	1	1	257				770	770	770	6897_PANS99-36_02805	6905_PNA97-1_01424	LMG20103_00787			0	0	0		0	0	0
group_3057		hypothetical protein	3	3	1	1	2629				581	581	581	6897_PANS99-36_02357	6905_PNA97-1_01659	LMG20103_03280			0	0	0		0	0	0
miaB		(Dimethylallyl)adenosine tRNA methylthiotransferase MiaB	3	3	1	1	1024				1385	1385	1385	6897_PANS99-36_01001	6905_PNA97-1_02594	LMG20103_01175			0	0	0		0	0	0
cysD		Sulfate adenylyltransferase subunit 2	3	3	1	1	2509				908	908	908	6897_PANS99-36_02453	6905_PNA97-1_01564	LMG20103_03140			0	0	0		0	0	0
rcsF		Outer membrane lipoprotein RcsF precursor	3	3	1	1	202				290	398	362	6897_PANS99-36_02860	6905_PNA97-1_01479	LMG20103_00842			0	0	0		0	0	0
mdfA_2		Multidrug transporter MdfA	3	3	1	1	1541				1232	1232	1232	6897_PANS99-36_01861	6905_PNA97-1_02204	LMG20103_02261			0	0	0		0	0	0
occP		Octopine permease ATP-binding protein P	3	3	1	1	893				791	791	791	6897_PANS99-36_01144	6905_PNA97-1_02451	LMG20103_01319			0	0	0		0	0	0
group_3062		Rdx family	3	3	1	1	1284				293	293	293	6897_PANS99-36_02310	6905_PNA97-1_01706	LMG20103_03327			0	0	0		0	0	0
htrB_1		Lipid A biosynthesis lauroyl acyltransferase	3	3	1	1	719				923	923	923	6897_PANS99-36_04156	6905_PNA97-1_04320	LMG20103_01495			0	0	0		0	0	0
ydjE		Inner membrane metabolite transport protein YdjE	3	3	1	1	3289				1409	1409	1409	6897_PANS99-36_03094	6905_PNA97-1_00868	LMG20103_00325			0	0	0		0	0	0
rpmG		50S ribosomal protein L33	3	3	1	1	3883				167	167	167	6897_PANS99-36_04221	6905_PNA97-1_04484	LMG20103_04003			0	0	0		0	0	0
yeiG		S-formylglutathione hydrolase YeiG	3	3	1	1	1918				845	845	845	6897_PANS99-36_03448	6905_PNA97-1_00276	LMG20103_02617			0	0	0		0	0	0
talB		Transaldolase B	3	3	1	1	361				953	953	953	6897_PANS99-36_02702	6905_PNA97-1_01319	LMG20103_00683			0	0	0		0	0	0
symE_3		Toxic protein SymE	3	3	1	1	1804				221	221	221	6897_PANS99-36_03340	6905_PNA97-1_00172	LMG20103_02513			0	0	0		0	0	0
group_3069		YheO-like PAS domain	3	3	1	1	3616				722	722	722	6897_PANS99-36_03491	6905_PNA97-1_03588	LMG20103_03731			0	0	0		0	0	0
cysT		Sulfate transport system permease protein CysT	3	3	1	1	2175				833	833	833	6897_PANS99-36_01524	6905_PNA97-1_00497	LMG20103_02849			0	0	0		0	0	0
wfgD_2		UDP-Glc:alpha-D-GlcNAc-diphosphoundecaprenol beta-1,3-glucosyltransferase WfgD	3	3	1	1	1869				917	917	917	6897_PANS99-36_03398	6905_PNA97-1_00226	LMG20103_02570			0	0	0		0	0	0
group_3072		hypothetical protein	3	3	1	1	206				200	200	200	6897_PANS99-36_02856	6905_PNA97-1_01475	LMG20103_00838			0	0	0		0	0	0
group_3073		hypothetical protein	3	3	1	1	2877				161	161	161	6897_PANS99-36_02257	6905_PNA97-1_01773	LMG20103_03394			0	0	0		0	0	0
group_3074		hypothetical protein	3	3	1	1	2676				356	356	356	6897_PANS99-36_03791	6905_PNA97-1_03888	LMG20103_03576			0	0	0		0	0	0
feoA		Ferrous iron transport protein A	3	3	1	1	3365				224	224	224	6897_PANS99-36_03017	6905_PNA97-1_00945	LMG20103_00402			0	0	0		0	0	0
kefC		Glutathione-regulated potassium-efflux system protein KefC	3	3	1	1	3621				1805	1805	1805	6897_PANS99-36_03496	6905_PNA97-1_03593	LMG20103_03736			0	0	0		0	0	0
trxB		Thioredoxin reductase	3	3	1	1	829				965	965	965	6897_PANS99-36_01209	6905_PNA97-1_02386	LMG20103_01382			0	0	0		0	0	0
group_3078		hypothetical protein	3	3	1	1	3432				290	290	290	6897_PANS99-36_00101	6905_PNA97-1_03214	LMG20103_04306			0	0	0		0	0	0
dmoA		Dimethyl-sulfide monooxygenase	3	3	1	1	1592				1409	1409	1409	6897_PANS99-36_01806	6905_PNA97-1_02258	LMG20103_02314			0	0	0		0	0	0
secB		Protein-export protein SecB	3	3	1	1	3860				470	470	470	6897_PANS99-36_04244	6905_PNA97-1_04507	LMG20103_03980			0	0	0		0	0	0
fpr		Ferredoxin--NADP reductase	3	3	1	1	3845				746	746	746	6897_PANS99-36_04259	6905_PNA97-1_04522	LMG20103_03965			0	0	0		0	0	0
group_3082		Putative neutral zinc metallopeptidase	3	3	1	1	2209				866	866	866	6897_PANS99-36_01558	6905_PNA97-1_00531	LMG20103_02882			0	0	0		0	0	0
ytfT		Inner membrane ABC transporter permease protein YtfT	3	3	1	1	4424				1016	1016	1016	6897_PANS99-36_00508	6905_PNA97-1_02922	LMG20103_01849			0	0	0		0	0	0
nrdR		Transcriptional repressor NrdR	3	3	1	1	573				449	449	449	6897_PANS99-36_00797	6905_PNA97-1_03431	LMG20103_01001			0	0	0		0	0	0
amiB		N-acetylmuramoyl-L-alanine amidase AmiB precursor	3	3	1	1	3522				1676	1676	1676	6897_PANS99-36_03737	6905_PNA97-1_03834	LMG20103_03629			0	0	0		0	0	0
group_3086		Integral membrane protein TerC family	3	3	1	1	2577				710	710	710	6897_PANS99-36_02384	6905_PNA97-1_01632	LMG20103_03209			0	0	0		0	0	0
group_3087		Glyoxalase-like domain	3	3	1	1	5113				374	374	374	6897_PANS99-36_00132	6905_PNA97-1_03241	LMG20103_04277			0	0	0		0	0	0
group_3088		hypothetical protein	3	3	1	1	4039				272	272	272	6897_PANS99-36_01903	6905_PNA97-1_02162	LMG20103_02219			0	0	0		0	0	0
malK_4		Maltose/maltodextrin import ATP-binding protein MalK	3	3	1	1	5074				1103	1103	1103	6897_PANS99-36_00186	6905_PNA97-1_03296	LMG20103_04200			0	0	0		0	0	0
tsx		Nucleoside-specific channel-forming protein tsx precursor	3	3	1	1	3292				866	866	866	6897_PANS99-36_03090	6905_PNA97-1_00872	LMG20103_00329			0	0	0		0	0	0
group_3091		hypothetical protein	3	3	1	1	5128				407	407	407	6897_PANS99-36_00147	6905_PNA97-1_03256	LMG20103_04262			0	0	0		0	0	0
ybbH_2		Uncharacterized HTH-type transcriptional regulator YbbH	3	3	1	1	3719				851	851	851	6897_PANS99-36_03593	6905_PNA97-1_03691	LMG20103_03834			0	0	0		0	0	0
nemA_1		N-ethylmaleimide reductase	3	3	1	1	4760				1118	1118	1118	6897_PANS99-36_00006	6905_PNA97-1_02689	LMG20103_01622			0	0	0		0	0	0
wbpA		UDP-N-acetyl-D-glucosamine 6-dehydrogenase	3	3	1	1	3130				1259	1259	1259	6897_PANS99-36_03937	6905_PNA97-1_04033	LMG20103_00148			0	0	0		0	0	0
group_3095		hypothetical protein	3	3	1	1	1078				170	170	170	6897_PANS99-36_00936	6905_PNA97-1_02646	LMG20103_01123			0	0	0		0	0	0
azr		NADPH azoreductase	3	3	1	1	4790				572	572	572	6897_PANS99-36_00251	6905_PNA97-1_03115	LMG20103_04129			0	0	0		0	0	0
ydaF_2		Putative ribosomal N-acetyltransferase YdaF	3	3	1	1	5079				557	557	557	6897_PANS99-36_00182	6905_PNA97-1_03291	LMG20103_04204			0	0	0		0	0	0
wzc		Tyrosine-protein kinase wzc	3	3	1	1	1871				2177	2177	2177	6897_PANS99-36_03400	6905_PNA97-1_00228	LMG20103_02572			0	0	0		0	0	0
rpoA		DNA-directed RNA polymerase subunit alpha	3	3	1	1	3580				989	989	989	6897_PANS99-36_04424	6905_PNA97-1_04631	LMG20103_03694			0	0	0		0	0	0
rebM		Demethylrebeccamycin-D-glucose O-methyltransferase	3	3	1	1	1069				698	698	698	6897_PANS99-36_00956	6905_PNA97-1_02639	LMG20103_01130			0	0	0		0	0	0
group_310		Acetyltransferase (GNAT) family	3	3	1	1	1180				497	536	510	6897_PANS99-36_02909	6905_PNA97-1_01142	LMG20103_00509			0	0	0		0	0	0
fnr		Fumarate and nitrate reduction regulatory protein	3	3	1	1	4199				740	740	740	6897_PANS99-36_02064	6905_PNA97-1_02000	LMG20103_02060			0	0	0		0	0	0
rcsB		Transcriptional regulatory protein RcsB	3	3	1	1	1985				650	650	650	6897_PANS99-36_01330	6905_PNA97-1_00341	LMG20103_02682			0	0	0		0	0	0
group_3102	dppA_4	Periplasmic dipeptide transport protein precursor	3	3	1	1	3101				1610	1610	1610	6897_PANS99-36_03965	6905_PNA97-1_04062	LMG20103_00119			0	0	0		0	0	0
pepA		Cytosol aminopeptidase	3	3	1	1	1176				1511	1511	1511	6897_PANS99-36_02906	6905_PNA97-1_01145	LMG20103_00513			0	0	0		0	0	0
zitB		Zinc transporter ZitB	3	3	1	1	971				956	956	956	6897_PANS99-36_01065	6905_PNA97-1_02530	LMG20103_01239			0	0	0		0	0	0
group_3105		hypothetical protein	3	3	1	1	1958				1028	1028	1028	6897_PANS99-36_01302	6905_PNA97-1_00313	LMG20103_02654			0	0	0		0	0	0
pdxY		Pyridoxamine kinase	3	3	1	1	4439				860	860	860	6897_PANS99-36_00493	6905_PNA97-1_02907	LMG20103_01834			0	0	0		0	0	0
group_3107		Phage Tail Protein X	3	3	1	1	2473				203	203	203	6897_PANS99-36_02513	6905_PNA97-1_01878	LMG20103_03242			0	0	0		0	0	0
glpR_2		Glycerol-3-phosphate regulon repressor	3	3	1	1	3673				758	758	758	6897_PANS99-36_03548	6905_PNA97-1_03645	LMG20103_03788			0	0	0		0	0	0
yhbY		RNA-binding protein YhbY	3	3	1	1	1223				293	293	293	6897_PANS99-36_02955	6905_PNA97-1_01097	LMG20103_00464			0	0	0		0	0	0
ftsI_1		Peptidoglycan synthase FtsI precursor	3	3	1	1	1194				1643	1739	1707	6897_PANS99-36_02923	6905_PNA97-1_01128	LMG20103_00495			0	0	0		0	0	0
tamA		Translocation and assembly module TamA precursor	3	3	1	1	3494				1739	1739	1739	6897_PANS99-36_03767	6905_PNA97-1_03864	LMG20103_03600			0	0	0		0	0	0
group_3111		Xylose isomerase-like TIM barrel	3	3	1	1	3052				749	749	749	6897_PANS99-36_04013	6905_PNA97-1_04110	LMG20103_00072			0	0	0		0	0	0
group_3112		hypothetical protein	3	3	1	1	3893				152	152	152	6897_PANS99-36_04211	6905_PNA97-1_04474	LMG20103_04013			0	0	0		0	0	0
pcaJ		3-oxoadipate CoA-transferase subunit B	3	3	1	1	2830				653	653	653	6897_PANS99-36_02212	6905_PNA97-1_01819	LMG20103_03439			0	0	0		0	0	0
relA_2		Bifunctional (p)ppGpp synthase/hydrolase relA	3	3	1	1	3097				593	593	593	6897_PANS99-36_03970	6905_PNA97-1_04067	LMG20103_00114			0	0	0		0	0	0
livF_3		High-affinity branched-chain amino acid transport ATP-binding protein LivF	3	3	1	1	3696				707	707	707	6897_PANS99-36_03571	6905_PNA97-1_03668	LMG20103_03811			0	0	0		0	0	0
nuoB		NADH-quinone oxidoreductase subunit B	3	3	1	1	2008				677	677	677	6897_PANS99-36_01353	6905_PNA97-1_00364	LMG20103_02708			0	0	0		0	0	0
cytR_2		HTH-type transcriptional repressor CytR	3	3	1	1	3628				980	980	980	6897_PANS99-36_03503	6905_PNA97-1_03600	LMG20103_03743			0	0	0		0	0	0
ccmD		Heme exporter protein D	3	3	1	1	2079				233	233	233	6897_PANS99-36_01422	6905_PNA97-1_00433	LMG20103_02774			0	0	0		0	0	0
rnfE		Electron transport complex protein RnfE	3	3	1	1	4434				704	704	704	6897_PANS99-36_00498	6905_PNA97-1_02912	LMG20103_01839			0	0	0		0	0	0
group_312		SCP-2 sterol transfer family	3	3	1	1	1205				524	575	558	6897_PANS99-36_02935	6905_PNA97-1_01117	LMG20103_00484			0	0	0		0	0	0
yigZ		IMPACT family member YigZ	3	3	1	1	3184				617	617	617	6897_PANS99-36_03879	6905_PNA97-1_03975	LMG20103_00207			0	0	0		0	0	0
yfiR		Uncharacterized HTH-type transcriptional regulator YfiR	3	3	1	1	4714				578	578	578	6897_PANS99-36_04074	6905_PNA97-1_04403	LMG20103_01577			0	0	0		0	0	0
pasI		Persistence and stress-resistance antitoxin PasI	3	3	1	1	2312				293	293	293	6897_PANS99-36_01659	6905_PNA97-1_00632	LMG20103_02985			0	0	0		0	0	0
group_3123		L-gulono-1,4-lactone dehydrogenase	3	3	1	1	1790				1397	1397	1397	6897_PANS99-36_03326	6905_PNA97-1_00158	LMG20103_02500			0	0	0		0	0	0
manP_1		PTS system mannose-specific EIIBCA component	3	3	1	1	1693				461	461	461	6897_PANS99-36_03233	6905_PNA97-1_00061	LMG20103_02412			0	0	0		0	0	0
group_3125		cell division protein MraZ	3	3	1	1	311				458	458	458	6897_PANS99-36_02752	6905_PNA97-1_01370	LMG20103_00734			0	0	0		0	0	0
trpC		Tryptophan biosynthesis protein TrpCF	3	3	1	1	4122				1361	1361	1361	6897_PANS99-36_01987	6905_PNA97-1_02077	LMG20103_02136			0	0	0		0	0	0
ptsI_1		Phosphoenolpyruvate-protein phosphotransferase	3	3	1	1	2168				1727	1727	1727	6897_PANS99-36_01517	6905_PNA97-1_00490	LMG20103_02842			0	0	0		0	0	0
cmpD_1		Bicarbonate transport ATP-binding protein CmpD	3	3	1	1	436				1337	1337	1337	6897_PANS99-36_02627	6905_PNA97-1_01244	LMG20103_00609			0	0	0		0	0	0
cydB_2		Cytochrome bd-I ubiquinol oxidase subunit 2	3	3	1	1	1290				1004	1004	1004	6897_PANS99-36_02304	6905_PNA97-1_01712	LMG20103_03333			0	0	0		0	0	0
group_313		Transposase	3	3	1	1	3370				128	128	128	6897_PANS99-36_03012	6905_PNA97-1_00950	LMG20103_00407			0	0	0		0	0	0
group_3130		esterase YqiA	3	3	1	1	2809				581	581	581	6897_PANS99-36_02191	6905_PNA97-1_01840	LMG20103_03459			0	0	0		0	0	0
ssuC_2		Putative aliphatic sulfonates transport permease protein SsuC	3	3	1	1	5056				815	815	815	6897_PANS99-36_00203	6905_PNA97-1_03070	LMG20103_04183			0	0	0		0	0	0
group_3132		hypothetical protein	3	3	1	1	3253				323	323	323	6897_PANS99-36_03130	6905_PNA97-1_00832	LMG20103_00288			0	0	0		0	0	0
trg_7		Methyl-accepting chemotaxis protein III	3	3	1	1	4206				1670	1670	1670	6897_PANS99-36_02071	6905_PNA97-1_01993	LMG20103_02053			0	0	0		0	0	0
ahr		Aldehyde reductase Ahr	3	3	1	1	5118				1016	1016	1016	6897_PANS99-36_00137	6905_PNA97-1_03246	LMG20103_04272			0	0	0		0	0	0
mtlA		PTS system mannitol-specific EIICBA component	3	3	1	1	3091				1934	1934	1934	6897_PANS99-36_03975	6905_PNA97-1_04073	LMG20103_00109			0	0	0		0	0	0
lptB_2		Lipopolysaccharide export system ATP-binding protein LptB	3	3	1	1	3697				767	767	767	6897_PANS99-36_03572	6905_PNA97-1_03669	LMG20103_03812			0	0	0		0	0	0
group_3137		hypothetical protein	3	3	1	1	4214				257	257	257	6897_PANS99-36_02080	6905_PNA97-1_01984	LMG20103_02044			0	0	0		0	0	0
group_3138		hypothetical protein	3	3	1	1	2015				449	449	449	6897_PANS99-36_01360	6905_PNA97-1_00371	LMG20103_02715			0	0	0		0	0	0
cspJ		Cold shock-like protein CspJ	3	3	1	1	3364				212	212	212	6897_PANS99-36_03018	6905_PNA97-1_00944	LMG20103_00401			0	0	0		0	0	0
cex		Exoglucanase/xylanase precursor	3	3	1	1	3358				1133	1163	1143	6897_PANS99-36_03024	6905_PNA97-1_00938	LMG20103_00395			0	0	0		0	0	0
group_3140		hypothetical protein	3	3	1	1	3733				821	821	821	6897_PANS99-36_03607	6905_PNA97-1_03705	LMG20103_03848			0	0	0		0	0	0
group_3141		Phage tail sheath protein	3	3	1	1	2772				1169	1169	1169	6897_PANS99-36_02152	6905_PNA97-1_01913	LMG20103_03492			0	0	0		0	0	0
group_3142		hypothetical protein	3	3	1	1	1121				443	443	443	6897_PANS99-36_00899	6905_PNA97-1_02671	LMG20103_01101			0	0	0		0	0	0
purA		Adenylosuccinate synthetase	3	3	1	1	3514				1298	1298	1298	6897_PANS99-36_03746	6905_PNA97-1_03843	LMG20103_03620			0	0	0		0	0	0
dksA		RNA polymerase-binding transcription factor DksA	3	3	1	1	250				455	455	455	6897_PANS99-36_02812	6905_PNA97-1_01431	LMG20103_00794			0	0	0		0	0	0
emrB_2		Multidrug export protein EmrB	3	3	1	1	2433				1535	1535	1535	6897_PANS99-36_01755	6905_PNA97-1_00778	LMG20103_03075			0	0	0		0	0	0
kdpE		KDP operon transcriptional regulatory protein KdpE	3	3	1	1	1008				674	674	674	6897_PANS99-36_01024	6905_PNA97-1_02571	LMG20103_01198			0	0	0		0	0	0
group_3147	ecpD_3	Chaperone protein EcpD precursor	3	3	1	1	4708				761	761	761	6897_PANS99-36_04080	6905_PNA97-1_04397	LMG20103_01571			0	0	0		0	0	0
cmk		Cytidylate kinase	3	3	1	1	816				680	680	680	6897_PANS99-36_01222	6905_PNA97-1_02373	LMG20103_01395			0	0	0		0	0	0
gloA		Lactoylglutathione lyase	3	3	1	1	4484				407	407	407	6897_PANS99-36_00447	6905_PNA97-1_02861	LMG20103_01789			0	0	0		0	0	0
tabA_1		Toxin-antitoxin biofilm protein TabA	3	3	1	1	3346				467	467	467	6897_PANS99-36_03036	6905_PNA97-1_00926	LMG20103_00383			0	0	0		0	0	0
mltC		Membrane-bound lytic murein transglycosylase C precursor	3	3	1	1	1280				1079	1079	1079	6897_PANS99-36_02314	6905_PNA97-1_01702	LMG20103_03323			0	0	0		0	0	0
clcB		Voltage-gated ClC-type chloride channel ClcB	3	3	1	1	2713				1688	1688	1688	6897_PANS99-36_03829	6905_PNA97-1_03926	LMG20103_03539			0	0	0		0	0	0
group_3152		hypothetical protein	3	3	1	1	4564				698	698	698	6897_PANS99-36_00365	6905_PNA97-1_02778	LMG20103_01707			0	0	0		0	0	0
fliI		Flagellum-specific ATP synthase	3	3	1	1	1648				1361	1361	1361	6897_PANS99-36_03187	6905_PNA97-1_00016	LMG20103_02369			0	0	0		0	0	0
setA		Sugar efflux transporter A	3	3	1	1	325				1178	1178	1178	6897_PANS99-36_02738	6905_PNA97-1_01356	LMG20103_00720			0	0	0		0	0	0
yfhL		Uncharacterized ferredoxin-like protein YfhL	3	3	1	1	2290				248	248	248	6897_PANS99-36_01638	6905_PNA97-1_00611	LMG20103_02964			0	0	0		0	0	0
argE_2		Acetylornithine deacetylase	3	3	1	1	3826				1148	1148	1148	6897_PANS99-36_04278	6905_PNA97-1_04541	LMG20103_03946			0	0	0		0	0	0
group_3157		hypothetical protein	3	3	1	1	482				389	389	389	6897_PANS99-36_02588	6905_PNA97-1_01203	LMG20103_00566			0	0	0		0	0	0
wzzE		Lipopolysaccharide biosynthesis protein WzzE	3	3	1	1	3128				1049	1049	1049	6897_PANS99-36_03939	6905_PNA97-1_04035	LMG20103_00146			0	0	0		0	0	0
group_3159		putative Mg(2 ) transport ATPase	3	3	1	1	4178				656	656	656	6897_PANS99-36_02045	6905_PNA97-1_02020	LMG20103_02080			0	0	0		0	0	0
group_316		Sulfite exporter TauE/SafE	3	3	1	1	3325				791	791	791	6897_PANS99-36_03057	6905_PNA97-1_00905	LMG20103_00362			0	0	0		0	0	0
group_3160		Gene 25-like lysozyme	3	3	1	1	1710				575	575	575	6897_PANS99-36_03251	6905_PNA97-1_00079	LMG20103_02426			0	0	0		0	0	0
gcvA_3		Glycine cleavage system transcriptional activator	3	3	1	1	2554				917	917	917	6897_PANS99-36_02409	6905_PNA97-1_01607	LMG20103_03184			0	0	0		0	0	0
group_3162		hypothetical protein	3	3	1	1	3061				362	362	362	6897_PANS99-36_04004	6905_PNA97-1_04101	LMG20103_00081			0	0	0		0	0	0
tusD		Sulfurtransferase TusD	3	3	1	1	3615				386	386	386	6897_PANS99-36_03490	6905_PNA97-1_03587	LMG20103_03730			0	0	0		0	0	0
glvR_1		HTH-type transcriptional regulator GlvR	3	3	1	1	161				839	839	839	6897_PANS99-36_00689	6905_PNA97-1_03542	LMG20103_00890			0	0	0		0	0	0
group_3165		hypothetical protein	3	3	1	1	3242				212	212	212	6897_PANS99-36_03141	6905_PNA97-1_00821	LMG20103_00277			0	0	0		0	0	0
ptsN		Nitrogen regulatory protein	3	3	1	1	1247				479	479	479	6897_PANS99-36_02979	6905_PNA97-1_01073	LMG20103_00440			0	0	0		0	0	0
lpxD		UDP-3-O-(3-hydroxymyristoyl)glucosamine N-acyltransferase	3	3	1	1	218				1025	1025	1025	6897_PANS99-36_02844	6905_PNA97-1_01463	LMG20103_00826			0	0	0		0	0	0
argH		Argininosuccinate lyase	3	3	1	1	3822				1373	1373	1373	6897_PANS99-36_04282	6905_PNA97-1_04545	LMG20103_03942			0	0	0		0	0	0
ppiB		Peptidyl-prolyl cis-trans isomerase B	3	3	1	1	659				494	494	494	6897_PANS99-36_00883	6905_PNA97-1_03346	LMG20103_01086			0	0	0		0	0	0
group_317		hypothetical protein	3	3	1	1	3323				425	425	425	6897_PANS99-36_03059	6905_PNA97-1_00903	LMG20103_00360			0	0	0		0	0	0
fklB		FKBP-type 22 kDa peptidyl-prolyl cis-trans isomerase	3	3	1	1	3500				620	620	620	6897_PANS99-36_03761	6905_PNA97-1_03858	LMG20103_03606			0	0	0		0	0	0
fis		DNA-binding protein Fis	3	3	1	1	3560				296	296	296	6897_PANS99-36_03696	6905_PNA97-1_03794	LMG20103_03668			0	0	0		0	0	0
group_3172		hypothetical protein	3	3	1	1	1993				311	311	311	6897_PANS99-36_01338	6905_PNA97-1_00349	LMG20103_02693			0	0	0		0	0	0
lptA		Lipopolysaccharide export system protein LptA precursor	3	3	1	1	1243				554	554	554	6897_PANS99-36_02975	6905_PNA97-1_01077	LMG20103_00444			0	0	0		0	0	0
thiE		Thiamine-phosphate synthase	3	3	1	1	3202				632	632	632	6897_PANS99-36_04450	6905_PNA97-1_04657	LMG20103_00233			0	0	0		0	0	0
trpE		Anthranilate synthase component 1	3	3	1	1	4125				1562	1562	1562	6897_PANS99-36_01990	6905_PNA97-1_02074	LMG20103_02134			0	0	0		0	0	0
rhtB_1		Homoserine/homoserine lactone efflux protein	3	3	1	1	5112				602	602	602	6897_PANS99-36_00131	6905_PNA97-1_03240	LMG20103_04278			0	0	0		0	0	0
yqjA_1		Inner membrane protein YqjA	3	3	1	1	2044				650	650	650	6897_PANS99-36_01388	6905_PNA97-1_00399	LMG20103_02741			0	0	0		0	0	0
purF		Amidophosphoribosyltransferase	3	3	1	1	2039				1517	1517	1517	6897_PANS99-36_01383	6905_PNA97-1_00394	LMG20103_02736			0	0	0		0	0	0
group_3179		5-methyltetrahydropteroyltriglutamate--homocysteine methyltransferase	3	3	1	1	560				1103	1103	1103	6897_PANS99-36_00784	6905_PNA97-1_03443	LMG20103_00988			0	0	0		0	0	0
trg_9		Methyl-accepting chemotaxis protein III	3	3	1	1	3290				1544	1616	1568	6897_PANS99-36_03093	6905_PNA97-1_00869	LMG20103_00326			0	0	0		0	0	0
tusA		Sulfurtransferase TusA	3	3	1	1	3712				251	251	251	6897_PANS99-36_03586	6905_PNA97-1_03684	LMG20103_03827			0	0	0		0	0	0
ggt		Gamma-glutamyltranspeptidase precursor	3	3	1	1	3689				1751	1751	1751	6897_PANS99-36_03564	6905_PNA97-1_03661	LMG20103_03804			0	0	0		0	0	0
argG		Argininosuccinate synthase	3	3	1	1	3823				1217	1217	1217	6897_PANS99-36_04281	6905_PNA97-1_04544	LMG20103_03943			0	0	0		0	0	0
ppa_2		Inorganic pyrophosphatase	3	3	1	1	3490				530	530	530	6897_PANS99-36_03771	6905_PNA97-1_03868	LMG20103_03596			0	0	0		0	0	0
group_3184		Glutamine amidotransferases class-II	3	3	1	1	142				773	773	773	6897_PANS99-36_00708	6905_PNA97-1_03523	LMG20103_00909			0	0	0		0	0	0
ttuB_4		Putative tartrate transporter	3	3	1	1	3054				1280	1280	1280	6897_PANS99-36_04011	6905_PNA97-1_04108	LMG20103_00074			0	0	0		0	0	0
yteT		Putative oxidoreductase YteT precursor	3	3	1	1	3300				1160	1160	1160	6897_PANS99-36_03082	6905_PNA97-1_00880	LMG20103_00337			0	0	0		0	0	0
infA		Translation initiation factor IF-1	3	3	1	1	833				218	218	218	6897_PANS99-36_01205	6905_PNA97-1_02390	LMG20103_01378			0	0	0		0	0	0
exuT_3		Hexuronate transporter	3	3	1	1	2707				1304	1304	1304	6897_PANS99-36_03823	6905_PNA97-1_03920	LMG20103_03545			0	0	0		0	0	0
pcnB		Poly(A) polymerase I precursor	3	3	1	1	252				1331	1331	1331	6897_PANS99-36_02810	6905_PNA97-1_01429	LMG20103_00792			0	0	0		0	0	0
acs		Acetyl-coenzyme A synthetase	3	3	1	1	3277				1955	1982	1964	6897_PANS99-36_03106	6905_PNA97-1_00856	LMG20103_00312			0	0	0		0	0	0
gstB_2		Glutathione S-transferase GstB	3	3	1	1	3791				623	623	623	6897_PANS99-36_03664	6905_PNA97-1_03762	LMG20103_03905			0	0	0		0	0	0
pykA		Pyruvate kinase II	3	3	1	1	1540				1442	1442	1442	6897_PANS99-36_01862	6905_PNA97-1_02203	LMG20103_02260			0	0	0		0	0	0
group_3192		hypothetical protein	3	3	1	1	418				158	158	158	6897_PANS99-36_02644	6905_PNA97-1_01260	LMG20103_00626			0	0	0		0	0	0
eda		KHG/KDPG aldolase	3	3	1	1	1537				638	638	638	6897_PANS99-36_01865	6905_PNA97-1_02200	LMG20103_02257			0	0	0		0	0	0
flgL		Flagellar hook-associated protein 3	3	3	1	1	690				962	962	962	6897_PANS99-36_04128	6905_PNA97-1_04348	LMG20103_01523			0	0	0		0	0	0
rbsB_6		D-ribose-binding periplasmic protein precursor	3	3	1	1	2985				875	875	875	6897_PANS99-36_04334	6905_PNA97-1_04597	LMG20103_00004			0	0	0		0	0	0
nlpI		Lipoprotein NlpI precursor	3	3	1	1	1210				884	884	884	6897_PANS99-36_02940	6905_PNA97-1_01112	LMG20103_00479			0	0	0		0	0	0
ybeZ_2		PhoH-like protein	3	3	1	1	1595				788	788	788	6897_PANS99-36_01803	6905_PNA97-1_02261	LMG20103_02317			0	0	0		0	0	0
ybhL		Inner membrane protein YbhL	3	3	1	1	940				707	707	707	6897_PANS99-36_01097	6905_PNA97-1_02498	LMG20103_01271			0	0	0		0	0	0
group_3199		hypothetical protein	3	3	1	1	1128				281	281	281	6897_PANS99-36_00891	6905_PNA97-1_02678	LMG20103_01094			0	0	0		0	0	0
occT		Octopine-binding periplasmic protein precursor	3	3	1	1	896				443	848	713	6897_PANS99-36_01141	6905_PNA97-1_02454	LMG20103_01316			0	0	0		0	0	0
yfcG		glutathionine S-transferase	3	3	1	1	3268				587	668	641	6897_PANS99-36_03115	6905_PNA97-1_00847	LMG20103_00303			0	0	0		0	0	0
guaA_1		GMP synthase [glutamine-hydrolyzing]	3	3	1	1	2248				1580	1580	1580	6897_PANS99-36_01597	6905_PNA97-1_00570	LMG20103_02924			0	0	0		0	0	0
rhaT		L-rhamnose-proton symporter	3	3	1	1	1802				1034	1034	1034	6897_PANS99-36_03338	6905_PNA97-1_00170	LMG20103_02511			0	0	0		0	0	0
rpsU		30S ribosomal protein S21	3	3	1	1	2790				215	215	215	6897_PANS99-36_02172	6905_PNA97-1_01859	LMG20103_03478			0	0	0		0	0	0
yqaB		Fructose-1-phosphate phosphatase YqaB	3	3	1	1	1393				572	572	572	6897_PANS99-36_02484	6905_PNA97-1_01505	LMG20103_03111			0	0	0		0	0	0
accB		Biotin carboxyl carrier protein of acetyl-CoA carboxylase	3	3	1	1	3554				464	464	464	6897_PANS99-36_03702	6905_PNA97-1_03800	LMG20103_03662			0	0	0		0	0	0
group_3205		putative acetyltransferase	3	3	1	1	4636				533	533	533	6897_PANS99-36_00298	6905_PNA97-1_02716	LMG20103_01643			0	0	0		0	0	0
group_3206		lipoprotein	3	3	1	1	724				239	239	239	6897_PANS99-36_04161	6905_PNA97-1_04315	LMG20103_01490			0	0	0		0	0	0
aapJ_2		General L-amino acid-binding periplasmic protein AapJ precursor	3	3	1	1	3561				1025	1025	1025	6897_PANS99-36_03695	6905_PNA97-1_03793	LMG20103_03669			0	0	0		0	0	0
group_3208		glmZ(sRNA)-inactivating NTPase	3	3	1	1	1248				854	854	854	6897_PANS99-36_02980	6905_PNA97-1_01072	LMG20103_00439			0	0	0		0	0	0
fabR		HTH-type transcriptional repressor FabR	3	3	1	1	3818				647	647	647	6897_PANS99-36_04285	6905_PNA97-1_04549	LMG20103_03938			0	0	0		0	0	0
group_321		hypothetical protein	3	3	1	1	3258				572	593	586	6897_PANS99-36_03125	6905_PNA97-1_00837	LMG20103_00293			0	0	0		0	0	0
manZ		Mannose permease IID component	3	3	1	1	4044				845	845	845	6897_PANS99-36_01908	6905_PNA97-1_02157	LMG20103_02214			0	0	0		0	0	0
group_3211		Tripartite tricarboxylate transporter TctB family	3	3	1	1	2052				431	431	431	6897_PANS99-36_01396	6905_PNA97-1_00407	LMG20103_02749			0	0	0		0	0	0
gsiD_3		Glutathione transport system permease protein GsiD	3	3	1	1	4810				884	884	884	6897_PANS99-36_00230	6905_PNA97-1_03095	LMG20103_04149			0	0	0		0	0	0
group_3213		hypothetical protein	3	3	1	1	999				1016	1016	1016	6897_PANS99-36_01033	6905_PNA97-1_02562	LMG20103_01207			0	0	0		0	0	0
ydgI		Putative arginine/ornithine antiporter	3	3	1	1	4194				1388	1388	1388	6897_PANS99-36_02059	6905_PNA97-1_02005	LMG20103_02065			0	0	0		0	0	0
bmr3		Multidrug resistance protein 3	3	3	1	1	4224				1463	1463	1463	6897_PANS99-36_02090	6905_PNA97-1_01974	LMG20103_02034			0	0	0		0	0	0
limB_2		Limonene 1,2-monooxygenase	3	3	1	1	2856				1001	1001	1001	6897_PANS99-36_02236	6905_PNA97-1_01794	LMG20103_03415			0	0	0		0	0	0
dus		Probable tRNA-dihydrouridine synthase	3	3	1	1	3245				995	995	995	6897_PANS99-36_03138	6905_PNA97-1_00824	LMG20103_00280			0	0	0		0	0	0
php		Phosphotriesterase homology protein	3	3	1	1	1168				1079	1079	1079	6897_PANS99-36_02898	6905_PNA97-1_01150	LMG20103_00521			0	0	0		0	0	0
plaP		Low-affinity putrescine importer PlaP	3	3	1	1	1821				1358	1358	1358	6897_PANS99-36_03357	6905_PNA97-1_00189	LMG20103_02530			0	0	0		0	0	0
group_322		Exopolysaccharide production protein YjbE	3	3	1	1	3229				248	341	279	6897_PANS99-36_03154	6905_PNA97-1_00808	LMG20103_00264			0	0	0		0	0	0
group_3220		hypothetical protein	3	3	1	1	3489				449	449	449	6897_PANS99-36_03772	6905_PNA97-1_03869	LMG20103_03595			0	0	0		0	0	0
recG		ATP-dependent DNA helicase RecG	3	3	1	1	3921				2078	2078	2078	6897_PANS99-36_04198	6905_PNA97-1_04460	LMG20103_04040			0	0	0		0	0	0
argS		Arginine--tRNA ligase	3	3	1	1	1563				1730	1730	1730	6897_PANS99-36_01837	6905_PNA97-1_02228	LMG20103_02284			0	0	0		0	0	0
ispD		2-C-methyl-D-erythritol 4-phosphate cytidylyltransferase	3	3	1	1	2504				716	716	716	6897_PANS99-36_02458	6905_PNA97-1_01559	LMG20103_03135			0	0	0		0	0	0
group_3224		hypothetical protein	3	3	1	1	1308				440	440	440	6897_PANS99-36_02286	6905_PNA97-1_01730	LMG20103_03351			0	0	0		0	0	0
aqpZ		Aquaporin Z	3	3	1	1	1564				695	695	695	6897_PANS99-36_01836	6905_PNA97-1_02229	LMG20103_02285			0	0	0		0	0	0
cyoA		Cytochrome bo(3) ubiquinol oxidase subunit 2 precursor	3	3	1	1	595				926	926	926	6897_PANS99-36_00819	6905_PNA97-1_03409	LMG20103_01023			0	0	0		0	0	0
nrdD		Anaerobic ribonucleoside-triphosphate reductase	3	3	1	1	1198				2138	2138	2138	6897_PANS99-36_02928	6905_PNA97-1_01124	LMG20103_00491			0	0	0		0	0	0
rspA		Starvation-sensing protein RspA	3	3	1	1	434				1253	1253	1253	6897_PANS99-36_02629	6905_PNA97-1_01246	LMG20103_00611			0	0	0		0	0	0
baeS_3		Signal transduction histidine-protein kinase BaeS	3	3	1	1	3975				1187	1187	1187	6897_PANS99-36_00028	6905_PNA97-1_03141	LMG20103_04099			0	0	0		0	0	0
amyS		Alpha-amylase precursor	3	3	1	1	1636				1364	1481	1442	6897_PANS99-36_03175	6905_PNA97-1_00004	LMG20103_02357			0	0	0		0	0	0
flgK		Flagellar hook-associated protein 1	3	3	1	1	691				1640	1640	1640	6897_PANS99-36_04129	6905_PNA97-1_04347	LMG20103_01522			0	0	0		0	0	0
group_3231		hypothetical protein	3	3	1	1	3252				416	416	416	6897_PANS99-36_03131	6905_PNA97-1_00831	LMG20103_00287			0	0	0		0	0	0
rbsA_6		Ribose import ATP-binding protein RbsA	3	3	1	1	4425				1520	1520	1520	6897_PANS99-36_00507	6905_PNA97-1_02921	LMG20103_01848			0	0	0		0	0	0
group_3233		Competence protein A	3	3	1	1	3653				803	803	803	6897_PANS99-36_03528	6905_PNA97-1_03625	LMG20103_03768			0	0	0		0	0	0
birA		Bifunctional ligase/repressor BirA	3	3	1	1	3188				959	959	959	6897_PANS99-36_04521	6905_PNA97-1_04673	LMG20103_00215			0	0	0		0	0	0
smrA		Probable DNA endonuclease SmrA	3	3	1	1	4200				566	566	566	6897_PANS99-36_02065	6905_PNA97-1_01999	LMG20103_02059			0	0	0		0	0	0
malQ_1		4-alpha-glucanotransferase	3	3	1	1	4292				2051	2051	2051	6897_PANS99-36_00638	6905_PNA97-1_03051	LMG20103_01979			0	0	0		0	0	0
group_3237		hypothetical protein	3	3	1	1	5150				944	944	944	6897_PANS99-36_00167	6905_PNA97-1_03276	LMG20103_04218			0	0	0		0	0	0
tesB		Acyl-CoA thioesterase 2	3	3	1	1	614				863	863	863	6897_PANS99-36_00838	6905_PNA97-1_03390	LMG20103_01042			0	0	0		0	0	0
sotB		Sugar efflux transporter	3	3	1	1	4211				1184	1184	1184	6897_PANS99-36_02077	6905_PNA97-1_01987	LMG20103_02047			0	0	0		0	0	0
fliF		Flagellar M-ring protein	3	3	1	1	1645				1718	1718	1718	6897_PANS99-36_03184	6905_PNA97-1_00013	LMG20103_02366			0	0	0		0	0	0
ubiA		4-hydroxybenzoate octaprenyltransferase	3	3	1	1	3237				884	884	884	6897_PANS99-36_03146	6905_PNA97-1_00816	LMG20103_00272			0	0	0		0	0	0
group_3241		AAA-like domain	3	3	1	1	1156				1502	1502	1502	6897_PANS99-36_02886	6905_PNA97-1_01163	LMG20103_00532			0	0	0		0	0	0
group_3242		hypothetical protein	3	3	1	1	4805				1007	1007	1007	6897_PANS99-36_00235	6905_PNA97-1_03100	LMG20103_04144			0	0	0		0	0	0
lolC		Lipoprotein-releasing system transmembrane protein LolC	3	3	1	1	4688				1199	1199	1199	6897_PANS99-36_04098	6905_PNA97-1_04378	LMG20103_01553			0	0	0		0	0	0
tar_10		Methyl-accepting chemotaxis protein II	3	3	1	1	3487				1559	1559	1559	6897_PANS99-36_03774	6905_PNA97-1_03871	LMG20103_03593			0	0	0		0	0	0
ubiD		3-octaprenyl-4-hydroxybenzoate carboxy-lyase	3	3	1	1	3179				1484	1484	1484	6897_PANS99-36_03884	6905_PNA97-1_03980	LMG20103_00202			0	0	0		0	0	0
ppx		Exopolyphosphatase	3	3	1	1	2238				1523	1523	1523	6897_PANS99-36_01587	6905_PNA97-1_00560	LMG20103_02911			0	0	0		0	0	0
nagC_5		N-acetylglucosamine repressor	3	3	1	1	1081				1019	1019	1019	6897_PANS99-36_00933	6905_PNA97-1_02649	LMG20103_01120			0	0	0		0	0	0
amn		AMP nucleosidase	3	3	1	1	1735				1454	1454	1454	6897_PANS99-36_03269	6905_PNA97-1_00101	LMG20103_02445			0	0	0		0	0	0
aldB		Aldehyde dehydrogenase B	3	3	1	1	588				1520	1520	1520	6897_PANS99-36_00812	6905_PNA97-1_03416	LMG20103_01016			0	0	0		0	0	0
group_325		hypothetical protein	3	3	1	1	1661				194	194	194	6897_PANS99-36_03199	6905_PNA97-1_00028	LMG20103_02381			0	0	0		0	0	0
arnB		UDP-4-amino-4-deoxy-L-arabinose--oxoglutarate aminotransferase	3	3	1	1	3981				1136	1136	1136	6897_PANS99-36_00022	6905_PNA97-1_03135	LMG20103_04105			0	0	0		0	0	0
tnaA		Tryptophanase	3	3	1	1	3096				1418	1418	1418	6897_PANS99-36_03971	6905_PNA97-1_04069	LMG20103_00113			0	0	0		0	0	0
hdl IVa		(S)-2-haloacid dehalogenase 4A	3	3	1	1	4399				665	665	665	6897_PANS99-36_00533	6905_PNA97-1_02946	LMG20103_01872			0	0	0		0	0	0
group_3253		phosphoglycerol transferase I	3	3	1	1	422				2291	2291	2291	6897_PANS99-36_02640	6905_PNA97-1_01256	LMG20103_00622			0	0	0		0	0	0
accC		Biotin carboxylase	3	3	1	1	3555				1349	1349	1349	6897_PANS99-36_03701	6905_PNA97-1_03799	LMG20103_03663			0	0	0		0	0	0
yicJ_2		Inner membrane symporter YicJ	3	3	1	1	1970				1403	1403	1403	6897_PANS99-36_01314	6905_PNA97-1_00325	LMG20103_02666			0	0	0		0	0	0
lolB		Outer-membrane lipoprotein LolB precursor	3	3	1	1	4578				623	623	623	6897_PANS99-36_00351	6905_PNA97-1_02764	LMG20103_01693			0	0	0		0	0	0
kipA		KipI antagonist	3	3	1	1	1002				932	932	932	6897_PANS99-36_01030	6905_PNA97-1_02565	LMG20103_01204			0	0	0		0	0	0
fadD		Long-chain-fatty-acid--CoA ligase	3	3	1	1	4058				1709	1709	1709	6897_PANS99-36_01922	6905_PNA97-1_02143	LMG20103_02200			0	0	0		0	0	0
group_3259		hypothetical protein	3	3	1	1	4530				398	398	398	6897_PANS99-36_00397	6905_PNA97-1_02811	LMG20103_01739			0	0	0		0	0	0
yedP		Putative mannosyl-3-phosphoglycerate phosphatase	3	3	1	1	1664				788	818	798	6897_PANS99-36_03202	6905_PNA97-1_00031	LMG20103_02384			0	0	0		0	0	0
cobC		Alpha-ribazole phosphatase	3	3	1	1	370				647	647	647	6897_PANS99-36_02693	6905_PNA97-1_01310	LMG20103_00674			0	0	0		0	0	0
flgI		Flagellar P-ring protein precursor	3	3	1	1	693				1109	1109	1109	6897_PANS99-36_04131	6905_PNA97-1_04345	LMG20103_01520			0	0	0		0	0	0
metQ_1		D-methionine-binding lipoprotein MetQ precursor	3	3	1	1	201				815	815	815	6897_PANS99-36_02861	6905_PNA97-1_01480	LMG20103_00843			0	0	0		0	0	0
dacA		D-alanyl-D-alanine carboxypeptidase DacA precursor	3	3	1	1	1043				1232	1232	1232	6897_PANS99-36_00982	6905_PNA97-1_02613	LMG20103_01156			0	0	0		0	0	0
icd		Isocitrate dehydrogenase [NADP]	3	3	1	1	4702				1250	1250	1250	6897_PANS99-36_04085	6905_PNA97-1_04391	LMG20103_01566			0	0	0		0	0	0
hiuH_2		5-hydroxyisourate hydrolase precursor	3	3	1	1	153				335	335	335	6897_PANS99-36_00697	6905_PNA97-1_03534	LMG20103_00898			0	0	0		0	0	0
gor		Glutathione reductase	3	3	1	1	3752				1352	1352	1352	6897_PANS99-36_03626	6905_PNA97-1_03724	LMG20103_03867			0	0	0		0	0	0
group_3267		hypothetical protein	3	3	1	1	400				449	449	449	6897_PANS99-36_02664	6905_PNA97-1_01281	LMG20103_00646			0	0	0		0	0	0
group_3268		putative acetyltransferase	3	3	1	1	4244				443	443	443	6897_PANS99-36_02109	6905_PNA97-1_01955	LMG20103_02015			0	0	0		0	0	0
pgdA_2		Peptidoglycan deacetylase	3	3	1	1	4264				875	875	875	6897_PANS99-36_02128	6905_PNA97-1_01936	LMG20103_01997			0	0	0		0	0	0
mqo_2		Malate:quinone oxidoreductase	3	3	1	1	3788				1613	1613	1613	6897_PANS99-36_03661	6905_PNA97-1_03759	LMG20103_03902			0	0	0		0	0	0
group_3271		Gluconate 2-dehydrogenase flavoprotein precursor	3	3	1	1	3287				1784	1784	1784	6897_PANS99-36_03096	6905_PNA97-1_00866	LMG20103_00323			0	0	0		0	0	0
ybdL		Methionine aminotransferase	3	3	1	1	150				1160	1160	1160	6897_PANS99-36_00700	6905_PNA97-1_03531	LMG20103_00901			0	0	0		0	0	0
nagZ		Beta-hexosaminidase	3	3	1	1	4681				1040	1040	1040	6897_PANS99-36_04105	6905_PNA97-1_04371	LMG20103_01546			0	0	0		0	0	0
bglH_2		Aryl-phospho-beta-D-glucosidase BglH	3	3	1	1	3454				1430	1430	1430	6897_PANS99-36_00079	6905_PNA97-1_03192	LMG20103_04328			0	0	0		0	0	0
rhtA		Threonine/homoserine exporter RhtA	3	3	1	1	885				911	911	911	6897_PANS99-36_01153	6905_PNA97-1_02442	LMG20103_01326			0	0	0		0	0	0
epsJ_2		Uncharacterized glycosyltransferase EpsJ	3	3	1	1	3369				995	995	995	6897_PANS99-36_03013	6905_PNA97-1_00949	LMG20103_00406			0	0	0		0	0	0
fliY_2		Cystine-binding periplasmic protein precursor	3	3	1	1	2859				938	938	938	6897_PANS99-36_02239	6905_PNA97-1_01791	LMG20103_03412			0	0	0		0	0	0
lip-1		Lipase 1 precursor	3	3	1	1	3445				1976	1976	1976	6897_PANS99-36_00088	6905_PNA97-1_03201	LMG20103_04319			0	0	0		0	0	0
hisS		Histidine--tRNA ligase	3	3	1	1	2258				1274	1274	1274	6897_PANS99-36_01607	6905_PNA97-1_00580	LMG20103_02933			0	0	0		0	0	0
group_328		hypothetical protein	3	3	1	1	1702				767	848	821	6897_PANS99-36_03243	6905_PNA97-1_00071	LMG20103_02419			0	0	0		0	0	0
corC_2		Magnesium and cobalt efflux protein CorC	3	3	1	1	4047				1568	1568	1568	6897_PANS99-36_01911	6905_PNA97-1_02154	LMG20103_02211			0	0	0		0	0	0
group_3281		MG2 domain	3	3	1	1	2265				4898	4898	4898	6897_PANS99-36_01614	6905_PNA97-1_00587	LMG20103_02940			0	0	0		0	0	0
group_3282		Gluconate 2-dehydrogenase cytochrome c subunit precursor	3	3	1	1	3288				1310	1310	1310	6897_PANS99-36_03095	6905_PNA97-1_00867	LMG20103_00324			0	0	0		0	0	0
glsA2		Glutaminase 2	3	3	1	1	5130				920	920	920	6897_PANS99-36_00149	6905_PNA97-1_03258	LMG20103_04260			0	0	0		0	0	0
argI		Ornithine carbamoyltransferase chain I	3	3	1	1	1183				1007	1007	1007	6897_PANS99-36_02912	6905_PNA97-1_01139	LMG20103_00506			0	0	0		0	0	0
proP_8		Proline/betaine transporter	3	3	1	1	4724				1286	1286	1286	6897_PANS99-36_04066	6905_PNA97-1_04412	LMG20103_01586			0	0	0		0	0	0
entS		Enterobactin exporter EntS	3	3	1	1	1680				1238	1238	1238	6897_PANS99-36_03220	6905_PNA97-1_00048	LMG20103_02400			0	0	0		0	0	0
fabG_1		3-oxoacyl-[acyl-carrier-protein] reductase FabG	3	3	1	1	466				731	731	731	6897_PANS99-36_02604	6905_PNA97-1_01219	LMG20103_00582			0	0	0		0	0	0
potA_1		Spermidine/putrescine import ATP-binding protein PotA	3	3	1	1	853				1133	1133	1133	6897_PANS99-36_01185	6905_PNA97-1_02410	LMG20103_01358			0	0	0		0	0	0
group_3289		Acyl-protein synthetase, LuxE	3	3	1	1	1616				1079	1079	1079	6897_PANS99-36_01782	6905_PNA97-1_02282	LMG20103_02339			0	0	0		0	0	0
aaeB_2		p-hydroxybenzoic acid efflux pump subunit AaeB	3	3	1	1	3538				1952	1952	1952	6897_PANS99-36_03717	6905_PNA97-1_03815	LMG20103_03647			0	0	0		0	0	0
xylG		Xylose import ATP-binding protein XylG	3	3	1	1	3022				1520	1520	1520	6897_PANS99-36_04297	6905_PNA97-1_04560	LMG20103_00041			0	0	0		0	0	0
panB		3-methyl-2-oxobutanoate hydroxymethyltransferase	3	3	1	1	254				794	794	794	6897_PANS99-36_02808	6905_PNA97-1_01427	LMG20103_00790			0	0	0		0	0	0
opuCC		Glycine betaine/carnitine/choline-binding protein OpuCC precursor	3	3	1	1	4222				911	911	911	6897_PANS99-36_02088	6905_PNA97-1_01976	LMG20103_02036			0	0	0		0	0	0
cidA_1		Holin-like protein CidA	3	3	1	1	3272				428	428	428	6897_PANS99-36_03111	6905_PNA97-1_00851	LMG20103_00307			0	0	0		0	0	0
sucA		2-oxoglutarate dehydrogenase E1 component	3	3	1	1	990				2807	2807	2807	6897_PANS99-36_01042	6905_PNA97-1_02553	LMG20103_01216			0	0	0		0	0	0
lplT		Lysophospholipid transporter LplT	3	3	1	1	1188				1193	1193	1193	6897_PANS99-36_02917	6905_PNA97-1_01134	LMG20103_00501			0	0	0		0	0	0
group_3297		hypothetical protein	3	3	1	1	1125				1442	1442	1442	6897_PANS99-36_00895	6905_PNA97-1_02675	LMG20103_01097			0	0	0		0	0	0
group_3298		hypothetical protein	3	3	1	1	1202				428	428	428	6897_PANS99-36_02932	6905_PNA97-1_01120	LMG20103_00487			0	0	0		0	0	0
metE		5-methyltetrahydropteroyltriglutamate--homocysteine methyltransferase	3	3	1	1	3167				2270	2270	2270	6897_PANS99-36_03896	6905_PNA97-1_03992	LMG20103_00190			0	0	0		0	0	0
rbsA_7		Ribose import ATP-binding protein RbsA	3	3	1	1	1744				1514	1514	1514	6897_PANS99-36_03278	6905_PNA97-1_00110	LMG20103_02454			0	0	0		0	0	0
nudK_1		GDP-mannose pyrophosphatase NudK	3	3	1	1	2198				578	578	578	6897_PANS99-36_01547	6905_PNA97-1_00520	LMG20103_02871			0	0	0		0	0	0
nadE		NH(3)-dependent NAD( ) synthetase	3	3	1	1	4533				824	824	824	6897_PANS99-36_00394	6905_PNA97-1_02808	LMG20103_01736			0	0	0		0	0	0
mnmA		tRNA-specific 2-thiouridylase MnmA	3	3	1	1	4698				1112	1112	1112	6897_PANS99-36_04088	6905_PNA97-1_04388	LMG20103_01563			0	0	0		0	0	0
arnT_1		Undecaprenyl phosphate-alpha-4-amino-4-deoxy-L-arabinose arabinosyl transferase	3	3	1	1	1122				1736	1736	1736	6897_PANS99-36_00898	6905_PNA97-1_02672	LMG20103_01100			0	0	0		0	0	0
gudX		Glucarate dehydratase-related protein	3	3	1	1	2542				1346	1346	1346	6897_PANS99-36_02421	6905_PNA97-1_01595	LMG20103_03172			0	0	0		0	0	0
yohK_1		Inner membrane protein YohK	3	3	1	1	3273				695	695	695	6897_PANS99-36_03110	6905_PNA97-1_00852	LMG20103_00308			0	0	0		0	0	0
yrfG		GMP/IMP nucleotidase YrfG	3	3	1	1	3657				668	668	668	6897_PANS99-36_03532	6905_PNA97-1_03629	LMG20103_03772			0	0	0		0	0	0
crtI		Phytoene desaturase (lycopene-forming)	3	3	1	1	5121				1478	1478	1478	6897_PANS99-36_00140	6905_PNA97-1_03249	LMG20103_04269			0	0	0		0	0	0
clcD		Carboxymethylenebutenolidase	3	3	1	1	3168				836	836	836	6897_PANS99-36_03895	6905_PNA97-1_03991	LMG20103_00191			0	0	0		0	0	0
ynaI_2		Low conductance mechanosensitive channel YnaI	3	3	1	1	4738				1133	1133	1133	6897_PANS99-36_04052	6905_PNA97-1_04426	LMG20103_01600			0	0	0		0	0	0
lldR_2		Putative L-lactate dehydrogenase operon regulatory protein	3	3	1	1	88				779	785	783	6897_PANS99-36_00751	6905_PNA97-1_03476	LMG20103_00955			0	0	0		0	0	0
group_3311		hypothetical protein	3	3	1	1	3959				1157	1157	1157	6897_PANS99-36_00045	6905_PNA97-1_03158	LMG20103_04082			0	0	0		0	0	0
cph2_4		Phytochrome-like protein cph2	3	3	1	1	2725				1781	1781	1781	6897_PANS99-36_03841	6905_PNA97-1_03938	LMG20103_03527			0	0	0		0	0	0
group_3313	trg_4	Methyl-accepting chemotaxis protein III	3	3	1	1	2066				1820	1820	1820	6897_PANS99-36_01410	6905_PNA97-1_00421	LMG20103_02763			0	0	0		0	0	0
group_3314		Trehalase	3	3	1	1	929				1814	1814	1814	6897_PANS99-36_01108	6905_PNA97-1_02487	LMG20103_01282			0	0	0		0	0	0
amaB		N-carbamoyl-L-amino acid hydrolase	3	3	1	1	155				1253	1253	1253	6897_PANS99-36_00695	6905_PNA97-1_03536	LMG20103_00896			0	0	0		0	0	0
acoR_1		Acetoin dehydrogenase operon transcriptional activator AcoR	3	3	1	1	116				1916	1916	1916	6897_PANS99-36_00731	6905_PNA97-1_03500	LMG20103_00932			0	0	0		0	0	0
adrA_2		Probable diguanylate cyclase AdrA	3	3	1	1	3462				1058	1058	1058	6897_PANS99-36_00071	6905_PNA97-1_03184	LMG20103_04336			0	0	0		0	0	0
dapA_1		4-hydroxy-tetrahydrodipicolinate synthase	3	3	1	1	1931				929	929	929	6897_PANS99-36_03461	6905_PNA97-1_00289	LMG20103_02630			0	0	0		0	0	0
ogt_1		Methylated-DNA--protein-cysteine methyltransferase	3	3	1	1	616				311	311	311	6897_PANS99-36_00840	6905_PNA97-1_03388	LMG20103_01044			0	0	0		0	0	0
yfdH		Bactoprenol glucosyl transferase homolog from prophage CPS-53	3	3	1	1	1124				911	911	911	6897_PANS99-36_00896	6905_PNA97-1_02674	LMG20103_01098			0	0	0		0	0	0
sufS		Cysteine desulfurase	3	3	1	1	4498				1226	1226	1226	6897_PANS99-36_00429	6905_PNA97-1_02843	LMG20103_01771			0	0	0		0	0	0
kgtP_1		Alpha-ketoglutarate permease	3	3	1	1	2441				1295	1295	1295	6897_PANS99-36_01763	6905_PNA97-1_00786	LMG20103_03083			0	0	0		0	0	0
epsF		Type II secretion system protein F	3	3	1	1	288				1199	1199	1199	6897_PANS99-36_02775	6905_PNA97-1_01393	LMG20103_00757			0	0	0		0	0	0
yjiR_2		Uncharacterized HTH-type transcriptional regulator YjiR	3	3	1	1	3790				1490	1490	1490	6897_PANS99-36_03663	6905_PNA97-1_03761	LMG20103_03904			0	0	0		0	0	0
group_3325		hypothetical protein	3	3	1	1	420				950	950	950	6897_PANS99-36_02642	6905_PNA97-1_01258	LMG20103_00624			0	0	0		0	0	0
virB_1		Virulence regulon transcriptional activator VirB	3	3	1	1	3423				971	971	971	6897_PANS99-36_00113	6905_PNA97-1_03223	LMG20103_04295			0	0	0		0	0	0
iucB		N(6)-hydroxylysine O-acetyltransferase	3	3	1	1	3334				947	947	947	6897_PANS99-36_03048	6905_PNA97-1_00914	LMG20103_00371			0	0	0		0	0	0
tmcA		tRNA(Met) cytidine acetyltransferase TmcA	3	3	1	1	2208				1967	1967	1967	6897_PANS99-36_01557	6905_PNA97-1_00530	LMG20103_02881			0	0	0		0	0	0
yncA		N-acyltransferase YncA	3	3	1	1	3353				671	671	671	6897_PANS99-36_03029	6905_PNA97-1_00933	LMG20103_00390			0	0	0		0	0	0
higA		Antitoxin HigA	3	3	1	1	1794				302	302	302	6897_PANS99-36_03330	6905_PNA97-1_00163	LMG20103_02503			0	0	0		0	0	0
group_3330		hypothetical protein	3	3	1	1	4320				683	683	683	6897_PANS99-36_00611	6905_PNA97-1_03024	LMG20103_01952			0	0	0		0	0	0
ahpF		Alkyl hydroperoxide reductase subunit F	3	3	1	1	1899				1568	1568	1568	6897_PANS99-36_03429	6905_PNA97-1_00257	LMG20103_02598			0	0	0		0	0	0
yceF		Maf-like protein YceF	3	3	1	1	687				587	587	587	6897_PANS99-36_04125	6905_PNA97-1_04351	LMG20103_01526			0	0	0		0	0	0
nagC_4		N-acetylglucosamine repressor	3	3	1	1	4217				1217	1217	1217	6897_PANS99-36_02083	6905_PNA97-1_01981	LMG20103_02041			0	0	0		0	0	0
moxC		Putative monooxygenase MoxC	3	3	1	1	2858				1313	1313	1313	6897_PANS99-36_02238	6905_PNA97-1_01792	LMG20103_03413			0	0	0		0	0	0
ydaM_1		Probable diguanylate cyclase YdaM	3	3	1	1	2219				1580	1580	1580	6897_PANS99-36_01568	6905_PNA97-1_00541	LMG20103_02892			0	0	0		0	0	0
dauA_2		C4-dicarboxylic acid transporter DauA	3	3	1	1	740				1505	1505	1505	6897_PANS99-36_04176	6905_PNA97-1_04300	LMG20103_01475			0	0	0		0	0	0
proP_1		Proline/betaine transporter	3	3	1	1	5135				1475	1475	1475	6897_PANS99-36_00154	6905_PNA97-1_03263	LMG20103_04232			0	0	0		0	0	0
ygcS		Inner membrane metabolite transport protein YgcS	3	3	1	1	1593				1460	1460	1460	6897_PANS99-36_01805	6905_PNA97-1_02259	LMG20103_02315			0	0	0		0	0	0
lacZ		Beta-galactosidase	3	3	1	1	3315				3086	3086	3086	6897_PANS99-36_03067	6905_PNA97-1_00895	LMG20103_00352			0	0	0		0	0	0
mdtK		Multidrug resistance protein MdtK	3	3	1	1	4493				1373	1373	1373	6897_PANS99-36_00437	6905_PNA97-1_02851	LMG20103_01779			0	0	0		0	0	0
ccpA_3		Catabolite control protein A	3	3	1	1	3043				956	956	956	6897_PANS99-36_04022	6905_PNA97-1_04119	LMG20103_00063			0	0	0		0	0	0
hldD		ADP-L-glycero-D-manno-heptose-6-epimerase	3	3	1	1	3867				932	932	932	6897_PANS99-36_04237	6905_PNA97-1_04500	LMG20103_03987			0	0	0		0	0	0
gluQ		Glutamyl-Q tRNA(Asp) synthetase	3	3	1	1	251				881	881	881	6897_PANS99-36_02811	6905_PNA97-1_01430	LMG20103_00793			0	0	0		0	0	0
group_3344	tsr_8	Methyl-accepting chemotaxis protein I	3	3	1	1	2737				1928	1928	1928	6897_PANS99-36_03853	6905_PNA97-1_03950	LMG20103_03516			0	0	0		0	0	0
smvA		Methyl viologen resistance protein SmvA	3	3	1	1	721				1487	1487	1487	6897_PANS99-36_04158	6905_PNA97-1_04318	LMG20103_01493			0	0	0		0	0	0
rseP		Regulator of sigma-E protease RseP	3	3	1	1	221				1349	1349	1349	6897_PANS99-36_02841	6905_PNA97-1_01460	LMG20103_00823			0	0	0		0	0	0
rbsC_5		Ribose transport system permease protein RbsC	3	3	1	1	4548				1067	1067	1067	6897_PANS99-36_00381	6905_PNA97-1_02794	LMG20103_01723			0	0	0		0	0	0
gsiD_2		Glutathione transport system permease protein GsiD	3	3	1	1	869				905	905	905	6897_PANS99-36_01169	6905_PNA97-1_02426	LMG20103_01342			0	0	0		0	0	0
betA		Oxygen-dependent choline dehydrogenase	3	3	1	1	4023				1682	1682	1682	6897_PANS99-36_01887	6905_PNA97-1_02178	LMG20103_02235			0	0	0		0	0	0
hisB		Histidine biosynthesis bifunctional protein HisB	3	3	1	1	1831				773	1067	969	6897_PANS99-36_03367	6905_PNA97-1_00199	LMG20103_02540			0	0	0		0	0	0
ybiS		Probable L,D-transpeptidase YbiS precursor	3	3	1	1	930				1142	1142	1142	6897_PANS99-36_01107	6905_PNA97-1_02488	LMG20103_01281			0	0	0		0	0	0
sigK		ECF RNA polymerase sigma factor SigK	3	3	1	1	4252				554	554	554	6897_PANS99-36_02117	6905_PNA97-1_01947	LMG20103_02008			0	0	0		0	0	0
ravA		ATPase RavA	3	3	1	1	2994				1502	1502	1502	6897_PANS99-36_04325	6905_PNA97-1_04588	LMG20103_00013			0	0	0		0	0	0
iucC_2		Aerobactin synthase	3	3	1	1	384				2351	2351	2351	6897_PANS99-36_02679	6905_PNA97-1_01296	LMG20103_00661			0	0	0		0	0	0
por_2		Polyol:NADP oxidoreductase	3	3	1	1	2032				1391	1391	1391	6897_PANS99-36_01376	6905_PNA97-1_00387	LMG20103_02729			0	0	0		0	0	0
htpG		Chaperone protein HtpG	3	3	1	1	635				1874	1874	1874	6897_PANS99-36_00859	6905_PNA97-1_03369	LMG20103_01063			0	0	0		0	0	0
yceB		Uncharacterized lipoprotein YceB precursor	3	3	1	1	710				563	563	563	6897_PANS99-36_04147	6905_PNA97-1_04329	LMG20103_01504			0	0	0		0	0	0
group_3357		CYTH domain	3	3	1	1	2797				1310	1310	1310	6897_PANS99-36_02179	6905_PNA97-1_01852	LMG20103_03471			0	0	0		0	0	0
mdtB_1		Multidrug resistance protein MdtB	3	3	1	1	1192				3203	3203	3203	6897_PANS99-36_02921	6905_PNA97-1_01130	LMG20103_00497			0	0	0		0	0	0
murF		UDP-N-acetylmuramoyl-tripeptide--D-alanyl-D-alanine ligase	3	3	1	1	306				1358	1358	1358	6897_PANS99-36_02757	6905_PNA97-1_01375	LMG20103_00739			0	0	0		0	0	0
ydfH_3		Uncharacterized HTH-type transcriptional regulator YdfH	3	3	1	1	1892				686	731	701	6897_PANS99-36_03421	6905_PNA97-1_00249	LMG20103_02593			0	0	0		0	0	0
group_3360		Glycogen synthase	3	3	1	1	3870				1169	1169	1169	6897_PANS99-36_04234	6905_PNA97-1_04497	LMG20103_03990			0	0	0		0	0	0
accA1_2		Acetyl-/propionyl-coenzyme A carboxylase alpha chain	3	3	1	1	5051				3605	3605	3605	6897_PANS99-36_00207	6905_PNA97-1_03074	LMG20103_04179			0	0	0		0	0	0
fbaA_5		Probable fructose-bisphosphate aldolase	3	3	1	1	1740				860	860	860	6897_PANS99-36_03274	6905_PNA97-1_00106	LMG20103_02450			0	0	0		0	0	0
group_3363		Major Facilitator Superfamily	3	3	1	1	3332				1211	1211	1211	6897_PANS99-36_03050	6905_PNA97-1_00912	LMG20103_00369			0	0	0		0	0	0
group_3364		hypothetical protein	3	3	1	1	451				1004	1004	1004	6897_PANS99-36_02613	6905_PNA97-1_01232	LMG20103_00596			0	0	0		0	0	0
gltC_6		HTH-type transcriptional regulator GltC	3	3	1	1	3813				824	824	824	6897_PANS99-36_03686	6905_PNA97-1_03784	LMG20103_03927			0	0	0		0	0	0
pssA		CDP-diacylglycerol--serine O-phosphatidyltransferase	3	3	1	1	2440				1355	1355	1355	6897_PANS99-36_01762	6905_PNA97-1_00785	LMG20103_03082			0	0	0		0	0	0
czcO		Uncharacterized oxidoreductase CzcO	3	3	1	1	171				1265	1265	1265	6897_PANS99-36_00679	6905_PNA97-1_03552	LMG20103_00880			0	0	0		0	0	0
aam		Acylamidase	3	3	1	1	4641				1409	1409	1409	6897_PANS99-36_00293	6905_PNA97-1_02711	LMG20103_01638			0	0	0		0	0	0
group_3369		maltose ABC transporter periplasmic protein	3	3	1	1	2114				1376	1376	1376	6897_PANS99-36_01458	6905_PNA97-1_00445	LMG20103_02786			0	0	0		0	0	0
cidA_2		Holin-like protein CidA	3	3	1	1	1904				392	392	392	6897_PANS99-36_03434	6905_PNA97-1_00262	LMG20103_02603			0	0	0		0	0	0
pglJ		N-acetylgalactosamine-N,N'-diacetylbacillosaminyl-diphospho-undecaprenol 4-alpha-N-acetylgalactosaminyltransferase	3	3	1	1	3874				1115	1115	1115	6897_PANS99-36_04230	6905_PNA97-1_04493	LMG20103_03994			0	0	0		0	0	0
group_3371	rbsC_4	Ribose transport system permease protein RbsC	3	3	1	1	136				1001	1001	1001	6897_PANS99-36_00713	6905_PNA97-1_03518	LMG20103_00914			0	0	0		0	0	0
yecS_4		Inner membrane amino-acid ABC transporter permease protein YecS	3	3	1	1	2861				926	926	926	6897_PANS99-36_02241	6905_PNA97-1_01789	LMG20103_03410			0	0	0		0	0	0
ampD		1,6-anhydro-N-acetylmuramyl-L-alanine amidase AmpD	3	3	1	1	284				551	551	551	6897_PANS99-36_02779	6905_PNA97-1_01397	LMG20103_00761			0	0	0		0	0	0
rlmB_2		23S rRNA (guanosine-2'-O-)-methyltransferase RlmB	3	3	1	1	3511				734	734	734	6897_PANS99-36_03749	6905_PNA97-1_03846	LMG20103_03617			0	0	0		0	0	0
sucB		Dihydrolipoyllysine-residue succinyltransferase component of 2-oxoglutarate dehydrogenase complex	3	3	1	1	989				1223	1223	1223	6897_PANS99-36_01043	6905_PNA97-1_02552	LMG20103_01217			0	0	0		0	0	0
hrsA_1		Heat-responsive suppressor HrsA	3	3	1	1	1691				1175	1175	1175	6897_PANS99-36_03231	6905_PNA97-1_00059	LMG20103_02410			0	0	0		0	0	0
nhaA		Na( )/H( ) antiporter NhaA	3	3	1	1	355				1178	1178	1178	6897_PANS99-36_02708	6905_PNA97-1_01325	LMG20103_00689			0	0	0		0	0	0
group_3378		hypothetical protein	3	3	1	1	3979				311	311	311	6897_PANS99-36_00024	6905_PNA97-1_03137	LMG20103_04103			0	0	0		0	0	0
lyx		L-xylulose/3-keto-L-gulonate kinase	3	3	1	1	3344				1481	1481	1481	6897_PANS99-36_03038	6905_PNA97-1_00924	LMG20103_00381			0	0	0		0	0	0
yohK_2		Inner membrane protein YohK	3	3	1	1	1905				692	794	726	6897_PANS99-36_03435	6905_PNA97-1_00263	LMG20103_02604			0	0	0		0	0	0
yaaH		Inner membrane protein YaaH	3	3	1	1	358				560	560	560	6897_PANS99-36_02705	6905_PNA97-1_01322	LMG20103_00686			0	0	0		0	0	0
sdaC		Serine transporter	3	3	1	1	1058				1286	1286	1286	6897_PANS99-36_00967	6905_PNA97-1_02628	LMG20103_01141			0	0	0		0	0	0
ssuA_2		Putative aliphatic sulfonates-binding protein precursor	3	3	1	1	1588				947	947	947	6897_PANS99-36_01810	6905_PNA97-1_02254	LMG20103_02310			0	0	0		0	0	0
fmt		Methionyl-tRNA formyltransferase	3	3	1	1	3573				944	944	944	6897_PANS99-36_04431	6905_PNA97-1_04638	LMG20103_03687			0	0	0		0	0	0
group_3384		hypothetical protein	3	3	1	1	69				449	449	449	6897_PANS99-36_00771	6905_PNA97-1_03456	LMG20103_00975			0	0	0		0	0	0
group_3385		Cytochrome c-554(548)	3	3	1	1	208				308	308	308	6897_PANS99-36_02854	6905_PNA97-1_01473	LMG20103_00836			0	0	0		0	0	0
group_3386		translation initiation factor Sui1	3	3	1	1	4143				323	323	323	6897_PANS99-36_02008	6905_PNA97-1_02056	LMG20103_02116			0	0	0		0	0	0
viuB		Vibriobactin utilization protein ViuB	3	3	1	1	3331				890	890	890	6897_PANS99-36_03051	6905_PNA97-1_00911	LMG20103_00368			0	0	0		0	0	0
group_3388		SpoVR family protein	3	3	1	1	4068				1535	1535	1535	6897_PANS99-36_01932	6905_PNA97-1_02133	LMG20103_02190			0	0	0		0	0	0
ilvE		Branched-chain-amino-acid aminotransferase	3	3	1	1	3808				929	929	929	6897_PANS99-36_03681	6905_PNA97-1_03779	LMG20103_03922			0	0	0		0	0	0
yjiA_2		Uncharacterized GTP-binding protein YjiA	3	3	1	1	1937				977	977	977	6897_PANS99-36_03466	6905_PNA97-1_00294	LMG20103_02635			0	0	0		0	0	0
acrB_2		Multidrug efflux pump subunit AcrB	3	3	1	1	625				3149	3149	3149	6897_PANS99-36_00849	6905_PNA97-1_03379	LMG20103_01053			0	0	0		0	0	0
[truncated: 3,205 more rows]
